# Supplementary material for: Comparative micro-epidemiology of pathogenic avian influenza virus outbreaks in a wild bird population
Source: Philos Trans R Soc Lond B Biol Sci. 2019 May 6;374(1775):20180259. doi: 10.1098/rstb.2018.0259 (PMC6553603; doi:10.1098/rstb.2018.0259)
Supplement: Supporting Data [file rstb20180259supp2.xlsx]

## Sheet: Fig1A
Epiweek	Year	NumberDeadSwans
35	2007	1
36	2007	1
37	2007	0
38	2007	0
39	2007	0
40	2007	0
41	2007	0
42	2007	0
43	2007	0
44	2007	0
45	2007	4
46	2007	2
47	2007	1
48	2007	0
49	2007	1
50	2007	1
51	2007	1
52	2007	2
1	2008	7
2	2008	7
3	2008	3
4	2008	5
5	2008	3
6	2008	0
7	2008	3
8	2008	2
9	2008	0
10	2008	1
11	2008	0
12	2008	2
13	2008	7
14	2008	0
15	2008	3
16	2008	0
17	2008	2
18	2008	2
19	2008	1
20	2008	0
21	2008	3
22	2008	0
23	2008	0
24	2008	0
35	2017	1
36	2017	4
37	2017	2
38	2017	1
39	2017	0
40	2017	0
41	2017	3
42	2017	0
43	2017	4
44	2017	4
45	2017	5
46	2017	2
47	2017	2
48	2017	1
49	2017	0
50	2017	1
51	2017	2
52	2017	3
1	2018	22
2	2018	15
3	2018	10
4	2018	5
5	2018	2
6	2018	2
7	2018	3
8	2018	0
9	2018	1
10	2018	1
11	2018	1
12	2018	2
13	2018	0
14	2018	1
15	2018	3
16	2018	1
17	2018	4
18	2018	0
19	2018	0
20	2018	1
21	2018	0
22	2018	1
23	2018	1
24	2018	10
35	2016	1
36	2016	1
37	2016	0
38	2016	2
39	2016	1
40	2016	1
41	2016	0
42	2016	1
43	2016	2
44	2016	0
45	2016	0
46	2016	0
47	2016	2
48	2016	2
49	2016	0
50	2016	2
51	2016	2
52	2016	11
1	2017	71
2	2017	85
3	2017	12
4	2017	7
5	2017	2
6	2017	4
7	2017	1
8	2017	1
9	2017	2
10	2017	4
11	2017	2
12	2017	0
13	2017	0
14	2017	0
15	2017	0
16	2017	0
17	2017	2
18	2017	2
19	2017	1
20	2017	1
21	2017	1
22	2017	2
23	2017	2
24	2017	2

## Sheet: Fig1B
AgeInYear	NumberBirdsDiedAndAIVpositive	NumberBirdsAliveBeforeOutbreak	YearOutbreakStarted
0	91	250	2016
1	9	178	2016
2	5	138	2016
3	6	99	2016
4	5	60	2016
5orMore	9	168	2016
0	6	67	2007
1	2	82	2007
2	1	50	2007
3	0	89	2007
4	0	56	2007
5orMore	0	245	2007
0	45	206	2017
1	1	86	2017
2	1	116	2017
3	0	84	2017
4	0	71	2017
5orMore	0	156	2017

## Sheet: GISAID_acknowledgements_Fig2
We acknowledge the authors, originating and submitting laboratories of the sequences from GISAID’s EpiFlu™ Database on which this research is based. The list is detailed below.
All submitters of data may be contacted directly via the GISAID website www.gisaid.org
IsolateID		Segment	Country	Collection date	Isolate name	Originating Lab	Submitting Lab	Authors
EPIISL289713	HA	Netherlands	2017-Dec-18	A/Great Black-backed Gull/Netherlands/1/2017	Erasmus Medical Center	Erasmus Medical Center	Poen,MJ; Bestebroer, TM; Kelder,L; Scheuer,RD; Koopmans,MPG; Van Der Jeugd, HP; Fouchier,RAM
EPIISL255182	HA	Italy	2017-Jan-20	A/turkey/Italy/17VIR538-1/2017	Istituto Zooprofilattico Sperimentale Delle Venezie	Istituto Zooprofilattico Sperimentale Delle Venezie	Zecchin, B.; Fusaro, A.; Milani, A.; Schivo, A.; Salviato, A.; Zamperin, G.; Marciano, S.; Ormelli, S.; Terregino, C.; Monne, I.
EPIISL250231	HA	Russian Federation	2016-Jan-01	A/domestic_duck/Siberia/49_feather/2016	Research Institute of Experimental and Clinical Medicine	WHO National Influenza Centre Russian Federation	Sharshov,K.A.; Sobolev,I.A.; Li,Xinxin; Fadeev,A.V.; Egorova,A.A.; Kotenko,A.V.; Komissarov,A.B.; Vasin,A.V.; Kurskaya,O.G.; Alexeev,A.Y.; Shestopalov,A.M
EPIISL301782	HA	Denmark	2018-Feb-13	A/white-tailed_eagle/Denmark/3073-1w/2018-02-13	Technical Univertity of Denmark	Technical Univertity of Denmark	Hjulsager,Charlotte; Krog,Jesper; Larsen,Lars
EPIISL262056	HA	Germany	2016-Dec-27	A/greylag goose/Germany-NI/AR11353-L02142/2016		Friedrich-Loeffler-Institut
EPIISL231685	HA	Russian Federation	2016-May-25	A/black-headed gull/Tyva/41/2016	State Research Center of Virology and Biotechnology (VECTOR)	WHO National Influenza Centre Russian Federation	Fadeev,Artem; Komissarov,Andrey; Egorova,Anna; Sintsova,Ksenia; Musaeva,Tamila; Susloparov,Ivan; Marchenko,Vasiliy; Ryzhikov,Aleksandr
EPIISL256301	HA	Russian Federation	2016-Oct-01	A/environment/Kamchatka/18/2016		State Research Center of Virology and Biotechnology (VECTOR)	Ivan,Susloparov; Natalya,Goncharova; Natalya,Kolosova; Vasiliy,Marchenko; Alexander,Ryzhikov
EPIISL300746	HA	Poland	2017-Feb-02	A/swan/Poland/81/2017		National Veterinary Research Institut Poland, PIWet-PIB	Swieton E., Smietanka K.
EPIISL240893	HA	Germany	2016-Dec-13	A/swan/Germany-SN/R10645/2016		Friedrich-Loeffler-Institut
EPIISL255917	HA	Poland	2017-Jan-31	A/mute swan/Poland/64/2017		National Veterinary Research Institut Poland, PIWet-PIB	Swieton E., Smietanka K.
EPIISL250920	HA	Czech Republic	2017-Feb-09	A/mute swan/Czech Republic/2031-17/2017 (H5N5)		State Veterinary Institute Prague	Nagy,Alexander
EPIISL243698	HA	Croatia	2017-Jan-20	A/mute swan/Croatia/42/2017		Croatian Veterinary Institute	Savić, Vladimir
EPIISL240101	HA	Croatia	2016-Dec-27	A/mute swan/Croatia/102/2016		Croatian Veterinary Institute	Savić, Vladimir
EPIISL243049	HA	Germany	2017-Jan-22	A/turkey/Germany-SH/R425/2017		Friedrich-Loeffler-Institut
EPIISL255189	HA	Italy	2017-Jan-10	A/gadwall/Italy/17VIR133-2/2017	Istituto Zooprofilattico Sperimentale Delle Venezie	Istituto Zooprofilattico Sperimentale Delle Venezie	Zecchin, B.; Fusaro, A.; Milani, A.; Schivo, A.; Salviato, A.; Zamperin, G.; Marciano, S.; Ormelli, S.; Terregino, C.; Monne, I.
EPIISL260059	HA	Germany	2017-Jan-30	A/cormorant/Germany-SH/R896/2017		Friedrich-Loeffler-Institut
EPIISL259525	HA	Germany	2017-Feb-14	A/egret/Germany-SH/R1459/2017		Friedrich-Loeffler-Institut
EPIISL234057	HA	Russian Federation	2016-May-25	A/grey heron /Uvs-Nuur Lake/20/2016	Research Institute of Experimental and Clinical Medicine	Research Institute of Experimental and Clinical Medicine	Kirill, Sharshov; Olga, Kurskaya; Ivan, Sobolev; Alexander, Alekseev; Alexander, Shestopalov
EPIISL224580	HA	Russian Federation	2016-May-25	A/great crested grebe/Uvs-Nuur Lake/341/2016	Research Institute of Experimental and Clinical Medicine	Research Institute of Experimental and Clinical Medicine	Kirill, Sharshov; Olga, Kurskaya; Ivan, Sobolev; Alexander, Alekseev;Tatyana, Alikina; Marsel, Kabilov; Alexander, Shestopalov
EPIISL261332	HA	Croatia	2017-Mar-07	A/chicken/Croatia/104/2017		Croatian Veterinary Institute	Savić, Vladimir
EPIISL259074	HA	Germany	2017-Feb-06	A/common buzzard/Germany-SN/R1117/2017		Friedrich-Loeffler-Institut
EPIISL297466	HA	Russian Federation	2017-Dec-22	A/chicken/Kostroma/1721/2017		State Research Center of Virology and Biotechnology (VECTOR)	Ivan,Susloparov; Natalya,Goncharova; Natalya,Kolosova; Vasiliy,Marchenko; Alexander,Ryzhikov
EPIISL297465	HA	Russian Federation	2017-Dec-22	A/chicken/Kostroma/1720/2017		State Research Center of Virology and Biotechnology (VECTOR)	Ivan,Susloparov; Natalya,Goncharova; Natalya,Kolosova; Vasiliy,Marchenko; Alexander,Ryzhikov
EPIISL297463	HA	Russian Federation	2017-Dec-22	A/chicken/Kostroma/1717/2017		State Research Center of Virology and Biotechnology (VECTOR)	Ivan,Susloparov; Natalya,Goncharova; Natalya,Kolosova; Vasiliy,Marchenko; Alexander,Ryzhikov
EPIISL295027	HA	Russian Federation	2017-Dec-22	A/chicken/Kostroma/1718/2017		State Research Center of Virology and Biotechnology (VECTOR)	Ivan,Susloparov; Natalya,Goncharova; Natalya,Kolosova; Vasiliy,Marchenko; Alexander,Ryzhikov
EPIISL302825	HA	Netherlands	2018-Feb-26	A/Chicken/Netherlands/EMC-1/2018	Erasmus Medical Center	Erasmus Medical Center	Poen,MJ; Bestebroer,TM; De Meulder,D;Vuong,O; Scheuer,RD; Netherlands Food and Consumer Product Safety Authority,NVWA;Koopmans,MPG; Fouchier,RAM
EPIISL303630	HA	Korea, Republic of	2017-Dec-23	A/Mandarin_duck/Korea/K17-1862/2017	Avian diaseases laboratory, College of Veterinary Medicine, Konkuk University	Konkuk University	Kwon,JH; Jeong,S; Kim,YJ; Lee,SH; Song,CS
EPIISL303637	HA	Korea, Republic of	2017-Dec-23	A/Mandarin_duck/Korea/K17-1887/2017	Avian diaseases laboratory, College of Veterinary Medicine, Konkuk University	Konkuk University	Kwon,JH; Jeong,S; Kim,YJ; Lee,SH; Song,CS
EPIISL303643	HA	Korea, Republic of	2018-Jan-18	A/Mandarin_duck/Korea/K18-3/2018	Avian diaseases laboratory, College of Veterinary Medicine, Konkuk University	Konkuk University	Kwon,JH; Jeong,S; Kim,YJ; Lee,SH; Song,CS
EPIISL291109	HA	Germany	2017-Dec-28	A/common_pochard/Germany-BY/AR09-18-L02421/2017		Friedrich-Loeffler-Institut
EPIISL289501	HA	Netherlands	2017-Dec-18	A/Black-headed Gull/Netherlands/29/2017	Erasmus Medical Center	Erasmus Medical Center	Poen,MJ; Bestebroer,TM;Kelder,L; Scheuer,RD; Bestebroer,TM; Koopmans,MPG; Van Der Jeugd,HP;Fouchier,RAM
EPIISL287906	HA	Netherlands	2017-Dec-07	A/Duck/Netherlands/17017236-001-005/2017	Wageningen Bioveterinary Research	Wageningen Bioveterinary Research	Beerens, Nancy; Heutink, Rene; Harders, Frank; Verschuren-Pritz, Sylvia; Bossers, Alex; Koch, Guus; Bergervoet, Saskia
EPIISL287907	HA	Netherlands	2017-Dec-07	A/Duck/Netherlands/17017237-001-005/2017	Wageningen Bioveterinary Research	Wageningen Bioveterinary Research	Beerens, Nancy; Heutink, Rene; Harders, Frank; Verschuren-Pritz, Sylvia; Bossers, Alex; Koch, Guus; Bergervoet, Saskia
EPIISL302824	HA	Netherlands	2018-Feb-07	A/Eurasian wigeon/Netherlands/1/2018	Erasmus Medical Center	Erasmus Medical Center	Poen,MJ; Bestebroer,TM; Vuong,O; Scheuer,RD; Kelder,L; Fouchier,RAM
EPIISL288410	HA	Netherlands	2017-Dec-09	A/Mute Swan/Netherlands/17017377-001/2017	Wageningen Bioveterinary Research	Wageningen Bioveterinary Research	Beerens, Nancy; Heutink, Rene; Harders, Frank; Verschuren-Pritz, Sylvia; Bossers, Alex; Koch, Guus; Bergervoet, Saskia
EPIISL288409	HA	Netherlands	2017-Dec-09	A/Mute Swan/Netherlands/17017367-012/2017	Wageningen Bioveterinary Research	Wageningen Bioveterinary Research	Beerens, Nancy; Heutink, Rene; Harders, Frank; Verschuren-Pritz, Sylvia; Bossers, Alex; Koch, Guus; Bergervoet, Saskia
EPIISL302823	HA	Netherlands	2018-Jan-23	A/Great black-backed gull/Netherlands/1/2018	Erasmus Medical Center	Erasmus Medical Center	Poen,MJ; Bestebroer,TM; Vuong,O; Scheuer,RD; Kelder,L; Fouchier,RAM
EPIISL292223	HA	United Kingdom	2017-Dec-31	A/mute_swan/England/AVP_18_001986/2017	Animal and Plant Health Agency (APHA)	Animal and Plant Health Agency (APHA)	Seekings, James; Ellis, Richard; Brookes, Sharon M; Reid, Scott; Essen, Stephen; Lewis, Nicola; Brown, Ian H
EPIISL292224	HA	United Kingdom	2018-Jan-10	A/pochard_duck/England/AVP_18_003254/2018	Animal and Plant Health Agency (APHA)	Animal and Plant Health Agency (APHA)	Seekings, James; Ellis, Richard; Brookes, Sharon M; Reid, Scott; Essen, Stephen; Lewis, Nicola; Brown, Ian H
EPIISL292225	HA	United Kingdom	2018-Jan-05	A/canada_goose/England/AV58_18OPpoolEP1/2018	Animal and Plant Health Agency (APHA)	Animal and Plant Health Agency (APHA)	Seekings, James; Ellis, Richard; Brookes, Sharon M; Reid, Scott; Essen, Stephen; Lewis, Nicola; Brown, Ian H
EPIISL295493	HA	China	2016-Dec-28	A/Cygnus atratus/Hubei/2Z2-O/2016			Other Database Import	Ma,L.; Zhao,L.; Wang,R.; Chen,Q.

## Sheet: Fig3A
AgeClass	Date	NumberOfBirdsPositiveByNP_ELISA	NumberBirdsTested
HatchedBefore2016	2017-06-15	32	35
HatchedYear2016	2017-06-15	44	46
HatchedBefore2016	2017-07-22	90	99
HatchedYear2016	2017-07-22	37	40
HatchedBefore2016	2017-11-02	5	5
HatchedYear2016	2017-11-02	10	11
HatchYear2017	2017-11-02	11	76
HatchedBefore2017	2018-06-15	59	62
HatchYear2017	2018-06-15	31	51

## Sheet: Fig3B
Virus	NumberBirdsTested	NumberBirdsPositive	AgeGroups	Proportion_positive_for_reactivity
H5N8	55	47	2014orEarlier	0.855
H5N8	55	45	2015	0.818
H5N8	75	66	2016	0.88
H5N8	76	0	2017	0
H5N3	55	28	2014orEarlier	0.509
H5N3	55	35	2015	0.636
H5N3	75	14	2016	0.187
H5N3	76	0	2017	0

## Sheet: FigS1A
DATE_FOUND_DEAD	RESULT
2016-12-23	Positive
2016-12-26	Negative
2016-12-28	Positive
2016-12-29	Positive
2016-12-30	Negative
2016-12-30	Positive
2016-12-31	Positive
2016-12-31	Negative
2016-12-31	Positive
2016-12-31	Positive
2016-12-31	Positive
2016-12-31	Positive
2017-01-01	Positive
2017-01-03	Not tested
2017-01-03	Not tested
2017-01-03	Not tested
2017-01-03	Not tested
2017-01-03	Not tested
2017-01-03	Not tested
2017-01-03	Not tested
2017-01-03	Not tested
2017-01-03	Not tested
2017-01-03	Not tested
2017-01-03	Not tested
2017-01-03	Not tested
2017-01-03	Not tested
2017-01-03	Not tested
2017-01-03	Not tested
2017-01-03	Not tested
2017-01-03	Not tested
2017-01-03	Not tested
2017-01-03	Not tested
2017-01-03	Not tested
2017-01-04	Not tested
2017-01-04	Not tested
2017-01-04	Not tested
2017-01-04	Not tested
2017-01-04	Not tested
2017-01-04	Not tested
2017-01-04	Not tested
2017-01-04	Not tested
2017-01-04	Not tested
2017-01-04	Not tested
2017-01-05	Not tested
2017-01-05	Not tested
2017-01-05	Not tested
2017-01-05	Not tested
2017-01-05	Not tested
2017-01-05	Not tested
2017-01-05	Not tested
2017-01-05	Not tested
2017-01-05	Not tested
2017-01-05	Not tested
2017-01-05	Not tested
2017-01-05	Not tested
2017-01-05	Not tested
2017-01-05	Not tested
2017-01-05	Not tested
2017-01-05	Not tested
2017-01-05	Not tested
2017-01-06	Not tested
2017-01-06	Not tested
2017-01-06	Not tested
2017-01-06	Not tested
2017-01-06	Not tested
2017-01-06	Not tested
2017-01-06	Not tested
2017-01-06	Not tested
2017-01-06	Not tested
2017-01-06	Not tested
2017-01-06	Not tested
2017-01-06	Not tested
2017-01-06	Not tested
2017-01-06	Not tested
2017-01-06	Not tested
2017-01-07	Not tested
2017-01-07	Not tested
2017-01-07	Not tested
2017-01-07	Not tested
2017-01-07	Not tested
2017-01-07	Not tested
2017-01-07	Not tested
2017-01-07	Not tested
2017-01-08	Not tested
2017-01-08	Not tested
2017-01-08	Not tested
2017-01-08	Not tested
2017-01-08	Not tested
2017-01-08	Not tested
2017-01-08	Not tested
2017-01-08	Not tested
2017-01-08	Not tested
2017-01-08	Not tested
2017-01-08	Not tested
2017-01-08	Not tested
2017-01-08	Not tested
2017-01-08	Not tested
2017-01-09	Not tested
2017-01-09	Not tested
2017-01-09	Not tested
2017-01-09	Not tested
2017-01-09	Not tested
2017-01-09	Not tested
2017-01-09	Not tested
2017-01-09	Not tested
2017-01-09	Not tested
2017-01-09	Not tested
2017-01-09	Not tested
2017-01-09	Not tested
2017-01-09	Not tested
2017-01-09	Not tested
2017-01-09	Not tested
2017-01-09	Not tested
2017-01-09	Not tested
2017-01-09	Not tested
2017-01-09	Not tested
2017-01-09	Not tested
2017-01-09	Not tested
2017-01-09	Not tested
2017-01-10	Not tested
2017-01-10	Not tested
2017-01-10	Not tested
2017-01-10	Not tested
2017-01-10	Not tested
2017-01-10	Not tested
2017-01-10	Not tested
2017-01-10	Not tested
2017-01-10	Not tested
2017-01-10	Not tested
2017-01-10	Not tested
2017-01-10	Not tested
2017-01-10	Not tested
2017-01-10	Not tested
2017-01-10	Not tested
2017-01-10	Not tested
2017-01-10	Not tested
2017-01-10	Not tested
2017-01-10	Not tested
2017-01-11	Not tested
2017-01-11	Not tested
2017-01-11	Not tested
2017-01-11	Not tested
2017-01-11	Not tested
2017-01-11	Not tested
2017-01-11	Not tested
2017-01-11	Not tested
2017-01-11	Not tested
2017-01-11	Not tested
2017-01-11	Not tested
2017-01-11	Not tested
2017-01-11	Not tested
2017-01-11	Not tested
2017-01-11	Not tested
2017-01-11	Not tested
2017-01-12	Not tested
2017-01-12	Not tested
2017-01-12	Not tested
2017-01-12	Not tested
2017-01-12	Not tested
2017-01-12	Not tested
2017-01-12	Not tested
2017-01-12	Not tested
2017-01-12	Not tested
2017-01-12	Not tested
2017-01-13	Positive
2017-01-13	Positive
2017-01-13	Positive
2017-01-13	Negative
2017-01-15	Positive
2017-01-15	Positive
2017-01-15	Not tested
2017-01-16	Not tested
2017-01-16	Positive
2017-01-16	Positive
2017-01-16	Negative
2017-01-17	Negative
2017-01-18	Negative
2017-01-18	Not tested
2017-01-18	Positive
2017-01-19	Negative
2017-01-23	Negative
2017-01-24	Positive
2017-01-25	Negative
2017-01-25	Negative
2017-01-25	Negative
2017-01-28	Negative
2017-01-28	Negative
2017-01-29	Negative

## Sheet: FigS1B
DATE_FOUND_DEAD	RESULT
2017-12-13	Not tested
2017-12-18	Not tested
2017-12-18	Negative
2017-12-24	Not tested
2017-12-24	Not tested
2017-12-27	Not tested
2017-12-31	Positive
2017-12-31	Negative
2018-01-01	Positive
2018-01-01	Negative
2018-01-02	Positive
2018-01-04	Negative
2018-01-04	Not tested
2018-01-05	Positive
2018-01-05	Not tested
2018-01-05	Negative
2018-01-07	Positive
2018-01-07	Not tested
2018-01-07	Positive
2018-01-07	Not tested
2018-01-08	Positive
2018-01-08	Positive
2018-01-08	Positive
2018-01-09	Positive
2018-01-09	Positive
2018-01-09	Positive
2018-01-09	Positive
2018-01-09	Positive
2018-01-09	Positive
2018-01-10	Positive
2018-01-10	Positive
2018-01-10	Positive
2018-01-12	Positive
2018-01-12	Positive
2018-01-12	Positive
2018-01-13	Positive
2018-01-14	Positive
2018-01-15	Positive
2018-01-15	Positive
2018-01-15	Positive
2018-01-15	Positive
2018-01-16	Positive
2018-01-16	Positive
2018-01-16	Positive
2018-01-17	Positive
2018-01-18	Positive
2018-01-18	Positive
2018-01-18	Positive
2018-01-19	Positive
2018-01-21	Positive
2018-01-22	Positive
2018-01-23	Positive
2018-01-23	Positive
2018-01-24	Positive
2018-01-24	Positive
2018-01-25	Positive
2018-01-25	Positive
2018-01-25	Positive
2018-01-25	Negative
2018-01-28	Positive
2018-01-29	Positive
2018-01-30	Negative

## Sheet: FigS3
HatchDate	Sex	Year	AgeAtOutbreakStart	OutbreakStatus	DateOfWeighing	WeightKg	AgeDaysOnWeighing	ExpectedWeightOnWeighingDateGivenAgeAndSex
2016-06-06	F	2016	200	survived	2016-09-21	5.1	107	6.61
2016-06-05	F	2016	201	died	2016-09-21	6	108	6.7
2016-06-05	F	2016	201	survived	2016-09-21	6	108	6.7
2016-06-03	F	2016	203	died	2016-09-21	7	110	6.87
2016-06-03	F	2016	203	survived	2016-09-21	7	110	6.87
2016-06-01	F	2016	205	survived	2016-09-21	5.2	112	7.04
2016-06-01	F	2016	205	survived	2016-09-21	5.4	112	7.04
2016-06-01	F	2016	205	survived	2016-09-21	7.2	112	7.04
2016-06-01	F	2016	205	survived	2016-09-21	7.4	112	7.04
2016-06-20	F	2016	186	survived	2016-10-11	7.9	113	7.12
2016-05-30	F	2016	207	died	2016-09-21	7.4	114	7.2
2016-05-29	F	2016	208	survived	2016-09-21	8	115	7.28
2016-05-29	F	2016	208	died	2016-09-21	8.4	115	7.28
2016-05-29	F	2016	208	died	2016-09-21	8.4	115	7.28
2016-05-29	F	2016	208	survived	2016-09-21	8.8	115	7.28
2016-05-29	F	2016	208	survived	2016-09-21	8.8	115	7.28
2016-05-28	F	2016	209	died	2016-09-21	6.7	116	7.36
2016-05-28	F	2016	209	died	2016-09-21	7.2	116	7.36
2016-05-28	F	2016	209	survived	2016-09-21	7.7	116	7.36
2016-05-27	F	2016	210	survived	2016-09-21	8	117	7.43
2016-05-27	F	2016	210	survived	2016-09-21	8.4	117	7.43
2016-06-15	F	2016	191	died	2016-10-11	7.1	118	7.51
2016-06-15	F	2016	191	died	2016-10-11	7.6	118	7.51
2016-06-15	F	2016	191	died	2016-10-11	8.6	118	7.51
2016-06-14	F	2016	192	died	2016-10-11	6.4	119	7.59
2016-06-13	F	2016	193	survived	2016-10-11	6.7	120	7.66
2016-05-24	F	2016	213	survived	2016-09-21	8.3	120	7.66
2016-05-23	F	2016	214	died	2016-09-21	5.2	121	7.74
2016-06-11	F	2016	195	survived	2016-10-11	7.9	122	7.81
2016-06-11	F	2016	195	died	2016-10-11	8	122	7.81
2016-05-22	F	2016	215	survived	2016-09-21	7.8	122	7.81
2016-05-22	F	2016	215	survived	2016-09-21	8	122	7.81
2016-06-10	F	2016	196	died	2016-10-11	9.2	123	7.88
2016-05-21	F	2016	216	survived	2016-09-21	7.2	123	7.88
2016-05-21	F	2016	216	died	2016-09-21	8	123	7.88
2016-05-21	F	2016	216	survived	2016-09-21	8.4	123	7.88
2016-06-09	F	2016	197	died	2016-10-11	7.2	124	7.96
2016-06-09	F	2016	197	survived	2016-10-11	7.4	124	7.96
2016-05-19	F	2016	218	died	2016-09-21	9	125	8.03
2016-05-19	F	2016	218	died	2016-09-21	9.2	125	8.03
2016-05-18	F	2016	219	survived	2016-09-21	5	126	8.1
2016-05-18	F	2016	219	survived	2016-09-21	7.2	126	8.1
2016-05-16	F	2016	221	survived	2016-09-21	8	128	8.24
2016-05-16	F	2016	221	survived	2016-09-21	8.4	128	8.24
2016-05-14	F	2016	223	survived	2016-09-21	8.2	130	8.38
2016-05-14	F	2016	223	died	2016-09-21	8.4	130	8.38
2016-05-14	F	2016	223	died	2016-09-21	8.8	130	8.38
2016-06-02	F	2016	204	survived	2016-10-11	9	131	8.45
2016-06-01	F	2016	205	died	2016-10-11	8.5	132	8.52
2016-05-31	F	2016	206	survived	2016-10-11	8	133	8.58
2016-05-31	F	2016	206	died	2016-10-11	9.5	133	8.58
2016-05-11	F	2016	226	died	2016-09-21	8.9	133	8.58
2016-05-29	F	2016	208	died	2016-10-12	7.2	136	8.78
2016-05-28	F	2016	209	survived	2016-10-11	9.5	136	8.78
2016-05-28	F	2016	209	survived	2016-10-11	10.4	136	8.78
2016-05-27	F	2016	210	died	2016-10-11	8.8	137	8.85
2016-05-27	F	2016	210	died	2016-10-11	9.4	137	8.85
2016-05-27	F	2016	210	survived	2016-10-11	9.5	137	8.85
2016-05-26	F	2016	211	died	2016-10-11	6.7	138	8.91
2016-05-26	F	2016	211	died	2016-10-11	7.8	138	8.91
2016-05-26	F	2016	211	died	2016-10-11	8	138	8.91
2016-05-26	F	2016	211	died	2016-10-11	8.6	138	8.91
2016-05-26	F	2016	211	survived	2016-10-11	8.8	138	8.91
2016-05-26	F	2016	211	survived	2016-10-11	8.8	138	8.91
2016-05-26	F	2016	211	died	2016-10-11	10.3	138	8.91
2016-05-26	F	2016	211	survived	2016-10-11	11	138	8.91
2016-05-24	F	2016	213	survived	2016-10-11	8.2	140	9.04
2016-05-24	F	2016	213	survived	2016-10-11	9	140	9.04
2016-05-24	F	2016	213	survived	2016-10-11	9.1	140	9.04
2016-05-24	F	2016	213	survived	2016-10-11	9.8	140	9.04
2016-05-24	F	2016	213	survived	2016-10-11	10	140	9.04
2016-05-24	F	2016	213	survived	2016-10-11	12.2	140	9.04
2016-05-19	F	2016	218	survived	2016-10-06	7.4	140	9.04
2016-05-19	F	2016	218	survived	2016-10-06	8	140	9.04
2016-05-19	F	2016	218	survived	2016-10-06	8.3	140	9.04
2016-05-23	F	2016	214	died	2016-10-11	9.9	141	9.1
2016-05-23	F	2016	214	died	2016-10-11	10.8	141	9.1
2016-05-14	F	2016	223	survived	2016-10-02	6.3	141	9.1
2016-05-21	F	2016	216	survived	2016-10-11	8.7	143	9.23
2016-05-21	F	2016	216	survived	2016-10-11	9.4	143	9.23
2016-05-21	F	2016	216	died	2016-10-11	10	143	9.23
2016-05-18	F	2016	219	died	2016-10-11	10	146	9.42
2016-05-17	F	2016	220	survived	2016-10-11	8.3	147	9.48
2016-05-17	F	2016	220	survived	2016-10-11	8.4	147	9.48
2016-05-17	F	2016	220	died	2016-10-11	8.6	147	9.48
2016-05-17	F	2016	220	died	2016-10-11	8.6	147	9.48
2016-05-17	F	2016	220	survived	2016-10-11	8.7	147	9.48
2016-05-17	F	2016	220	survived	2016-10-11	8.8	147	9.48
2016-05-17	F	2016	220	died	2016-10-11	8.9	147	9.48
2016-05-17	F	2016	220	died	2016-10-11	9.1	147	9.48
2016-05-17	F	2016	220	died	2016-10-11	9.2	147	9.48
2016-06-09	M	2016	197	survived	2016-09-21	6	104	7.36
2016-06-06	M	2016	200	survived	2016-09-21	5	107	7.59
2016-06-06	M	2016	200	survived	2016-09-21	5.7	107	7.59
2016-06-05	M	2016	201	died	2016-09-21	7.2	108	7.67
2016-06-04	M	2016	202	died	2016-09-21	9	109	7.74
2016-06-03	M	2016	203	survived	2016-09-21	6.8	110	7.82
2016-06-02	M	2016	204	survived	2016-09-21	7	111	7.89
2016-06-02	M	2016	204	survived	2016-09-21	7	111	7.89
2016-06-01	M	2016	205	survived	2016-09-21	6.2	112	7.96
2016-06-01	M	2016	205	survived	2016-09-21	9	112	7.96
2016-06-20	M	2016	186	survived	2016-10-11	8.4	113	8.03
2016-05-30	M	2016	207	died	2016-09-21	7	114	8.11
2016-05-30	M	2016	207	survived	2016-09-21	8	114	8.11
2016-05-30	M	2016	207	survived	2016-09-21	8.2	114	8.11
2016-05-29	M	2016	208	survived	2016-09-21	4.8	115	8.18
2016-05-29	M	2016	208	died	2016-09-21	7	115	8.18
2016-05-29	M	2016	208	survived	2016-09-21	8	115	8.18
2016-05-29	M	2016	208	survived	2016-09-21	8.2	115	8.18
2016-05-29	M	2016	208	died	2016-09-21	8.6	115	8.18
2016-05-29	M	2016	208	survived	2016-09-21	8.6	115	8.18
2016-05-29	M	2016	208	survived	2016-09-21	8.6	115	8.18
2016-05-29	M	2016	208	survived	2016-09-21	9	115	8.18
2016-05-28	M	2016	209	survived	2016-09-21	8	116	8.25
2016-05-28	M	2016	209	survived	2016-09-21	9.4	116	8.25
2016-05-27	M	2016	210	survived	2016-09-21	8.2	117	8.32
2016-05-27	M	2016	210	survived	2016-09-21	9	117	8.32
2016-05-26	M	2016	211	survived	2016-09-21	8	118	8.38
2016-06-14	M	2016	192	died	2016-10-11	7.4	119	8.45
2016-06-14	M	2016	192	died	2016-10-11	7.7	119	8.45
2016-06-13	M	2016	193	survived	2016-10-11	5.6	120	8.52
2016-05-24	M	2016	213	died	2016-09-21	9.5	120	8.52
2016-05-18	M	2016	219	died	2016-09-15	8.8	120	8.52
2016-05-18	M	2016	219	died	2016-09-15	9	120	8.52
2016-06-11	M	2016	195	died	2016-10-11	9	122	8.66
2016-05-22	M	2016	215	died	2016-09-21	7.6	122	8.66
2016-05-22	M	2016	215	survived	2016-09-21	7.9	122	8.66
2016-05-22	M	2016	215	died	2016-09-21	8.8	122	8.66
2016-05-22	M	2016	215	died	2016-09-21	9.4	122	8.66
2016-06-10	M	2016	196	survived	2016-10-11	8.4	123	8.72
2016-06-10	M	2016	196	survived	2016-10-11	9.4	123	8.72
2016-05-21	M	2016	216	survived	2016-09-21	8.2	123	8.72
2016-05-21	M	2016	216	died	2016-09-21	8.4	123	8.72
2016-05-21	M	2016	216	survived	2016-09-21	9.4	123	8.72
2016-06-09	M	2016	197	died	2016-10-11	10.9	124	8.79
2016-05-20	M	2016	217	died	2016-09-21	8	124	8.79
2016-05-19	M	2016	218	survived	2016-09-21	10.2	125	8.85
2016-05-19	M	2016	218	died	2016-09-21	11	125	8.85
2016-06-03	M	2016	203	survived	2016-10-08	9	127	8.98
2016-05-15	M	2016	222	died	2016-09-21	10	129	9.11
2016-06-03	M	2016	203	survived	2016-10-11	7.7	130	9.17
2016-05-14	M	2016	223	died	2016-09-21	9.4	130	9.17
2016-05-14	M	2016	223	survived	2016-09-21	9.4	130	9.17
2016-05-14	M	2016	223	died	2016-09-21	9.5	130	9.17
2016-05-14	M	2016	223	survived	2016-09-21	10	130	9.17
2016-05-14	M	2016	223	survived	2016-09-21	10	130	9.17
2016-05-14	M	2016	223	survived	2016-09-21	10	130	9.17
2016-05-14	M	2016	223	survived	2016-09-21	10.1	130	9.17
2016-05-14	M	2016	223	died	2016-09-21	10.2	130	9.17
2016-05-14	M	2016	223	survived	2016-09-21	10.2	130	9.17
2016-05-14	M	2016	223	died	2016-09-21	10.8	130	9.17
2016-05-14	M	2016	223	survived	2016-09-21	11.4	130	9.17
2016-05-14	M	2016	223	survived	2016-09-21	11.8	130	9.17
2016-06-02	M	2016	204	survived	2016-10-11	7.6	131	9.23
2016-06-02	M	2016	204	survived	2016-10-11	8.1	131	9.23
2016-06-02	M	2016	204	survived	2016-10-11	10.2	131	9.23
2016-05-24	M	2016	213	survived	2016-10-02	7.5	131	9.23
2016-06-01	M	2016	205	died	2016-10-11	7.8	132	9.3
2016-05-30	M	2016	207	survived	2016-10-11	6.6	134	9.42
2016-05-29	M	2016	208	survived	2016-10-11	10.3	135	9.48
2016-05-28	M	2016	209	died	2016-10-11	8.3	136	9.54
2016-05-28	M	2016	209	survived	2016-10-11	8.3	136	9.54
2016-05-28	M	2016	209	died	2016-10-11	9.6	136	9.54
2016-05-28	M	2016	209	survived	2016-10-11	10.2	136	9.54
2016-05-28	M	2016	209	survived	2016-10-11	10.6	136	9.54
2016-05-28	M	2016	209	survived	2016-10-11	11.9	136	9.54
2016-05-27	M	2016	210	survived	2016-10-11	10.2	137	9.6
2016-05-27	M	2016	210	survived	2016-10-11	10.2	137	9.6
2016-05-26	M	2016	211	died	2016-10-11	7	138	9.66
2016-05-26	M	2016	211	died	2016-10-11	8.2	138	9.66
2016-05-26	M	2016	211	died	2016-10-11	8.4	138	9.66
2016-05-26	M	2016	211	died	2016-10-11	9.5	138	9.66
2016-05-26	M	2016	211	died	2016-10-11	10.3	138	9.66
2016-05-26	M	2016	211	survived	2016-10-11	10.3	138	9.66
2016-05-25	M	2016	212	survived	2016-10-11	7.2	139	9.72
2016-05-25	M	2016	212	survived	2016-10-11	8.2	139	9.72
2016-05-25	M	2016	212	survived	2016-10-11	8.8	139	9.72
2016-05-25	M	2016	212	survived	2016-10-11	10.1	139	9.72
2016-05-24	M	2016	213	survived	2016-10-11	9.2	140	9.78
2016-05-24	M	2016	213	survived	2016-10-11	9.6	140	9.78
2016-05-24	M	2016	213	survived	2016-10-11	10.6	140	9.78
2016-05-24	M	2016	213	survived	2016-10-11	11.5	140	9.78
2016-05-19	M	2016	218	survived	2016-10-06	9	140	9.78
2016-05-19	M	2016	218	survived	2016-10-06	10	140	9.78
2016-05-23	M	2016	214	survived	2016-10-11	7.6	141	9.84
2016-05-23	M	2016	214	died	2016-10-11	8	141	9.84
2016-05-23	M	2016	214	survived	2016-10-11	9.5	141	9.84
2016-05-23	M	2016	214	survived	2016-10-11	10.6	141	9.84
2016-05-23	M	2016	214	survived	2016-10-11	10.8	141	9.84
2016-05-23	M	2016	214	died	2016-10-11	12	141	9.84
2016-05-23	M	2016	214	survived	2016-10-12	10.5	142	9.9
2016-05-22	M	2016	215	survived	2016-10-11	10.1	142	9.9
2016-05-22	M	2016	215	died	2016-10-11	11	142	9.9
2016-05-21	M	2016	216	survived	2016-10-11	9.2	143	9.95
2016-05-21	M	2016	216	survived	2016-10-11	9.6	143	9.95
2016-05-21	M	2016	216	died	2016-10-11	9.9	143	9.95
2016-05-21	M	2016	216	died	2016-10-11	9.9	143	9.95
2016-05-21	M	2016	216	died	2016-10-11	10.2	143	9.95
2016-05-21	M	2016	216	survived	2016-10-11	10.6	143	9.95
2016-05-21	M	2016	216	survived	2016-10-11	10.6	143	9.95
2016-05-21	M	2016	216	survived	2016-10-11	12.1	143	9.95
2016-05-21	M	2016	216	survived	2016-10-12	9.1	144	10.01
2016-05-21	M	2016	216	survived	2016-10-12	10.5	144	10.01
2016-05-18	M	2016	219	survived	2016-10-11	10	146	10.13
2016-05-17	M	2016	220	died	2016-10-11	7.5	147	10.18
2016-05-17	M	2016	220	survived	2016-10-11	8.7	147	10.18
2016-05-17	M	2016	220	survived	2016-10-11	9.4	147	10.18
2016-05-17	M	2016	220	survived	2016-10-11	9.9	147	10.18
2016-05-17	M	2016	220	died	2016-10-11	10.3	147	10.18
2016-05-17	M	2016	220	survived	2016-10-11	10.3	147	10.18
2017-06-04	F	2017	210	survived	2017-09-07	8.5	95	7.03
2017-05-25	F	2017	220	survived	2017-09-06	4	104	7.35
2017-05-20	F	2017	225	died	2017-09-06	6	109	7.53
2017-05-20	F	2017	225	survived	2017-09-06	7.6	109	7.53
2017-06-01	F	2017	213	died	2017-10-03	8.4	124	8.03
2017-05-31	F	2017	214	survived	2017-10-02	9.5	124	8.03
2017-05-30	F	2017	215	survived	2017-10-02	8.3	125	8.06
2017-05-30	F	2017	215	died	2017-10-02	8.5	125	8.06
2017-05-30	F	2017	215	survived	2017-10-02	8.8	125	8.06
2017-05-30	F	2017	215	died	2017-10-02	9.7	125	8.06
2017-05-29	F	2017	216	survived	2017-10-02	8.5	126	8.09
2017-05-29	F	2017	216	survived	2017-10-02	9.3	126	8.09
2017-05-29	F	2017	216	survived	2017-10-02	9.5	126	8.09
2017-05-26	F	2017	219	survived	2017-10-02	5.4	129	8.19
2017-05-26	F	2017	219	survived	2017-10-02	8.5	129	8.19
2017-05-26	F	2017	219	survived	2017-10-03	5	130	8.22
2017-05-25	F	2017	220	died	2017-10-02	8.6	130	8.22
2017-06-11	F	2017	203	died	2017-10-20	9	131	8.25
2017-05-24	F	2017	221	survived	2017-10-02	7.7	131	8.25
2017-05-24	F	2017	221	survived	2017-10-02	8.4	131	8.25
2017-05-24	F	2017	221	died	2017-10-02	8.5	131	8.25
2017-05-24	F	2017	221	died	2017-10-02	8.6	131	8.25
2017-05-24	F	2017	221	survived	2017-10-02	8.8	131	8.25
2017-05-24	F	2017	221	survived	2017-10-02	9.6	131	8.25
2017-05-24	F	2017	221	survived	2017-10-03	7.5	132	8.29
2017-05-23	F	2017	222	died	2017-10-02	7.6	132	8.29
2017-05-23	F	2017	222	died	2017-10-02	8.8	132	8.29
2017-05-23	F	2017	222	survived	2017-10-02	8.8	132	8.29
2017-05-22	F	2017	223	died	2017-10-02	5.5	133	8.32
2017-05-22	F	2017	223	survived	2017-10-02	5.5	133	8.32
2017-05-22	F	2017	223	survived	2017-10-02	8	133	8.32
2017-05-22	F	2017	223	survived	2017-10-02	8.5	133	8.32
2017-05-22	F	2017	223	survived	2017-10-02	8.9	133	8.32
2017-05-22	F	2017	223	survived	2017-10-02	9.2	133	8.32
2017-05-23	F	2017	222	survived	2017-10-04	9	134	8.35
2017-05-23	F	2017	222	survived	2017-10-04	9	134	8.35
2017-05-21	F	2017	224	survived	2017-10-02	8	134	8.35
2017-05-20	F	2017	225	survived	2017-10-02	6.8	135	8.38
2017-05-20	F	2017	225	died	2017-10-02	8	135	8.38
2017-05-20	F	2017	225	survived	2017-10-02	8.3	135	8.38
2017-05-20	F	2017	225	survived	2017-10-02	8.9	135	8.38
2017-05-20	F	2017	225	survived	2017-10-02	9	135	8.38
2017-05-19	F	2017	226	survived	2017-10-02	7.9	136	8.41
2017-05-19	F	2017	226	survived	2017-10-02	8	136	8.41
2017-05-19	F	2017	226	survived	2017-10-02	8.9	136	8.41
2017-05-19	F	2017	226	survived	2017-10-02	9	136	8.41
2017-05-19	F	2017	226	died	2017-10-02	9.2	136	8.41
2017-05-19	F	2017	226	survived	2017-10-03	8.5	137	8.44
2017-05-18	F	2017	227	survived	2017-10-02	8.1	137	8.44
2017-05-18	F	2017	227	died	2017-10-02	8.1	137	8.44
2017-05-18	F	2017	227	survived	2017-10-02	8.2	137	8.44
2017-05-18	F	2017	227	died	2017-10-02	8.3	137	8.44
2017-05-18	F	2017	227	survived	2017-10-02	8.6	137	8.44
2017-05-17	F	2017	228	survived	2017-10-02	7.9	138	8.47
2017-05-17	F	2017	228	survived	2017-10-02	7.9	138	8.47
2017-05-17	F	2017	228	survived	2017-10-02	8	138	8.47
2017-05-17	F	2017	228	survived	2017-10-02	8.4	138	8.47
2017-05-17	F	2017	228	survived	2017-10-02	8.9	138	8.47
2017-05-17	F	2017	228	died	2017-10-02	9.5	138	8.47
2017-05-16	F	2017	229	survived	2017-10-02	7	139	8.5
2017-05-16	F	2017	229	survived	2017-10-02	8.4	139	8.5
2017-05-16	F	2017	229	survived	2017-10-02	8.5	139	8.5
2017-05-16	F	2017	229	survived	2017-10-02	8.7	139	8.5
2017-05-16	F	2017	229	survived	2017-10-02	8.8	139	8.5
2017-05-16	F	2017	229	survived	2017-10-02	8.9	139	8.5
2017-05-14	F	2017	231	survived	2017-10-02	7.8	141	8.56
2017-05-14	F	2017	231	died	2017-10-02	8.2	141	8.56
2017-05-14	F	2017	231	survived	2017-10-02	8.2	141	8.56
2017-05-14	F	2017	231	survived	2017-10-02	8.6	141	8.56
2017-05-13	F	2017	232	survived	2017-10-02	4.8	142	8.59
2017-05-13	F	2017	232	survived	2017-10-02	8.4	142	8.59
2017-05-13	F	2017	232	survived	2017-10-02	8.5	142	8.59
2017-05-13	F	2017	232	died	2017-10-02	9	142	8.59
2017-05-13	F	2017	232	died	2017-10-02	9	142	8.59
2017-05-13	F	2017	232	survived	2017-10-02	9.4	142	8.59
2017-05-13	F	2017	232	died	2017-10-02	10.4	142	8.59
2017-05-12	F	2017	233	survived	2017-10-02	8.4	143	8.62
2017-05-12	F	2017	233	survived	2017-10-02	8.6	143	8.62
2017-05-12	F	2017	233	died	2017-10-02	8.6	143	8.62
2017-05-12	F	2017	233	survived	2017-10-02	9	143	8.62
2017-05-12	F	2017	233	survived	2017-10-02	9.8	143	8.62
2017-05-11	F	2017	234	survived	2017-10-02	8.6	144	8.66
2017-05-11	F	2017	234	died	2017-10-02	9.6	144	8.66
2017-05-09	F	2017	236	died	2017-10-02	7.8	146	8.72
2017-05-06	F	2017	239	survived	2017-10-02	7.6	149	8.8
2017-05-06	F	2017	239	survived	2017-10-03	7	150	8.83
2017-06-04	M	2017	210	survived	2017-09-07	9.4	95	8.31
2017-06-04	M	2017	210	survived	2017-09-07	9.7	95	8.31
2017-06-04	M	2017	210	died	2017-09-07	10.4	95	8.31
2017-05-27	M	2017	218	survived	2017-09-07	8.8	103	8.56
2017-05-20	M	2017	225	died	2017-09-06	6	109	8.74
2017-05-20	M	2017	225	survived	2017-09-06	6.1	109	8.74
2017-05-18	M	2017	227	survived	2017-09-06	6.6	111	8.8
2017-05-31	M	2017	214	survived	2017-10-03	9.5	125	9.2
2017-05-30	M	2017	215	survived	2017-10-02	8.5	125	9.2
2017-05-29	M	2017	216	survived	2017-10-02	5.2	126	9.23
2017-05-29	M	2017	216	survived	2017-10-02	6.8	126	9.23
2017-05-29	M	2017	216	survived	2017-10-02	9.8	126	9.23
2017-05-29	M	2017	216	survived	2017-10-02	9.8	126	9.23
2017-05-28	M	2017	217	died	2017-10-02	11.8	127	9.26
2017-05-26	M	2017	219	survived	2017-10-02	6.4	129	9.31
2017-05-26	M	2017	219	survived	2017-10-02	8.7	129	9.31
2017-05-26	M	2017	219	survived	2017-10-02	9	129	9.31
2017-05-26	M	2017	219	survived	2017-10-02	9.7	129	9.31
2017-05-26	M	2017	219	survived	2017-10-02	10.1	129	9.31
2017-05-26	M	2017	219	survived	2017-10-03	6.2	130	9.34
2017-05-25	M	2017	220	died	2017-10-02	7.7	130	9.34
2017-05-25	M	2017	220	died	2017-10-02	9.7	130	9.34
2017-05-25	M	2017	220	died	2017-10-02	10.1	130	9.34
2017-05-24	M	2017	221	survived	2017-10-02	10.2	131	9.37
2017-05-23	M	2017	222	survived	2017-10-02	10	132	9.4
2017-05-23	M	2017	222	survived	2017-10-02	10.2	132	9.4
2017-05-23	M	2017	222	died	2017-10-02	10.4	132	9.4
2017-05-23	M	2017	222	survived	2017-10-02	10.7	132	9.4
2017-05-22	M	2017	223	survived	2017-10-02	6.3	133	9.43
2017-05-22	M	2017	223	survived	2017-10-02	9	133	9.43
2017-05-22	M	2017	223	died	2017-10-02	9.1	133	9.43
2017-05-22	M	2017	223	survived	2017-10-02	9.3	133	9.43
2017-05-22	M	2017	223	survived	2017-10-02	10	133	9.43
2017-05-22	M	2017	223	survived	2017-10-02	10.4	133	9.43
2017-05-22	M	2017	223	survived	2017-10-02	10.8	133	9.43
2017-05-22	M	2017	223	died	2017-10-02	10.9	133	9.43
2017-05-22	M	2017	223	survived	2017-10-02	11.3	133	9.43
2017-05-23	M	2017	222	died	2017-10-04	10.8	134	9.45
2017-05-20	M	2017	225	survived	2017-10-02	8.5	135	9.48
2017-05-20	M	2017	225	survived	2017-10-02	8.5	135	9.48
2017-05-20	M	2017	225	died	2017-10-02	8.9	135	9.48
2017-05-20	M	2017	225	died	2017-10-02	9.4	135	9.48
2017-05-20	M	2017	225	died	2017-10-02	9.5	135	9.48
2017-05-20	M	2017	225	survived	2017-10-02	9.5	135	9.48
2017-05-20	M	2017	225	survived	2017-10-02	11.2	135	9.48
2017-05-19	M	2017	226	died	2017-10-02	8	136	9.51
2017-05-19	M	2017	226	survived	2017-10-02	9	136	9.51
2017-05-19	M	2017	226	survived	2017-10-02	9.5	136	9.51
2017-05-19	M	2017	226	survived	2017-10-02	9.8	136	9.51
2017-05-19	M	2017	226	survived	2017-10-02	10.9	136	9.51
2017-05-18	M	2017	227	died	2017-10-02	8.4	137	9.54
2017-05-18	M	2017	227	survived	2017-10-02	9.4	137	9.54
2017-05-18	M	2017	227	died	2017-10-02	10.2	137	9.54
2017-05-18	M	2017	227	survived	2017-10-02	11	137	9.54
2017-05-18	M	2017	227	survived	2017-10-02	11.2	137	9.54
2017-05-17	M	2017	228	survived	2017-10-02	9.2	138	9.56
2017-05-17	M	2017	228	survived	2017-10-02	10.4	138	9.56
2017-05-17	M	2017	228	survived	2017-10-02	10.5	138	9.56
2017-05-17	M	2017	228	survived	2017-10-02	10.6	138	9.56
2017-05-17	M	2017	228	died	2017-10-02	10.7	138	9.56
2017-05-17	M	2017	228	survived	2017-10-02	11.4	138	9.56
2017-05-16	M	2017	229	survived	2017-10-02	9.5	139	9.59
2017-05-16	M	2017	229	survived	2017-10-02	9.8	139	9.59
2017-05-16	M	2017	229	died	2017-10-02	10	139	9.59
2017-05-16	M	2017	229	survived	2017-10-02	10.4	139	9.59
2017-05-14	M	2017	231	survived	2017-10-02	9.4	141	9.64
2017-05-14	M	2017	231	survived	2017-10-02	9.6	141	9.64
2017-05-13	M	2017	232	survived	2017-10-02	6.6	142	9.67
2017-05-13	M	2017	232	survived	2017-10-02	9.5	142	9.67
2017-05-13	M	2017	232	survived	2017-10-02	10.9	142	9.67
2017-05-13	M	2017	232	survived	2017-10-03	9.2	143	9.7
2017-05-12	M	2017	233	survived	2017-10-02	10.1	143	9.7
2017-05-12	M	2017	233	died	2017-10-02	10.2	143	9.7
2017-05-12	M	2017	233	survived	2017-10-02	10.7	143	9.7
2017-05-12	M	2017	233	died	2017-10-02	10.8	143	9.7
2017-05-12	M	2017	233	died	2017-10-02	11	143	9.7
2017-05-11	M	2017	234	survived	2017-10-02	9.8	144	9.73
2017-05-11	M	2017	234	survived	2017-10-02	9.9	144	9.73
2017-05-11	M	2017	234	died	2017-10-02	10	144	9.73
2017-05-11	M	2017	234	survived	2017-10-02	10.7	144	9.73
2017-05-09	M	2017	236	survived	2017-10-02	10.5	146	9.78
2017-05-06	M	2017	239	survived	2017-10-02	8.2	149	9.86

## Sheet: FigureS6
	Data for Figure S6 is available from the British Trust for Ornithology Wetlands Bird Survey for the Fleet Lagoon
	https://www.bto.org/volunteer-surveys/webs/data

## Sheet: FigS7
Species	Month_of_count	Median_count	Rescaled_median_count
Canada Goose	1	22.5	0.058
Canada Goose	2	27	0.069
Canada Goose	3	20.5	0.053
Canada Goose	4	19	0.049
Canada Goose	5	24	0.062
Canada Goose	6	390	1
Canada Goose	7	371	0.951
Canada Goose	8	151.5	0.388
Canada Goose	9	127.5	0.327
Canada Goose	10	94	0.241
Canada Goose	11	53.5	0.137
Canada Goose	12	49	0.126
Mute Swan	1	752	0.763
Mute Swan	2	733	0.743
Mute Swan	3	633	0.642
Mute Swan	4	603	0.612
Mute Swan	5	588.5	0.597
Mute Swan	6	733.5	0.744
Mute Swan	7	770	0.781
Mute Swan	8	736.5	0.747
Mute Swan	9	819.5	0.831
Mute Swan	10	903	0.916
Mute Swan	11	986	1
Mute Swan	12	847	0.859
Pochard	1	533	0.888
Pochard	2	425	0.708
Pochard	3	140	0.233
Pochard	4	10	0.017
Pochard	5	2	0.003
Pochard	6	3	0.005
Pochard	7	1	0.002
Pochard	8	3.5	0.006
Pochard	9	29	0.048
Pochard	10	213	0.355
Pochard	11	505	0.842
Pochard	12	600	1

[truncated: 1 more sheets: GISAID_acknowledgements]
