# Supplementary material for: Comparative micro-epidemiology of pathogenic avian influenza virus outbreaks in a wild bird population
Source: Philos Trans R Soc Lond B Biol Sci. 2019 May 6;374(1775):20180259. doi: 10.1098/rstb.2018.0259 (PMC6553603; doi:10.1098/rstb.2018.0259)
Supplement: Maximum clade credibility tree for HA segment [file rstb20180259supp3.zip › rstb20180259supp3.tre]

#NEXUS
Begin taxa;
	Dimensions ntax=421;
	Taxlabels
		HA|A/Back-headedGull/Netherlands/9/2016|1023581|A/Back-headedGull/Netherlands/9/2016|2016-12-20|EPIISL268866
		HA|A/Bar-headedGoose/Qinghai/BTY13-LU/2016|774326|A/Bar-headedGoose/Qinghai/BTY13-LU/2016|2016-05-14|EPIISL224730
		HA|A/Bar-headedGoose/Qinghai/BTY14-B/2016|774335|A/Bar-headedGoose/Qinghai/BTY14-B/2016|2016-05-14|EPIISL224731
		HA|A/Bar-headedGoose/Qinghai/BTY2-B/2016|774133|A/Bar-headedGoose/Qinghai/BTY2-B/2016|2016-05-12|EPIISL224707
		HA|A/Bar-headedGoose/Qinghai/BTY2-LU/2016|774142|A/Bar-headedGoose/Qinghai/BTY2-LU/2016|2016-05-12|EPIISL224708
		HA|A/Bar-headedGoose/Qinghai/BTY7-B/2016|774210|A/Bar-headedGoose/Qinghai/BTY7-B/2016|2016-05-11|EPIISL224716
		HA|A/Black-headedGull/Netherlands/17/2016|1023582|A/Black-headedGull/Netherlands/17/2016|2016-12-20|EPIISL268800
		HA|A/Black-headedGull/Netherlands/29/2017|1129919|A/Black-headedGull/Netherlands/29/2017|2017-12-18|EPIISL289501
		HA|A/Brahmachicken/Belgium/6153/2017|1226468|A/Brahmachicken/Belgium/6153/2017|2017-06-15|EPIISL309197
		HA|A/Buteobuteo/Belgium/3022/2017|1226460|A/Buteobuteo/Belgium/3022/2017|2017-03-23|EPIISL309196
		HA|A/Ch/Netherlands/14015526|547678|A/Chicken/Netherlands/14015526/2014|2014-11-14|EPIISL167905
		HA|A/Chicken/Hungary/1751/2017(HA)|954829|A/Chicken/Hungary/1751/2017|2017-01-17|EPIISL255214
		HA|A/Chicken/Hungary/2496/2017(HA)|954751|A/Chicken/Hungary/2496/2017|2017-01-24|EPIISL255205
		HA|A/Chicken/Netherlands/14015824/2014|573171|A/Chicken/Netherlands/14015824/2014|2014-11-20|EPIISL174350
		HA|A/Chicken/Netherlands/EMC-1/2018|1195307|A/Chicken/Netherlands/EMC-1/2018|2018-02-26|EPIISL302825
		HA|A/Chicken/Sweden/SVA161122KU0453/SZ0209317/2016|863834|A/Chicken/Sweden/SVA161122KU0453/SZ0209317/2016|2016-11-21|EPIISL238894
		HA|A/Chicken/Sweden/SVA161122KU0453/SZ0209321/2016|863857|A/Chicken/Sweden/SVA161122KU0453/SZ0209321/2016|2016-11-21|EPIISL238896
		HA|A/Chicken/Yunnan/YN-7/2016(H5N6)|1091700|A/Chicken/Yunnan/YN-7/2016(H5N6)|2016-07-04|EPIISL283705
		HA|A/CommonEider/Netherlands/2/2016|1023558|A/CommonEider/Netherlands/2/2016|2016-12-20|EPIISL268929
		HA|A/CommonGoldeneye/Sweden/SVA161117KU0322/SZ0002165/2016|863865|A/CommonGoldeneye/Sweden/SVA161117KU0322/SZ0002165/2016|2016-11-14|EPIISL238897
		HA|A/Commonmoorhen/Vietnam/WBT226/2014|586257|A/Commonmoorhen/Vietnam/WBT226/2014|2014-04-25|EPIISL177992
		HA|A/Commontern/Hungary/8187/2017(HA)|954783|A/Commontern/Hungary/8187/2017|2017-02-28|EPIISL255209
		HA|A/Coot/Korea/H81/2014|561556|A/Coot/Korea/H81/2014|2014-01-22|EPIISL171702
		HA|A/Cormorant/Hungary/6102/2017(HA)|959523|A/Cormorant/Hungary/6102/2017|2017-02-15|EPIISL255933
		HA|A/Cygnusatratus/Hubei/2Z2-O/2016|1159817|A/Cygnusatratus/Hubei/2Z2-O/2016|2016-12-28|EPIISL295493
		HA|A/Cygnusolor/Belgium/1567/2017|1007683|A/Cygnusolor/Belgium/1567/2017|2017-02-21|EPIISL266538
		HA|A/Duck/Hungary/1588/2017(HA)|954671|A/Duck/Hungary/1588/2017|2017-01-16|EPIISL255195
		HA|A/Duck/Hungary/54738/2016(HA)|962046|A/Duck/Hungary/54738/2016|2016-11-09|EPIISL256453
		HA|A/Duck/Hungary/984/2017(HA)|954655|A/Duck/Hungary/984/2017|2017-01-11|EPIISL255193
		HA|A/Duck/Netherlands/17017236-001-005/2017|1119862|A/Duck/Netherlands/17017236-001-005/2017|2017-12-07|EPIISL287906
		HA|A/Duck/Netherlands/17017237-001-005/2017|1119870|A/Duck/Netherlands/17017237-001-005/2017|2017-12-07|EPIISL287907
		HA|A/EurasianHerringGull/Netherlands/2/2016|1023570|A/EurasianHerringGull/Netherlands/2/2016|2016-12-20|EPIISL269601
		HA|A/EurasianWigeon/Netherlands/1/2016|1023576|A/EurasianWigeon/Netherlands/1/2016|2016-12-04|EPIISL269694
		HA|A/EurasianWigeon/Netherlands/10/2016|1023559|A/EurasianWigeon/Netherlands/10/2016|2016-12-08|EPIISL268937
		HA|A/EurasianWigeon/Netherlands/11/2016|1023562|A/EurasianWigeon/Netherlands/11/2016|2016-12-13|EPIISL269593
		HA|A/EurasianWigeon/Netherlands/13/2016|1023565|A/EurasianWigeon/Netherlands/13/2016|2016-12-14|EPIISL269596
		HA|A/EurasianWigeon/Netherlands/2/2016|959407|A/EurasianWigeon/Netherlands/2/2016|2016-12-05|EPIISL255911
		HA|A/EurasianWigeon/Netherlands/21/2016|1023577|A/EurasianWigeon/Netherlands/21/2016|2016-12-05|EPIISL269695
		HA|A/EurasianWigeon/Netherlands/4/2016|959413|A/EurasianWigeon/Netherlands/4/2016|2016-12-09|EPIISL255912
		HA|A/EurasianWigeon/Netherlands/6/2016|1023560|A/EurasianWigeon/Netherlands/6/2016|2016-12-09|EPIISL269591
		HA|A/EurasianWigeon/Netherlands/8/2016|1023561|A/EurasianWigeon/Netherlands/8/2016|2016-12-09|EPIISL269592
		HA|A/Eurasianwigeon/Netherlands/1/2016|873659|A/Eurasianwigeon/Netherlands/1/2016|2016-12-04|EPIISL240702
		HA|A/Eurasianwigeon/Netherlands/1/2018|1195323|A/Eurasianwigeon/Netherlands/1/2018|2018-02-07|EPIISL302824
		HA|A/Goose/Hungary/1030/2017(HA)|954663|A/Goose/Hungary/1030/2017|2017-01-11|EPIISL255194
		HA|A/Goose/Hungary/15729/2017(HA)|1032484|A/Goose/Hungary/15729/2017|2017-04-07|EPIISL271705
		HA|A/Goose/Hungary/17051/2017(HA)|1032492|A/Goose/Hungary/17051/2017|2017-04-18|EPIISL271706
		HA|A/Goose/Hungary/17261/2017(HA)|1032476|A/Goose/Hungary/17261/2017|2017-04-18|EPIISL271704
		HA|A/Goose/Hungary/59712/2016(HA)|956128|A/Goose/Hungary/59712/2016|2016-11-26|EPIISL255398
		HA|A/Goose/Hungary/59763/2016(HA)|1032516|A/Goose/Hungary/59763/2016|2016-11-27|EPIISL271709
		HA|A/Goose/Hungary/63743/2016(HA)|1032540|A/Goose/Hungary/63743/2016|2016-12-11|EPIISL271712
		HA|A/Goose/Hungary/65817/2016(HA)|954539|A/Goose/Hungary/65817/2016|2016-12-18|EPIISL255174
		HA|A/Goose/Hungary/982/2017(HA)|954647|A/Goose/Hungary/982/2017|2017-01-11|EPIISL255192
		HA|A/GreatBlack-backedGull/Netherlands/1/2016|1023566|A/GreatBlack-backedGull/Netherlands/1/2016|2016-11-23|EPIISL269597
		HA|A/GreatBlack-backedGull/Netherlands/1/2017|1131088|A/GreatBlack-backedGull/Netherlands/1/2017|2017-12-18|EPIISL289713
		HA|A/GreatBlack-backedGull/Netherlands/2/2016|1023579|A/GreatBlack-backedGull/Netherlands/2/2016|2016-11-23|EPIISL269697
		HA|A/GreatBlack-backedGull/Netherlands/2/2016|959130|A/GreatBlack-backedGull/Netherlands/2/2016|2016-11-23|EPIISL255892
		HA|A/GreatBlack-backedGull/Netherlands/3/2016|1023567|A/GreatBlack-backedGull/Netherlands/3/2016|2016-11-23|EPIISL269598
		HA|A/GreatCrestedGrebe/Netherlands/2/2016|1023569|A/GreatCrestedGrebe/Netherlands/2/2016|2016-12-21|EPIISL269600
		HA|A/Greatblack-backedgull/Netherlands/1/2018|1195331|A/Greatblack-backedgull/Netherlands/1/2018|2018-01-23|EPIISL302823
		HA|A/Greylaggoose/Hungary/1941/2017(HA)|954679|A/Greylaggoose/Hungary/1941/2017|2017-01-18|EPIISL255196
		HA|A/GuineaFowl/Hungary/596/2017(HA)|954821|A/GuineaFowl/Hungary/596/2017|2017-01-06|EPIISL255213
		HA|A/Guineafowl/Belgium/6102/2017|1226469|A/Guineafowl/Belgium/6102/2017|2017-06-14|EPIISL309198
		HA|A/HarrisHawk/Hungary/120/2017(HA)|954639|A/HarrisHawk/Hungary/120/2017|2017-01-02|EPIISL255191
		HA|A/Harrishawk/Hungary/2762a/2017(HA)|954791|A/Harrishawk/Hungary/2762a/2017|2017-01-24|EPIISL255210
		HA|A/IndianRunnerDuck/CzechRepublic/1683-171/2017(H5N8)|1021121|A/IndianRunnerDuck/CzechRepublic/1683-171/2017(H5N8)|2017-02-03|EPIISL268965
		HA|A/IndianRunnerDuck/CzechRepublic/749-17/2017(H5N8)|930841|A/IndianRunnerDuck/CzechRepublic/749-17/2017(H5N8)|2017-01-16|EPIISL250886
		HA|A/Mallard/Netherlands/2/2017|959424|A/Mallard/Netherlands/2/2017|2017-01-07|EPIISL255913
		HA|A/Mandarinduck/Korea/K17-1862/2017|1200477|A/Mandarinduck/Korea/K17-1862/2017|2017-12-23|EPIISL303630
		HA|A/Mandarinduck/Korea/K17-1887/2017|1200534|A/Mandarinduck/Korea/K17-1887/2017|2017-12-23|EPIISL303637
		HA|A/Mandarinduck/Korea/K18-3/2018|1200582|A/Mandarinduck/Korea/K18-3/2018|2018-01-18|EPIISL303643
		HA|A/Mulardduck/Hungary/54494/2016|860518|A/Mulardduck/Hungary/54494/2016|2016-11-08|EPIISL237964
		HA|A/Mulardduck/Hungary/59163/2016(NP)|1032549|A/Mulardduck/Hungary/59163/2016|2016-11-24|EPIISL271714
		HA|A/Mulardduck/Hungary/60369/2016(HA)|1032524|A/Mulardduck/Hungary/60369/2016|2016-11-29|EPIISL271710
		HA|A/MuteSwan/Sweden/SVA-1503130141-SZ543/015|576391|A/MuteSwan/Sweden/SVA150313KU0141/SZ543/2015|2015-03-05|EPIISL175535
		HA|A/Muteswan/Hungary/119/2017(HA)|954631|A/Muteswan/Hungary/119/2017|2017-01-02|EPIISL255190
		HA|A/Muteswan/Hungary/1574b/2017(HA)|954861|A/Mallard/Hungary/1574b/2017|2017-01-14|EPIISL255218
		HA|A/Muteswan/Hungary/2825/2017(HA)|954719|A/Muteswan/Hungary/2825/2017|2017-01-24|EPIISL255201
		HA|A/Muteswan/Hungary/3139/2017(HA)|954727|A/Muteswan/Hungary/3139/2017|2017-01-26|EPIISL255202
		HA|A/Muteswan/Hungary/6092/2017(HA)|959531|A/Muteswan/Hungary/6092/2017|2017-02-15|EPIISL255934
		HA|A/Muteswan/Hungary/6276/2017(HA)|959539|A/Muteswan/Hungary/6276/2017|2017-02-16|EPIISL255935
		HA|A/Peregrinefalcon/Hungary/4882/2017(HA)|954759|A/Peregrinefalcon/Hungary/4882/2017|2017-02-07|EPIISL255206
		HA|A/Pheasant/Hungary/6553/2017(HA)|959547|A/Pheasant/Hungary/6553/2017|2017-02-16|EPIISL255936
		HA|A/Pheasant/Hungary/7685/2017(HA)|959555|A/Pheasant/Hungary/7685/2017|2017-02-24|EPIISL255937
		'HA|A/Pigeon/Jiangxi/04.01NCDZT0352-O/2015(H5N6)HA|H5N6|658151|A/Pigeon/Jiangxi/04.01NCDZT0352-O/2015(H5N6)|2015-04-01|EPIISL198967'
		HA|A/Quail/Guangxi/GX-2/2017(H5N6)|1093310|A/Quail/Guangxi/GX-2/2017(H5N6)|2017-07-15|EPIISL283971
		HA|A/Rook/Hungary/4975/2017(HA)|959563|A/Rook/Hungary/4975/2017|2017-02-08|EPIISL255938
		HA|A/TDk/NL-Werkendam/16014159-001/2016|1117253|A/TDk/NL-Werkendam/16014159-001/2016|2016-11-14|EPIISL287564
		HA|A/TuftedDuck/Netherlands/1/2016|959129|A/TuftedDuck/Netherlands/1/2016|2016-11-25|EPIISL255891
		HA|A/TuftedDuck/Switzerland/V237/2016|969254|A/TuftedDuck/Switzerland/V237/2016|2016-11-13|EPIISL257699
		HA|A/Turkey/Hungary/2030/2017(HA)|954695|A/Turkey/Hungary/2030/2017|2017-01-18|EPIISL255198
		HA|A/Turkey/Hungary/53136/2016(HA)|962066|A/Turkey/Hungary/53136/2016|2016-11-01|EPIISL256460
		HA|A/Uralowl/Voronezh/14/2017|909388|A/Uralowl/Voronezh/14/2017|2017-01-06|EPIISL247716
		HA|A/White-eyedPochard/Ningxia/480-17/2015|1169774|A/White-eyedPochard/Ningxia/480-17/2015|2015-11-11|EPIISL297327
		HA|A/White-frontedGoose/AN/1-15-12/16|1183999|A/White-frontedGoose/AN/1-15-12/2016|2016-12-15|EPIISL300547
		HA|A/Whitefrontedgoose/Hungary/801/2017(HA)|954869|A/Whitefrontedgoose/Hungary/801/2017|2017-01-09|EPIISL255219
		HA|A/baikalteal/Korea/2399/2014|585589|A/baikalteal/Korea/2399/2014|2014-01-20|EPIISL177737
		HA|A/beangoose/Korea/H328/2014|561674|A/beangoose/Korea/H328/2014|2014-02-01|EPIISL171717
		HA|A/beangoose/Korea/H53/2014|561508|A/beangoose/Korea/H53/2014|2014-01-20|EPIISL171696
		HA|A/black-headedgull/Neth/16014102-002/2016(H5N8)HAH5|1019374|A/BlHgull/NL-Slootdorp/16014102-002/2016|2016-11-11|EPIISL268619
		HA|A/black-headedgull/Tyva/41/2016|823756|A/black-headedgull/Tyva/41/2016|2016-05-25|EPIISL231685
		HA|A/blackswan/Germany-BW/R1364/2017|988345|A/blackswan/Germany-BW/R1364/2017|2017-02-12|EPIISL261687
		HA|A/blackswan/Ibaraki/345T/2017ha|891567|A/blackswan/Ibaraki/345T/2017|2017-01-17|EPIISL243677
		HA|A/breederduck/Croatia/21/2017|881899|A/breederduck/Croatia/21/2017|2017-01-14|EPIISL241952
		HA|A/broilerduck/Korea/H1734/2014|573223|A/broilerduck/Korea/H1734/2014|2014-09-25|EPIISL174382
		HA|A/broilerduck/Korea/H49/2014|561360|A/broilerduck/Korea/H49/2014|2014-01-20|EPIISL171677
		HA|A/bronzeturkey/CzechRepublic/1755-171/2017(H5N8)|1021127|A/bronzeturkey/CzechRepublic/1755-171/2017(H5N8)|2017-02-05|EPIISL268971
		HA|A/buzzard/Neth/16015100-004/2016(H5N8)HAH5|1019382|A/Buzzard/NL-Durgerdam/16015100-004/2016|2016-11-30|EPIISL268620
		HA|A/canadagoose/England/AV5818OPpoolEP1/2018|1144350|A/canadagoose/England/AV5818OPpoolEP1/2018|2018-01-05|EPIISL292225
		HA|A/chicken/AnNing/4/2014|590110|A/chicken/AnNing/4/2014|2014-01-10|EPIISL179396
		HA|A/chicken/Belgium/5990/2017|1061371|A/chicken/Belgium/5990/2017|2017-06-10|EPIISL278201
		HA|A/chicken/Belgium/807/2017|1007667|A/chicken/Belgium/807/2017|2017-02-01|EPIISL266536
		HA|A/chicken/Croatia/103/2016|873212|A/chicken/Croatia/103/2016|2016-12-27|EPIISL240540
		HA|A/chicken/Croatia/104/2017|986362|A/chicken/Croatia/104/2017|2017-03-07|EPIISL261332
		HA|A/chicken/Croatia/70/2017|917277|A/chicken/Croatia/70/2017|2017-02-08|EPIISL248879
		HA|A/chicken/CzechRepublic/1208-171/2017(H5N8)|1021102|A/chicken/CzechRepublic/1208-171/2017(H5N8)|2017-01-24|EPIISL268946
		HA|A/chicken/CzechRepublic/1465-17/2017(H5N8)|1021113|A/chicken/CzechRepublic/1465-17/2017(H5N8)|2017-01-30|EPIISL268957
		HA|A/chicken/CzechRepublic/1675-172/2017(H5N8)|1021119|A/chicken/CzechRepublic/1675-172/2017(H5N8)|2017-02-03|EPIISL268963
		HA|A/chicken/CzechRepublic/1863-171/2017(H5N8)|931194|A/chicken/CzechRepublic/1863-171/2017(H5N8)|2017-02-07|EPIISL250918
		HA|A/chicken/CzechRepublic/1896-171/2017(H5N8)|931197|A/chicken/CzechRepublic/1896-171/2017(H5N8)|2017-02-07|EPIISL250919
		HA|A/chicken/CzechRepublic/206-172/2017(H5N8)|887468|A/chicken/CzechRepublic/206-172/2017(H5N8)|2017-01-06|EPIISL242817
		HA|A/chicken/CzechRepublic/2216-171/2017(H5N8)|1021136|A/chicken/CzechRepublic/2216-171/2017(H5N8)|2017-02-11|EPIISL268980
		HA|A/chicken/CzechRepublic/2644-171/2017(H5N8)|969265|A/chicken/CzechRepublic/2644-171/2017(H5N8)|2017-02-22|EPIISL257702
		HA|A/chicken/CzechRepublic/2677-172/2017(H5N8)|1021140|A/chicken/CzechRepublic/2677-172/2017(H5N8)|2017-02-22|EPIISL268984
		HA|A/chicken/CzechRepublic/2705-171/2017(H5N8)|969268|A/mallard/CzechRepublic/2705-17/2017(H5N8)|2017-02-22|EPIISL257703
		HA|A/chicken/CzechRepublic/2764-171/2017(H5N8)|942419|A/chicken/CzechRepublic/2764-171/2017(H5N8)|2017-02-24|EPIISL252881
		HA|A/chicken/CzechRepublic/2764-172/2017(H5N8)|942420|A/chicken/CzechRepublic/2764-172/2017(H5N8)|2017-02-24|EPIISL252882
		HA|A/chicken/CzechRepublic/2822-172/2017(H5N8)|1021147|A/chicken/CzechRepublic/2822-172/2017(H5N8)|2017-02-27|EPIISL268991
		HA|A/chicken/CzechRepublic/508-171/2017(H5N8)|1021090|A/chicken/CzechRepublic/508-171/2017(H5N8)|2017-01-12|EPIISL268933
		HA|A/chicken/Germany-MV/R10048/2017|932938|A/chicken/Germany-MV/R10048/2016|2016-11-27|EPIISL249691
		HA|A/chicken/Germany-MV/R8790/2016|861012|A/chicken/Germany-MV/R8790/2016|2016-11-11|EPIISL238038
		HA|A/chicken/Germany-NI/R11406/2016|922508|A/chicken/Germany-NI/R11406/2016|2016-12-24|EPIISL249692
		HA|A/chicken/Greece/392017b/2017|1122893|A/chicken/Greece/392017b/2017|2017-02-06|EPIISL288364
		'HA|A/chicken/Guangdong/04.15SZBAXQ019/2015(H5N6)HA|H5N6|661919|A/chicken/Guangdong/04.15SZBAXQ019/2015(H5N6)|2015-04-15|EPIISL199446'
		HA|A/chicken/Israel/1048/2016|1176519|A/chicken/Israel/1048/2016|2016-12-20|EPIISL298642
		HA|A/chicken/Italy/17VIR1684-2/2017HA|961517|A/chicken/Italy/17VIR1684-2/2017|2017-02-27|EPIISL256307
		HA|A/chicken/Italy/17VIR3078/2017|1040223|A/chicken/Italy/17VIR3078/2017|2017-04-07|EPIISL273846
		HA|A/chicken/Italy/17VIR653-12/2017HA|954583|A/chicken/Italy/17VIR653-12/2017|2017-01-25|EPIISL255184
		HA|A/chicken/Jiangsu/WXBING2/2014|646024|A/chicken/Jiangsu/WXBING2/2014|2014-08-20|EPIISL196591
		HA|A/chicken/Jiangsu/WXS7393/2014|645982|A/chicken/Jiangsu/WXS7393/2014|2014-08-20|EPIISL196573
		'HA|A/chicken/Jiangxi/04.01NCDZT0206-P/2015(H5N6)HA|H5N6|657906|A/chicken/Jiangxi/04.01NCDZT0206-P/2015(H5N6)|2015-04-01|EPIISL198929'
		'HA|A/chicken/Jiangxi/04.01NCJD0010-O/2015(H5N6)HA|H5N6|657826|A/chicken/Jiangxi/04.01NCJD0010-O/2015(H5N6)|2015-04-01|EPIISL198919'
		HA|A/chicken/Kalmykia/2643/2016|909460|A/chicken/Kalmykia/2643/2016|2016-11-21|EPIISL247725
		HA|A/chicken/Korea/H881/2014|573197|A/chicken/Korea/H881/2014|2014-03-06|EPIISL174356
		HA|A/chicken/Kostroma/1717/2017|1170180|A/chicken/Kostroma/1717/2017|2017-12-22|EPIISL297463
		HA|A/chicken/Kostroma/1718/2017|1158108|A/chicken/Kostroma/1718/2017|2017-12-22|EPIISL295027
		HA|A/chicken/Kostroma/1720/2017|1170199|A/chicken/Kostroma/1720/2017|2017-12-22|EPIISL297465
		HA|A/chicken/Kostroma/1721/2017|1170208|A/chicken/Kostroma/1721/2017|2017-12-22|EPIISL297466
		HA|A/chicken/Kumamoto/1-5C/2016ha|881117|A/chicken/Kumamoto/1-5C/2016|2016-12-27|EPIISL241766
		HA|A/chicken/Kumamoto/1-6C/2016ha|886593|A/chicken/Kumamoto/1-6C/2016|2016-12-27|EPIISL242666
		HA|A/chicken/Kumamoto/1-7C/2016ha|881101|A/chicken/Kumamoto/1-7C/2016|2016-12-27|EPIISL241764
		HA|A/chicken/Miyazaki/1-6T/2016ha|873488|A/chicken/Miyazaki/1-6T/2016|2016-12-19|EPIISL240622
		HA|A/chicken/Neth/16014231-001/2016(H5N8)HAH5|1019414|A/Ch/NL-DenOever/16014231-001/2016|2016-11-15|EPIISL268624
		HA|A/chicken/Neth/16016112-001-005/2016(H5N8)HAH5|1019422|A/Ch/NL-Hiaure/16016112-001-005/2016|2016-12-17|EPIISL268625
		HA|A/chicken/Neth/16016141-006/2016(H5N8)HAH5|1019430|A/Ch/NL-Rhenen/16016141-006/2016|2016-12-17|EPIISL268626
		HA|A/chicken/Neth/16016151-006-010/2016(H5N8)HAH5|1019406|A/Ch/NL-BovenLeeuwen/16016151-006-010/2016|2016-12-19|EPIISL268623
		HA|A/chicken/Neth/16016484-021-025/2016(H5N8)HAH5|1019438|A/Ch/NL-Zoeterwoude/16016484-021-025/2016|2016-12-24|EPIISL268627
		HA|A/chicken/Netherlands/14015531|548623|A/chicken/Netherlands/14015531/2014|2014-11-15|EPIISL168075
		HA|A/chicken/Netherlands/14015766/2014|573163|A/chicken/Netherlands/14015766/2014|2014-11-19|EPIISL174349
		HA|A/chicken/Netherlands/14016437/2014|573187|A/chicken/Netherlands/14016437/2014|2014-11-29|EPIISL174352
		HA|A/chicken/Netherlands/emc-3/2014|596301|A/chicken/Netherlands/emc-3/2014|2014-11-21|EPIISL181095
		HA|A/chicken/Niigata/2-5C/2016ha|867041|A/chicken/Niigata/2-5C/2016|2016-11-30|EPIISL239427
		HA|A/chicken/Poland/002/2017|959435|A/chicken/Poland/002/2017|2017-01-02|EPIISL255916
		HA|A/chicken/Poland/101/2017|1184995|A/chicken/Poland/101/2017|2017-02-03|EPIISL300702
		HA|A/chicken/Poland/114/2016|959433|A/chicken/Poland/114/2016|2016-12-28|EPIISL255915
		HA|A/chicken/Poland/116/2016|1186557|A/chicken/Poland/116/2016|2016-12-30|EPIISL300939
		HA|A/chicken/Poland/16/2017|1187248|A/chicken/Poland/16/2017|2017-01-05|EPIISL301037
		HA|A/chicken/Poland/199/2017|1187307|A/chicken/Poland/199/2017|2017-02-21|EPIISL301047
		HA|A/chicken/Poland/208/2017|1187308|A/chicken/Poland/208/2017|2017-02-22|EPIISL301048
		HA|A/chicken/Poland/77/2017|1187249|A/chicken/Poland/77/2017|2017-01-30|EPIISL301038
		HA|A/chicken/Poland/79A/2016|869927|A/chicken/Poland/79A/2016|2016-12-17|EPIISL240104
		HA|A/chicken/Poland/85A/2016|869928|A/chicken/Poland/85A/2016|2016-12-19|EPIISL240105
		HA|A/chicken/RepublicofMacedonia/466/2017|1169885|A/chicken/RepublicofMacedonia/466/2017|2017-01-28|EPIISL297388
		HA|A/chicken/RepublicofMacedonia/AR1167-L02131/2017|987882|A/chicken/RepublicofMacedonia/AR1167-L02131/2017|2017-01-21|EPIISL261634
		HA|A/chicken/Rostov-on-Don/1321/2017|1169147|A/chicken/Rostov-on-Don/1321/2017|2017-10-18|EPIISL297234
		HA|A/chicken/Rostov-on-Don/1598/2017|1169201|A/chicken/Rostov-on-Don/1598/2017|2017-11-17|EPIISL297235
		HA|A/chicken/SergiyevPosad/39/2017|961467|A/chicken/SergiyevPosad/39/2017|2017-03-02|EPIISL256300
		HA|A/chicken/Shchyolkovo/47/2017|1045597|A/chicken/Shchyolkovo/47/2017|2017-03-05|EPIISL275283
		HA|A/chicken/Shenzhen/715/2013|602477|A/chicken/Shenzhen/715/2013|2013-12-10|EPIISL181665
		HA|A/chicken/Tatarstan/88/2017|1045619|A/chicken/Tatarstan/88/2017|2017-05-08|EPIISL275288
		HA|A/chicken/Tonghai/5/2014|590115|A/chicken/Tonghai/5/2014|2014-01-12|EPIISL179401
		HA|A/chicken/Vietnam/NCVD-15A59/2015|895068|A/chicken/Vietnam/NCVD-15A59/2015|2015-08-18|EPIISL244518
		HA|A/chicken/Voronezh/19/2017|909412|A/chicken/Voronezh/19/2017|2017-01-06|EPIISL247719
		HA|A/chicken/Voronezh/20/2017|909420|A/chicken/Voronezh/20/2017|2017-01-06|EPIISL247720
		HA|A/chicken/Wales/000023/2016|942943|A/chicken/Wales/000023/2016|2016-12-31|EPIISL253037
		'HA|A/chicken/Yunnan/03.16DQXYL0034-O/2015(H5N6)HA|H5N6|657514|A/chicken/Yunnan/03.16DQXYL0034-O/2015(H5N6)|2015-03-16|EPIISL198880'
		'HA|A/chicken/Yunnan/03.16DQXYL0063-Z-O/2015(H5N6)HA|H5N6|659103|A/chicken/Yunnan/03.16DQXYL0063-Z-O/2015(H5N6)|2015-03-16|EPIISL199086'
		HA|A/chicken/Zhejiang/194/2016|942916|A/chicken/Zhejiang/194/2016|2016-01-31|EPIISL253029
		HA|A/commonbuzzard/Germany-SN/R1117/2017|975871|A/commonbuzzard/Germany-SN/R1117/2017|2017-02-06|EPIISL259074
		HA|A/commonpochard/Germany-BY/AR09-L02421/2017|1139714|A/commonpochard/Germany-BY/AR09-18-L02421/2017|2017-12-28|EPIISL291109
		HA|A/commonporchard/Yamaguchi/3501B002/2017|1151592|A/commonporchard/Yamaguchi/3501B002/2017|2017-01-09|EPIISL293503
		HA|A/cormorant/Germany-SH/R896/2017|981847|A/cormorant/Germany-SH/R896/2017|2017-01-30|EPIISL260059
		HA|A/crane/Kagoshima/KU-34/2016|1064713|A/crane/Kagoshima/KU-34/2016|2016-11-25|EPIISL279031
		HA|A/crow/Neth/16015372-004/2016(H5N8)HAH5|1019446|A/Crow/NL-Oostwoud/16015372-004/2016|2016-12-05|EPIISL268628
		HA|A/domesticduck/112/2016|1186368|A/domesticduck/112/2016|2016-12-28|EPIISL300920
		HA|A/domesticduck/Germany-MV/R9764/2916|963516|A/domesticduck/Germany-MV/R9764/2016|2016-11-21|EPIISL256818
		HA|A/domesticduck/Germany-NI/R3468/2014|554605|A/domesticduck/Germany-NI/R3468/2014|2014-12-18|EPIISL169632
		HA|A/domesticduck/Poland/47/2017|1184965|A/domesticduck/Poland/47/2017|2017-01-16|EPIISL300693
		HA|A/domesticgoose/Poland/69/2017|1184977|A/domesticgoose/Poland/69/2017|2017-01-27|EPIISL300699
		HA|A/duck/CzechRepublic/1467-17/2017(H5N8)|931145|A/duck/CzechRepublic/1467-17/2017(H5N8)|2017-01-30|EPIISL250917
		HA|A/duck/England/36038/14|550848|A/duck/England/36038/14|2014-11-14|EPIISL168696
		HA|A/duck/England/36226/14|550849|A/duck/England/36226/14|2014-11-14|EPIISL168697
		HA|A/duck/England/36254/14|547673|A/duck/England/36254/14|2014-11-14|EPIISL167904
		HA|A/duck/France/161108h/2016|869809|A/duck/France/161108h/2016|2016-11-28|EPIISL240012
		'HA|A/duck/Guangdong/03.27DGQTSJ133-O/2015(Mixed)HA|H5N6|664325|A/duck/Guangdong/03.27DGQTSJ133-O/2015(Mixed)|2015-03-27|EPIISL200251'
		'HA|A/duck/Guangdong/04.15SZBAXQ011/2015(H5N6)HA|H5N6|661943|A/duck/Guangdong/04.15SZBAXQ011/2015(H5N6)|2015-04-15|EPIISL199449'
		'HA|A/duck/Guangdong/04.22DGCP062-O/2015(H5N6)HA|H5N6|660423|A/duck/Guangdong/04.22DGCP062-O/2015(H5N6)|2015-04-22|EPIISL199259'
		'HA|A/duck/Hunan/01.21YYFQH012-O/2015(H5N6)HA|H5N6|658815|A/duck/Hunan/01.21YYFQH012-O/2015(H5N6)|2015-01-21|EPIISL199050'
		'HA|A/duck/Hunan/02.07YYFQH015-P/2015(H5N6)HA|H5N6|658831|A/duck/Hunan/02.07YYFQH015-P/2015(H5N6)|2015-02-07|EPIISL199052'
		'HA|A/duck/Hunan/02.07YYFQHY19Y-O/2015(H5N6)HA|H5N6|658871|A/duck/Hunan/02.07YYFQHY19Y-O/2015(H5N6)|2015-02-07|EPIISL199057'
		'HA|A/duck/Hunan/12.17YYGK056/2014(H5N6)HA|H5N6|657370|A/duck/Hunan/12.17YYGK056/2014(H5N6)|2014-12-17|EPIISL198862'
		HA|A/duck/Hunan/HN176/2015|957366|A/duck/Hunan/HN176/2015|2015-09-11|EPIISL255587
		HA|A/duck/Hunan/HN190/2015|957435|A/duck/Hunan/HN190/2015|2015-09-12|EPIISL255605
		HA|A/duck/Hunan/HN195/2015|957478|A/duck/Hunan/HN195/2015|2015-09-12|EPIISL255612
		HA|A/duck/Hunan/HN212/2015|957569|A/duck/Hunan/HN212/2015|2015-09-13|EPIISL255624
		HA|A/duck/Hunan/HN236/2015|957951|A/duck/Hunan/HN236/2015|2015-09-13|EPIISL255738
		HA|A/duck/Hunan/HN277/2015|958012|A/duck/Hunan/HN277/2015|2015-12-17|EPIISL255749
		HA|A/duck/Hunan/HN45/2015|958128|A/duck/Hunan/HN45/2015|2015-04-06|EPIISL255765
		HA|A/duck/Hunan/HN64/2015|958177|A/duck/Hunan/HN64/2015|2015-04-06|EPIISL255772
		HA|A/duck/Hungary/55191/2016|860534|A/duck/Hungary/55191/2016|2016-11-11|EPIISL237966
		HA|A/duck/Korea/HD1/2017|1123317|A/duck/Korea/HD1/2017|2017-11-17|EPIISL288437
		HA|A/duck/Neth/16014829-011-015/2016(H5N8)HAH5|1019454|A/Dk/NL-Biddinghuizen/16014829-011-015/2016|2016-11-25|EPIISL268629
		HA|A/duck/Neth/16015145-021-025/2016(H5N8)HAH5|1019470|A/Dk/NL-Biddinghuizen/16015145-021-025/2016|2016-12-01|EPIISL268631
		HA|A/duck/Neth/16016291-016-020/2016(H5N8)HAH5|1019494|A/Dk/NL-Stolwijk/16016291-016-020/2016|2016-12-21|EPIISL268634
		HA|A/duck/Netherlands/14015898/2014|573179|A/duck/Netherlands/14015898/2014|2014-11-21|EPIISL174351
		HA|A/duck/Vietnam/LBM752/2014|596580|A/duck/Vietnam/LBM752/2014|2014-10-13|EPIISL181128
		HA|A/duck/Vietnam/QuangBinh/LBM0909/2016(H5N6)|1134103|A/duck/Vietnam/QuangBinh/LBM0909/2016(H5N6)|2016-09-09|EPIISL290252
		HA|A/duck/Wuhan/JXYFB22/2015|682916|A/duck/Wuhan/JXYFB22/2015|2015-01-XX|EPIISL205120
		HA|A/egret/Germany-SH/R1459/2017|978612|A/egret/Germany-SH/R1459/2017|2017-02-14|EPIISL259525
		HA|A/environment/Kamchatka/18/2016|961478|A/environment/Kamchatka/18/2016|2016-10-01|EPIISL256301
		HA|A/eurasianwigeon/Neth/16014891-003/2016(H5N8)HAH5|1019510|A/EurWig/NL-DeWaal(Texel)/16014891-003/2016|2016-11-27|EPIISL268636
		HA|A/eurasianwigeon/Neth/16014891-004/2016(H5N8)HAH5|1019518|A/EurWig/NL-DeWaal(Texel)/16014891-004/2016|2016-11-27|EPIISL268637
		HA|A/eurasianwigeon/Neth/16015513-001/2016(H5N8)HAH5|1019526|A/EurWig/NL-Drieborg(Dollard)/16015513-001/2016|2016-12-06|EPIISL268638
		HA|A/eurasianwigeon/Neth/16015692-010/2016(H5N8)HAH5|1019598|A/EurWig/NL-Terschelling/16015692-010/2016|2016-12-09|EPIISL268647
		HA|A/eurasianwigeon/Neth/16015746-003/2016(H5N8)HAH5|1019622|A/EurWig/NL-WestGraftdijk/16015746-003/2016|2016-12-12|EPIISL268650
		HA|A/eurasianwigeon/Neth/16015817-003/2016(H5N8)HAH5|1019502|A/EurWig/NL-Akkrum/16015817-003/2016|2016-12-13|EPIISL268635
		HA|A/eurasianwigeon/Neth/16015824-001/2016(H5N8)HAH5|1019550|A/EurWig/NL-Gouda/16015824-001/2016|2016-12-13|EPIISL268641
		HA|A/eurasianwigeon/Neth/16015903-003/2016(H5N8)HAH5|1019590|A/EurWig/NL-Reeuwijk/16015903-003/2016|2016-12-13|EPIISL268646
		HA|A/eurasianwigeon/Neth/16015917-006/2016(H5N8)HAH5|1019606|A/EurWig/NL-Vianen/16015917-006/2016|2016-12-13|EPIISL268648
		HA|A/eurasianwigeon/Neth/16015923-003/2016(H5N8)HAH5|1019614|A/EurWig/NL-Walterswald/16015923-003/2016|2016-12-14|EPIISL268649
		HA|A/eurasianwigeon/Neth/16016143-002/2016(H5N8)HAH5|1019630|A/EurWig/NL-Wormer/16016143-002/2016|2016-12-18|EPIISL268651
		HA|A/eurasianwigeon/Netherlands/1/2014|596289|A/eurasianwigeon/Netherlands/1/2014|2014-11-24|EPIISL181093
		HA|A/eurasianwigeon/Netherlands/1/2015|585111|A/eurasianwigeon/Netherlands/1/2015|2015-02-25|EPIISL177649
		HA|A/eurasianwigeon/Netherlands/2/2014|596295|A/eurasianwigeon/Netherlands/2/2014|2014-11-24|EPIISL181094
		HA|A/eurasianwigeon/Netherlands/emc-1/2014|551143|A/eurasianwigeon/Netherlands/emc-1/2014|2014-11-24|EPIISL168746
		HA|A/eurasianwigeon/Netherlands/emc-1/2014|552760|A/eurasianwigeon/Netherlands/emc-1/2014|2014-11-24|EPIISL169280
		HA|A/falcatedduck/Shanghai/PD1121-27/2013|1028086|A/falcatedduck/Shanghai/PD1121-27/2013|2013-11-21|EPIISL270371
		HA|A/gadwall/Italy/17VIR133-2/2017HA|954623|A/gadwall/Italy/17VIR133-2/2017|2017-01-10|EPIISL255189
		HA|A/gadwall/Kurgan/2442/2016|961449|A/gadwall/Kurgan/2442/2016|2016-08-27|EPIISL256298
		HA|A/goose/CzechRepublic/136-171/2017(H5N8)|1021087|A/goose/CzechRepublic/136-171/2017(H5N8)|2017-01-04|EPIISL268930
		HA|A/goose/CzechRepublic/197-17/2017(H5N8)|1021089|A/goose/CzechRepublic/197-17/2017(H5N8)|2017-01-02|EPIISL268932
		HA|A/goose/Hubei/113/2014|958575|A/goose/Hubei/113/2014|2014-11-13|EPIISL255823
		HA|A/goose/Hunan/HN90/2015|958792|A/goose/Hunan/HN90/2015|2015-04-07|EPIISL255849
		HA|A/goose/Hungary/55128/2016|860519|A/goose/Hungary/55128/2016|2016-11-11|EPIISL237965
		HA|A/goose/Neth/16014462-010/2016(H5N8)HAH5|1019662|A/Go/NL-Roggebotsluis/16014462-010/2016|2016-11-17|EPIISL268655
		HA|A/goose/Taiwan/TNC12/2015|690608|A/goose/Taiwan/TNC12/2015|2015-01-17|EPIISL206467
		HA|A/goose/Taiwan/TNO11/2015|690712|A/goose/Taiwan/TNO11/2015|2015-01-17|EPIISL206480
		HA|A/goose/Taiwan/TNO19/2015|690776|A/goose/Taiwan/TNO19/2015|2015-01-17|EPIISL206488
		HA|A/goose/Taiwan/TNO20/2015|690784|A/goose/Taiwan/TNO20/2015|2015-01-17|EPIISL206489
		HA|A/goose/Taiwan/TNO6/2015|690672|A/goose/Taiwan/TNO6/2015|2015-01-17|EPIISL206475
		HA|A/goose/Taiwan/TNO7/2015|690680|A/goose/Taiwan/TNO7/2015|2015-01-17|EPIISL206476
		HA|A/greatblack-backedgull/Neth/16014102-005/2016(H5N8)HAH5|1019670|A/Grbkbdgull/NL-Slootdorp/16014102-005/2016|2016-11-11|EPIISL268656
		HA|A/greatcrestedgrebe/Neth/16013865-009-010/2016(H5N8)HAH5|1019654|A/Gcgrebe/NL-Monnickendam/16013865-009-010/2016|2016-11-08|EPIISL268654
		HA|A/greatcrestedgrebe/Uvs-NuurLake/341/2016|773757|A/greatcrestedgrebe/Uvs-NuurLake/341/2016|2016-05-25|EPIISL224580
		HA|A/greategret/HongKong/00032/2016|687156|A/greategret/HongKong/00032/2016|2016-01-02|EPIISL205825
		HA|A/greyheron/Uvs-NuurLake/20/2016|836606|A/greyheron/Uvs-NuurLake/20/2016|2016-05-25|EPIISL234057
		HA|A/greylaggoose/Croatia/33/2017|891670|A/greylaggoose/Croatia/33/2017|2017-01-18|EPIISL243695
		HA|A/gull/Neth/16014466-014/2016(H5N8)HAH5|1019702|A/Gull10/NL-MarkerWadden/16014466-014/2016|2016-11-17|EPIISL268660
		HA|A/gull/Neth/16014466-020/2016(H5N8)HAH5|1019686|A/Gull/NL-MarkerWadden/16014466-020/2016|2016-11-17|EPIISL268658
		HA|A/gullGermany-NI/R45/2015|691836|A/gull/Germany-NI/R45/2015|2014-12-XX|EPIISL206773
		HA|A/ibis/Germany-MV/R44/2015|566027|A/ibis/Germany-MV/R44/2015|2015-01-XX|EPIISL172815
		HA|A/lesserblack-backedgull/Neth/16014324-014/2016(H5N8)HAH5|1019710|A/L-bl-ba-gull/NL-Sovon/16014324-014/2016|2016-11-16|EPIISL268661
		HA|A/long-earedowl/Voronezh/16/2017|909396|A/long-earedowl/Voronezh/16/2017|2017-01-06|EPIISL247717
		HA|A/magpie/Neth/16014331-002/2016(H5N8)HAH5|1019726|A/Magpie/NL-Volendam/16014331-002/2016|2016-11-16|EPIISL268663
		HA|A/mallard/CzechRepublic/1219-171/2017(H5N8)|1021103|A/mallard/CzechRepublic/1219-171/2017(H5N8)|2017-01-25|EPIISL268947
		HA|A/mallard/CzechRepublic/1226-17/2017(H5N8)|1021104|A/mallard/CzechRepublic/1226-17/2017(H5N8)|2017-01-21|EPIISL268948
		HA|A/mallard/CzechRepublic/136-172/2017(H5N8)|1021088|A/mallard/CzechRepublic/136-172/2017(H5N8)|2017-01-04|EPIISL268931
		HA|A/mallard/CzechRepublic/1577-17/2017(H5N8)|1021116|A/mallard/CzechRepublic/1577-17/2017(H5N8)|2017-01-29|EPIISL268960
		HA|A/mallard/CzechRepublic/2641-17/2017(H5N8)|1021139|A/mallard/CzechRepublic/2641-17/2017(H5N8)|2017-02-17|EPIISL268983
		HA|A/mallard/CzechRepublic/2678-171/2017(H5N8)|1021141|A/mallard/CzechRepublic/2678-171/2017(H5N8)|2017-02-20|EPIISL268985
		HA|A/mallard/CzechRepublic/2820-171/2017(H5N8)|1021142|A/mallard/CzechRepublic/2820-171/2017(H5N8)|2017-02-27|EPIISL268986
		HA|A/mallard/CzechRepublic/2820-172/2017(H5N8)|1021143|A/mallard/CzechRepublic/2820-172/2017(H5N8)|2017-02-27|EPIISL268987
		HA|A/mallard/CzechRepublic/722-172/2017(H5N8)|916503|A/mallard/CzechRepublic/722-172/2017(H5N8)|2017-01-15|EPIISL248663
		HA|A/mallard/Korea/H1924-6/2014|573239|A/mallard/Korea/H1924-6/2014|2014-12-01|EPIISL174398
		HA|A/mallard/Neth/16015378-002/2016(H5N8)HAH5|1019742|A/Mal/NL-Mastenbroek/16015378-002/2016|2016-12-05|EPIISL268665
		HA|A/mallard/Neth/16015448-002/2016(H5N8)HAH5|1019734|A/Mal/NL-IJsselmuiden/16015448-002/2016|2016-12-06|EPIISL268664
		HA|A/mallard/Poland/17/2017|1185024|A/mallard/Poland/17/2017|2017-01-13|EPIISL300743
		HA|A/mandarinduck/Shanghai/PD4/2016|1074705|A/mandarinduck/Shanghai/PD4/2016|2016-11-17|EPIISL280490
		HA|A/muscovy/duck/Hunan/232/2014|958914|A/muscovy/duck/Hunan/232/2014|2014-11-13|EPIISL255865
		HA|A/muscovy/duck/Hunan/90/2014|958946|A/muscovy/duck/Hunan/90/2014|2014-11-11|EPIISL255869
		HA|A/muscovy/duck/Hunan/HN351/2015|959010|A/muscovy/duck/Hunan/HN351/2015|2015-12-19|EPIISL255877
		HA|A/muteswan/Croatia/102/2016|873619|A/muteswan/Croatia/102/2016|2016-12-27|EPIISL240101
		HA|A/muteswan/Croatia/15/2017|881901|A/muteswan/Croatia/15/2017|2017-01-10|EPIISL241953
		HA|A/muteswan/Croatia/30/2017|891667|A/muteswan/Croatia/30/2017|2017-01-22|EPIISL243693
		HA|A/muteswan/Croatia/42/2017|891674|A/muteswan/Croatia/42/2017|2017-01-20|EPIISL243698
		HA|A/muteswan/Croatia/85/2016|864746|A/muteswan/Croatia/85/2016|2016-11-28|EPIISL239069
		HA|A/muteswan/Croatia/9/2017|873624|A/muteswan/Croatia/9/2017|2017-01-03|EPIISL240670
		HA|A/muteswan/CzechRepublic/1058-17/2017(H5N8)|1021096|A/muteswan/CzechRepublic/1058-17/2017(H5N8)|2017-01-18|EPIISL268940
		HA|A/muteswan/CzechRepublic/1155-17/2017(H5N8)|1021098|A/muteswan/CzechRepublic/1155-17/2017(H5N8)|2017-01-22|EPIISL268942
		HA|A/muteswan/CzechRepublic/1171-17/2017(H5N8)|1021101|A/muteswan/CzechRepublic/1171-17/2017(H5N8)|2017-01-22|EPIISL268945
		HA|A/muteswan/CzechRepublic/1330-171/2017(H5N8)|1021107|A/muteswan/CzechRepublic/1330-171/2017(H5N8)|2017-01-20|EPIISL268951
		HA|A/muteswan/CzechRepublic/1331-171/2017(H5N8)|1021108|A/muteswan/CzechRepublic/1331-171/2017(H5N8)|2017-01-23|EPIISL268952
		HA|A/muteswan/CzechRepublic/1337-17/2017(H5N8)|1021109|A/muteswan/CzechRepublic/1337-17/2017(H5N8)|2017-01-27|EPIISL268953
		HA|A/muteswan/CzechRepublic/1339-17/2017(H5N8)|1021110|A/muteswan/CzechRepublic/1339-17/2017(H5N8)|2017-01-31|EPIISL268954
		HA|A/muteswan/CzechRepublic/1519-17/2017(H5N8)|1021114|A/muteswan/CzechRepublic/1519-17/2017(H5N8)|2017-02-02|EPIISL268958
		HA|A/muteswan/CzechRepublic/1576-17C/2017(H5N8)|1021115|A/muteswan/CzechRepublic/1576-17C/2017(H5N8)|2017-01-31|EPIISL268959
		HA|A/muteswan/CzechRepublic/1691-17/2017(H5N8)|1021126|A/muteswan/CzechRepublic/1691-17/2017(H5N8)|2017-02-02|EPIISL268970
		HA|A/muteswan/CzechRepublic/1848-172/2017(H5N8)|1021130|A/muteswan/CzechRepublic/1848-172/2017(H5N8)|2017-02-06|EPIISL268974
		HA|A/muteswan/CzechRepublic/2031-17/2017(H5N5)|931200|A/muteswan/CzechRepublic/2031-17/2017(H5N5)|2017-02-09|EPIISL250920
		HA|A/muteswan/CzechRepublic/54-171/2017(H5N8)|1021086|A/muteswan/CzechRepublic/54-171/2017(H5N8)|2017-01-02|EPIISL268928
		HA|A/muteswan/CzechRepublic/572-173/2017(H5N8)|1021092|A/muteswan/CzechRepublic/572-173/2017(H5N8)|2017-01-13|EPIISL268935
		HA|A/muteswan/CzechRepublic/581-17/2017(H5N8)|961484|A/muteswan/CzechRepublic/581-17/2017(H5N8)|2017-01-13|EPIISL256304
		HA|A/muteswan/CzechRepublic/653-17/2017(H5N8)|916385|A/muteswan/CzechRepublic/653-17/2017(H5N8)|2017-01-15|EPIISL248657
		HA|A/muteswan/CzechRepublic/879-17/2017(H5N8)|931110|A/muteswan/CzechRepublic/879-17/2017(H5N8)|2017-01-18|EPIISL250902
		HA|A/muteswan/CzechRepublic/964-17/2017(H5N8)|1021093|A/muteswan/CzechRepublic/964-17/2017(H5N8)|2017-01-19|EPIISL268936
		HA|A/muteswan/CzechRepublic/967-17/2017(H5N8)|1021094|A/muteswan/CzechRepublic/967-17/2017(H5N8)|2017-01-19|EPIISL268938
		HA|A/muteswan/CzechRepublic/987-172/2017(H5N8)|1021095|A/muteswan/CzechRepublic/987-172/2017(H5N8)|2017-01-20|EPIISL268939
		HA|A/muteswan/England/AVP18001986/2017|1144334|A/muteswan/England/AVP18001986/2017|2017-12-31|EPIISL292223
		HA|A/muteswan/Germany-TH/R1126/2017|978865|A/muteswan/Germany-TH/R1126/2017|2017-02-04|EPIISL258661
		HA|A/muteswan/Krasnodar/25/2017|909444|A/muteswan/Krasnodar/25/2017|2017-01-06|EPIISL247723
		HA|A/muteswan/Kyoto/2T/2016ha|873448|A/muteswan/Kyoto/2T/2016|2016-12-22|EPIISL240617
		HA|A/muteswan/Netherlands/17017367-012/2017(H5N6HP)HAH5|1123237|A/MuteSwan/Netherlands/17017367-012/2017|2017-12-09|EPIISL288409
		HA|A/muteswan/Netherlands/17017377-001/2017(H5N6HP)HAH5|1123245|A/MuteSwan/Netherlands/17017377-001/2017|2017-12-09|EPIISL288410
		HA|A/muteswan/Poland/109/2017|1187433|A/muteswan/Poland/109/2017|2017-02-12|EPIISL301078
		HA|A/muteswan/Poland/137/2017|1185049|A/muteswan/Poland/137/2017|2017-02-21|EPIISL300747
		HA|A/muteswan/Poland/54/2017|1187315|A/muteswan/Poland/54/2017|2017-01-26|EPIISL301055
		HA|A/muteswan/Poland/64/2017|959444|A/muteswan/Poland/64/2017|2017-01-31|EPIISL255917
		HA|A/muteswan/Poland/68/2017|1187320|A/muteswan/Poland/68/2017|2017-01-31|EPIISL301057
		HA|A/muteswan/Shimane/3211A001/2017|1127538|A/muteswan/Shimane/3211A001/2017|2017-11-05|EPIISL289173
		HA|A/northernpintail/Kagoshima/KU-23/2016|1064617|A/northernpintail/Kagoshima/KU-23/2016|2016-11-22|EPIISL279021
		HA|A/peacock/Belgium/1017/2017|1007675|A/peacock/Belgium/1017/2017|2017-02-08|EPIISL266537
		HA|A/pochardduck/England/AVP18003254/2018|1144342|A/pochardduck/England/AVP18003254/2018|2018-01-10|EPIISL292224
		HA|A/pochardduck/England/SA12157809/2016|943320|A/pochardduck/England/SA12157809/2016|2016-12-19|EPIISL253038
		HA|A/shelduck/Italy/17VIR1572-24/2017HA|961500|A/shelduck/Italy/17VIR1572-24/2017|2017-01-03|EPIISL256305
		HA|A/snowyowl/Akita/0051D007/2016|1010149|A/snowyowl/Akita/0051D007/2016|2016-11-23|EPIISL266941
		HA|A/spot-billedduck/Shanghai/PD1202-3/2013|1028088|A/spot-billedduck/Shanghai/PD1202-3/2013|2013-12-02|EPIISL270372
		HA|A/stork/Germany-MV/R24/2015|555126|A/stork/Germany-MV/R24/2015|2014-12-XX|EPIISL169851
		HA|A/swan/Germany-SN/R10645/2016|881293|A/swan/Germany-SN/R10645/2016|2016-12-13|EPIISL240893
		HA|A/swan/Italy/17VIR537-2/2017HA|954559|A/swan/Italy/17VIR537-2/2017|2017-01-19|EPIISL255181
		HA|A/swan/Italy/17VIR7064-1/2017|1081925|A/swan/Italy/17VIR7064-1/2017|2017-08-25|EPIISL282141
		HA|A/swan/Poland/107/2017|1187401|A/swan/Poland/107/2017|2017-02-12|EPIISL301072
		HA|A/swan/Poland/23/2017|1187311|A/swan/Poland/23/2017|2017-01-17|EPIISL301051
		HA|A/swan/Poland/49/2017|1187314|A/swan/Poland/49/2017|2017-01-26|EPIISL301054
		HA|A/swan/Poland/81/2017|1185043|A/swan/Poland/81/2017|2017-02-02|EPIISL300746
		HA|A/swan/Poland/88/2017|1187381|A/swan/Poland/88/2017|2017-02-04|EPIISL301069
		HA|A/swan/Poland/99/2017|1187382|A/swan/Poland/99/2017|2017-02-09|EPIISL301070
		HA|A/teal/Neth/16015273-013/2016(H5N8)HAH5|1019878|A/Teal/NL-Ferwert/16015273-013/2016|2016-12-01|EPIISL268682
		HA|A/tuftedduck/Denmark/17740-1/2016|860239|A/tuftedduck/Denmark/17740-1/2016|2016-11-08|EPIISL237922
		HA|A/tuftedduck/Denmark/17740-1/2016|909364|A/tuftedduck/Denmark/17740-1/2016|2016-11-08|EPIISL247713
		HA|A/tuftedduck/Germany-SH/R8444/2016|860509|A/tuftedduck/Germany-SH/R8444/2016|2016-11-07|EPIISL237958
		HA|A/tuftedduck/Germany-SH/R8446/2016|859212|A/tuftedduck/Germany-SH/R8446/2016|2016-11-07|EPIISL237732
		HA|A/tuftedduck/Germany-SN/R8795/2016|861222|A/tuftedduck/Germany-SN/R8795/2016|2016-11-11|EPIISL238040
		HA|A/tuftedduck/Neth/16013865-006-008/2016(H5N8)HAH5|1019774|A/TDk/NL-Monnickendam/16013865-006-008/2016|2016-11-08|EPIISL268669
		HA|A/tuftedduck/Neth/16013976-001-003/2016(H5N8)HAH5|1019822|A/TDk/NL-Zeewolde/16013976-001-003/2016|2016-11-09|EPIISL268675
		HA|A/tuftedduck/Neth/16013976-001/2016(H5N8)HAH5|1019814|A/TDk/NL-Zeewolde/16013976-001/2016|2016-11-09|EPIISL268674
		HA|A/tuftedduck/Neth/16013976-004-006/2016(H5N8)HAH5|1019838|A/TDk/NL-Zeewolde/16013976-004-006/2016|2016-11-09|EPIISL268677
		HA|A/tuftedduck/Neth/16013976-005/2016(H5N8)HAH5|1019846|A/TDk/NL-Zeewolde/16013976-005/2016|2016-11-09|EPIISL268678
		HA|A/tuftedduck/Neth/16014148-009/2016(H5N8)HAH5|1019870|A/TDk/NL-ZuidoostBeemster/16014148-009/2016|2016-11-14|EPIISL268681
		HA|A/tuftedduck/Neth/16014155-001/2016(H5N8)HAH5|1019790|A/TDk/NL-Rotterdam/16014155-001/2016|2016-11-14|EPIISL268671
		HA|A/tuftedduck/Neth/16014159-002/2016(H5N8)HAH5|1019798|A/TDk/NL-Werkendam/16014159-002/2016|2016-11-14|EPIISL268672
		HA|A/tuftedduck/Neth/16014159-003/2016(H5N8)HAH5|1019806|A/TDk/NL-Werkendam/16014159-003/2016|2016-11-14|EPIISL268673
		HA|A/tuftedduck/Neth/16014341-003/2016(H5N8)HAH5|1019766|A/TDk/NL-AlmeerderZand/16014341-003/2016|2016-11-16|EPIISL268668
		HA|A/tuftedduck/Neth/16014462-015/2016(H5N8)HAH5|1019782|A/TDk/NL-Roggebotsluis/16014462-015/2016|2016-11-17|EPIISL268670
		HA|A/turkey/CzechRepublic/38-171/2017(H5N8)|1081894|A/turkey/CzechRepublic/38-171/2017(H5N8)|2017-01-03|EPIISL282133
		HA|A/turkey/CzechRepublic/38-175/2017(H5N8)|888277|A/turkey/CzechRepublic/38-175/2017(H5N8)|2017-01-03|EPIISL243048
		HA|A/turkey/England/003778/2017|942935|A/turkey/England/003778/2017|2017-01-15|EPIISL253036
		HA|A/turkey/England/052131/2016|868848|A/turkey/England/052131/2016|2016-12-15|EPIISL239801
		HA|A/turkey/Germany-BB/R377ff/2017|969347|A/turkey/Germany-BB/R377ff/2017|2017-01-17|EPIISL257731
		HA|A/turkey/Germany-MV/R2472/2014|544756|A/turkey/Germany-MV/R2472/2014|2014-11-04|EPIISL167140
		HA|A/turkey/Germany-NI/R10523/2016|876474|A/turkey/Germany-NI/R10523/2016|2016-12-13|EPIISL240892
		HA|A/turkey/Germany-NI/R9807/2016|967465|A/turkey/Germany-NI/R9807/2016|2016-11-22|EPIISL256817
		HA|A/turkey/Germany-SH/R425/2017|888784|A/turkey/Germany-SH/R425/2017|2017-01-22|EPIISL243049
		HA|A/turkey/Germany-SH/R8595/2016|861011|A/turkey/Germany-SH/R8595/2016|2016-11-09|EPIISL238037
		HA|A/turkey/Italy/17VIR1452-22/2017HA|954607|A/turkey/Italy/17VIR1452-22/2017|2017-02-16|EPIISL255187
		HA|A/turkey/Italy/17VIR1574-1/2017HA|961509|A/turkey/Italy/17VIR1574-1/2017|2017-02-21|EPIISL256306
		HA|A/turkey/Italy/17VIR538-1/2017HA|954567|A/turkey/Italy/17VIR538-1/2017|2017-01-20|EPIISL255182
		HA|A/turkey/Italy/17VIR576-11/2017HA|954575|A/turkey/Italy/17VIR576-11/2017|2017-01-23|EPIISL255183
		HA|A/turkey/Italy/17VIR5878-3/2017|1040225|A/turkey/Italy/17VIR5878-3/2017|2017-07-23|EPIISL273847
		HA|A/turkey/Poland/004/2017|1186813|A/turkey/Poland/004/2017|2017-01-02|EPIISL300979
		HA|A/turkey/Poland/005/2017|1186814|A/turkey/Poland/005/2017|2017-01-02|EPIISL300980
		HA|A/turkey/Poland/100/2016|1185775|A/turkey/Poland/100/2016|2016-12-26|EPIISL300841
		HA|A/turkey/Poland/107/2016|1186238|A/turkey/Poland/107/2016|2016-12-27|EPIISL300898
		HA|A/turkey/Poland/15/2017|1186815|A/turkey/Poland/15/2017|2017-01-05|EPIISL300981
		HA|A/turkey/Poland/285/2017|1185019|A/turkey/Poland/285/2017|2017-03-08|EPIISL300705
		HA|A/turkey/Poland/89/2016|1185348|A/turkey/Poland/89/2016|2016-12-22|EPIISL300783
		HA|A/turkey/Poland/94/2017|1184989|A/turkey/Poland/94/2017|2017-02-03|EPIISL300701
		HA|A/turkey/Rostov/11/2017|909428|A/turkey/Rostov-on-Don/11/2017|2017-01-01|EPIISL247721
		HA|A/turtledove/Wuhan/HKBJ27/2015|682936|A/turtledove/Wuhan/HKBJ27/2015|2015-01-XX|EPIISL205139
		HA|A/turtledove/Wuhan/WHBJ26/2014|682938|A/turtledove/Wuhan/WHBJ26/2014|2014-12-XX|EPIISL205141
		HA|A/white-tailedeagle/16015398-002/2016(H5N8)HAH5|1019758|A/Seaeagle/NL-Assen/16015398-002/2016|2016-12-05|EPIISL268667
		HA|A/white-tailedeagle/Denmark/3073-1w/2018-02-13|1190334|A/white-tailedeagle/Denmark/3073-1w/2018-02-13|2018-02-13|EPIISL301782
		HA|A/wigeon/Sakha/1/2014|553349|A/wigeon/Sakha/1/2014|2014-09-25|EPIISL169427
		HA|A/wildduck/Germany-BW/R8455/2016|859650|A/wildduck/Germany-BW/R8455/2016|2016-11-07|EPIISL237792
		HA|A/wildduck/Poland/57/2017|1185037|A/wildduck/Poland/57/2017|2017-01-27|EPIISL300745
		HA|A/wildduck/Poland/78/2017|1187380|A/wildduck/Poland/78/2017|2017-02-02|EPIISL301068
		HA|A/wildduck/Poland/82A/2016|860231|A/wildduck/Poland/82A/2016|2016-11-02|EPIISL237921
		HA|A/wildduck/Tatarstan/3059/2016|909452|A/wildduck/Tatarstan/3059/2016|2016-10-02|EPIISL247724
		HA|AR11353-L02142/2016HA|990778|A/greylaggoose/Germany-NI/AR11353-L02142/2016|2016-12-27|EPIISL262056
		HA|AR1395-L02144/2017HA|990794|A/greylaggoose/Germany-NI/AR1395-L02144/2017|2017-02-02|EPIISL262058
		HA|AR1529-L02145/2017HA|990786|A/muteswan/Germany-NI/AR1529-L02145/2017|2017-02-14|EPIISL262057
		HA|AR249-L02143/2017HA|990770|A/eurasianwigeon/Germany-NI/AR249-L02143/2017|2017-01-04|EPIISL262055
		HA|HA|925956|A/domesticduck/Siberia/49feather/2016|2016-XX-XX|EPIISL250231
		HA|lib009374HA|687247|A/turkey/Germany/AR3382-L00937/2014|2014-12-15|EPIISL198663
		HA|lib009394HA|687239|A/turkey/Germany/AR3390-L00939/2014|2014-12-15|EPIISL198665
		HA|lib01988seg4HA|859653|A/tuftedduck/Germany/AR8444-L01986/2016|2016-11-07|EPIISL237733
		Library1|BC01and2|UnringedBirdB|Adult|Unknown|2017-01-XX|FleetLagoon
		Library1|BC03and4|AS00890|2016|F|2017-01-13|FleetLagoon
		Library1|BC05and6|WVTK|2016|M|2017-01-24|FleetLagoon
		Library1|BC07and8|UnringedBirdA|2016|Unknown|2017-01-XX|FleetLagoon
		Library1|BC09and10|AS00868|2016|F|2017-01-15|FleetLagoon
		Library2|BC01|WVUK|2016|F|2016-12-31|FleetLagoon
		Library2|BC02|WVJX|2016|M|2016-12-31|FleetLagoon
		Library2|BC03|AS00918|2016|M|2016-12-31|FleetLagoon
		Library2|BC04|YBOV|2015|Unknown|2017-01-01|FleetLagoon
		Library2|BC05|WVZP|2016|F|2016-12-31|FleetLagoon
		Library2|BC06|WULH|2009|F|2016-12-30|FleetLagoon
		Library2|BC07|AS00778|2016|F|2017-01-13|FleetLagoon
		'HA|A/duck/Beijing/CT01/2014||A/duck/Beijing/CT01/2014|2014-01-22|EPIISL166694'
		'HA|A/duck/Beijing/FS01/2014||A/duck/Beijing/FS01/2014|2014-01-20|EPIISL166693'
		'HA|A/duck/Zhejiang/W24/2013||A/duck/Zhejiang/W24/2013|2013-11-14|EPIISL162300'
		'HA|A/duck/Zhejiang/6D18/2013||A/duck/Zhejiang/6D18/2013|2013-12-14|EPIISL162301'
		'HA|A/mallard duck/Shanghai/SH-9/2013||A/mallard duck/Shanghai/SH-9/2013|2013-11-18|EPIISL156815'
		;
End;
Begin trees;
	Translate
		1 HA|A/Back-headedGull/Netherlands/9/2016|1023581|A/Back-headedGull/Netherlands/9/2016|2016-12-20|EPIISL268866,
		2 HA|A/Bar-headedGoose/Qinghai/BTY13-LU/2016|774326|A/Bar-headedGoose/Qinghai/BTY13-LU/2016|2016-05-14|EPIISL224730,
		3 HA|A/Bar-headedGoose/Qinghai/BTY14-B/2016|774335|A/Bar-headedGoose/Qinghai/BTY14-B/2016|2016-05-14|EPIISL224731,
		4 HA|A/Bar-headedGoose/Qinghai/BTY2-B/2016|774133|A/Bar-headedGoose/Qinghai/BTY2-B/2016|2016-05-12|EPIISL224707,
		5 HA|A/Bar-headedGoose/Qinghai/BTY2-LU/2016|774142|A/Bar-headedGoose/Qinghai/BTY2-LU/2016|2016-05-12|EPIISL224708,
		6 HA|A/Bar-headedGoose/Qinghai/BTY7-B/2016|774210|A/Bar-headedGoose/Qinghai/BTY7-B/2016|2016-05-11|EPIISL224716,
		7 HA|A/Black-headedGull/Netherlands/17/2016|1023582|A/Black-headedGull/Netherlands/17/2016|2016-12-20|EPIISL268800,
		8 HA|A/Black-headedGull/Netherlands/29/2017|1129919|A/Black-headedGull/Netherlands/29/2017|2017-12-18|EPIISL289501,
		9 HA|A/Brahmachicken/Belgium/6153/2017|1226468|A/Brahmachicken/Belgium/6153/2017|2017-06-15|EPIISL309197,
		10 HA|A/Buteobuteo/Belgium/3022/2017|1226460|A/Buteobuteo/Belgium/3022/2017|2017-03-23|EPIISL309196,
		11 HA|A/Ch/Netherlands/14015526|547678|A/Chicken/Netherlands/14015526/2014|2014-11-14|EPIISL167905,
		12 HA|A/Chicken/Hungary/1751/2017(HA)|954829|A/Chicken/Hungary/1751/2017|2017-01-17|EPIISL255214,
		13 HA|A/Chicken/Hungary/2496/2017(HA)|954751|A/Chicken/Hungary/2496/2017|2017-01-24|EPIISL255205,
		14 HA|A/Chicken/Netherlands/14015824/2014|573171|A/Chicken/Netherlands/14015824/2014|2014-11-20|EPIISL174350,
		15 HA|A/Chicken/Netherlands/EMC-1/2018|1195307|A/Chicken/Netherlands/EMC-1/2018|2018-02-26|EPIISL302825,
		16 HA|A/Chicken/Sweden/SVA161122KU0453/SZ0209317/2016|863834|A/Chicken/Sweden/SVA161122KU0453/SZ0209317/2016|2016-11-21|EPIISL238894,
		17 HA|A/Chicken/Sweden/SVA161122KU0453/SZ0209321/2016|863857|A/Chicken/Sweden/SVA161122KU0453/SZ0209321/2016|2016-11-21|EPIISL238896,
		18 HA|A/Chicken/Yunnan/YN-7/2016(H5N6)|1091700|A/Chicken/Yunnan/YN-7/2016(H5N6)|2016-07-04|EPIISL283705,
		19 HA|A/CommonEider/Netherlands/2/2016|1023558|A/CommonEider/Netherlands/2/2016|2016-12-20|EPIISL268929,
		20 HA|A/CommonGoldeneye/Sweden/SVA161117KU0322/SZ0002165/2016|863865|A/CommonGoldeneye/Sweden/SVA161117KU0322/SZ0002165/2016|2016-11-14|EPIISL238897,
		21 HA|A/Commonmoorhen/Vietnam/WBT226/2014|586257|A/Commonmoorhen/Vietnam/WBT226/2014|2014-04-25|EPIISL177992,
		22 HA|A/Commontern/Hungary/8187/2017(HA)|954783|A/Commontern/Hungary/8187/2017|2017-02-28|EPIISL255209,
		23 HA|A/Coot/Korea/H81/2014|561556|A/Coot/Korea/H81/2014|2014-01-22|EPIISL171702,
		24 HA|A/Cormorant/Hungary/6102/2017(HA)|959523|A/Cormorant/Hungary/6102/2017|2017-02-15|EPIISL255933,
		25 HA|A/Cygnusatratus/Hubei/2Z2-O/2016|1159817|A/Cygnusatratus/Hubei/2Z2-O/2016|2016-12-28|EPIISL295493,
		26 HA|A/Cygnusolor/Belgium/1567/2017|1007683|A/Cygnusolor/Belgium/1567/2017|2017-02-21|EPIISL266538,
		27 HA|A/Duck/Hungary/1588/2017(HA)|954671|A/Duck/Hungary/1588/2017|2017-01-16|EPIISL255195,
		28 HA|A/Duck/Hungary/54738/2016(HA)|962046|A/Duck/Hungary/54738/2016|2016-11-09|EPIISL256453,
		29 HA|A/Duck/Hungary/984/2017(HA)|954655|A/Duck/Hungary/984/2017|2017-01-11|EPIISL255193,
		30 HA|A/Duck/Netherlands/17017236-001-005/2017|1119862|A/Duck/Netherlands/17017236-001-005/2017|2017-12-07|EPIISL287906,
		31 HA|A/Duck/Netherlands/17017237-001-005/2017|1119870|A/Duck/Netherlands/17017237-001-005/2017|2017-12-07|EPIISL287907,
		32 HA|A/EurasianHerringGull/Netherlands/2/2016|1023570|A/EurasianHerringGull/Netherlands/2/2016|2016-12-20|EPIISL269601,
		33 HA|A/EurasianWigeon/Netherlands/1/2016|1023576|A/EurasianWigeon/Netherlands/1/2016|2016-12-04|EPIISL269694,
		34 HA|A/EurasianWigeon/Netherlands/10/2016|1023559|A/EurasianWigeon/Netherlands/10/2016|2016-12-08|EPIISL268937,
		35 HA|A/EurasianWigeon/Netherlands/11/2016|1023562|A/EurasianWigeon/Netherlands/11/2016|2016-12-13|EPIISL269593,
		36 HA|A/EurasianWigeon/Netherlands/13/2016|1023565|A/EurasianWigeon/Netherlands/13/2016|2016-12-14|EPIISL269596,
		37 HA|A/EurasianWigeon/Netherlands/2/2016|959407|A/EurasianWigeon/Netherlands/2/2016|2016-12-05|EPIISL255911,
		38 HA|A/EurasianWigeon/Netherlands/21/2016|1023577|A/EurasianWigeon/Netherlands/21/2016|2016-12-05|EPIISL269695,
		39 HA|A/EurasianWigeon/Netherlands/4/2016|959413|A/EurasianWigeon/Netherlands/4/2016|2016-12-09|EPIISL255912,
		40 HA|A/EurasianWigeon/Netherlands/6/2016|1023560|A/EurasianWigeon/Netherlands/6/2016|2016-12-09|EPIISL269591,
		41 HA|A/EurasianWigeon/Netherlands/8/2016|1023561|A/EurasianWigeon/Netherlands/8/2016|2016-12-09|EPIISL269592,
		42 HA|A/Eurasianwigeon/Netherlands/1/2016|873659|A/Eurasianwigeon/Netherlands/1/2016|2016-12-04|EPIISL240702,
		43 HA|A/Eurasianwigeon/Netherlands/1/2018|1195323|A/Eurasianwigeon/Netherlands/1/2018|2018-02-07|EPIISL302824,
		44 HA|A/Goose/Hungary/1030/2017(HA)|954663|A/Goose/Hungary/1030/2017|2017-01-11|EPIISL255194,
		45 HA|A/Goose/Hungary/15729/2017(HA)|1032484|A/Goose/Hungary/15729/2017|2017-04-07|EPIISL271705,
		46 HA|A/Goose/Hungary/17051/2017(HA)|1032492|A/Goose/Hungary/17051/2017|2017-04-18|EPIISL271706,
		47 HA|A/Goose/Hungary/17261/2017(HA)|1032476|A/Goose/Hungary/17261/2017|2017-04-18|EPIISL271704,
		48 HA|A/Goose/Hungary/59712/2016(HA)|956128|A/Goose/Hungary/59712/2016|2016-11-26|EPIISL255398,
		49 HA|A/Goose/Hungary/59763/2016(HA)|1032516|A/Goose/Hungary/59763/2016|2016-11-27|EPIISL271709,
		50 HA|A/Goose/Hungary/63743/2016(HA)|1032540|A/Goose/Hungary/63743/2016|2016-12-11|EPIISL271712,
		51 HA|A/Goose/Hungary/65817/2016(HA)|954539|A/Goose/Hungary/65817/2016|2016-12-18|EPIISL255174,
		52 HA|A/Goose/Hungary/982/2017(HA)|954647|A/Goose/Hungary/982/2017|2017-01-11|EPIISL255192,
		53 HA|A/GreatBlack-backedGull/Netherlands/1/2016|1023566|A/GreatBlack-backedGull/Netherlands/1/2016|2016-11-23|EPIISL269597,
		54 HA|A/GreatBlack-backedGull/Netherlands/1/2017|1131088|A/GreatBlack-backedGull/Netherlands/1/2017|2017-12-18|EPIISL289713,
		55 HA|A/GreatBlack-backedGull/Netherlands/2/2016|1023579|A/GreatBlack-backedGull/Netherlands/2/2016|2016-11-23|EPIISL269697,
		56 HA|A/GreatBlack-backedGull/Netherlands/2/2016|959130|A/GreatBlack-backedGull/Netherlands/2/2016|2016-11-23|EPIISL255892,
		57 HA|A/GreatBlack-backedGull/Netherlands/3/2016|1023567|A/GreatBlack-backedGull/Netherlands/3/2016|2016-11-23|EPIISL269598,
		58 HA|A/GreatCrestedGrebe/Netherlands/2/2016|1023569|A/GreatCrestedGrebe/Netherlands/2/2016|2016-12-21|EPIISL269600,
		59 HA|A/Greatblack-backedgull/Netherlands/1/2018|1195331|A/Greatblack-backedgull/Netherlands/1/2018|2018-01-23|EPIISL302823,
		60 HA|A/Greylaggoose/Hungary/1941/2017(HA)|954679|A/Greylaggoose/Hungary/1941/2017|2017-01-18|EPIISL255196,
		61 HA|A/GuineaFowl/Hungary/596/2017(HA)|954821|A/GuineaFowl/Hungary/596/2017|2017-01-06|EPIISL255213,
		62 HA|A/Guineafowl/Belgium/6102/2017|1226469|A/Guineafowl/Belgium/6102/2017|2017-06-14|EPIISL309198,
		63 HA|A/HarrisHawk/Hungary/120/2017(HA)|954639|A/HarrisHawk/Hungary/120/2017|2017-01-02|EPIISL255191,
		64 HA|A/Harrishawk/Hungary/2762a/2017(HA)|954791|A/Harrishawk/Hungary/2762a/2017|2017-01-24|EPIISL255210,
		65 HA|A/IndianRunnerDuck/CzechRepublic/1683-171/2017(H5N8)|1021121|A/IndianRunnerDuck/CzechRepublic/1683-171/2017(H5N8)|2017-02-03|EPIISL268965,
		66 HA|A/IndianRunnerDuck/CzechRepublic/749-17/2017(H5N8)|930841|A/IndianRunnerDuck/CzechRepublic/749-17/2017(H5N8)|2017-01-16|EPIISL250886,
		67 HA|A/Mallard/Netherlands/2/2017|959424|A/Mallard/Netherlands/2/2017|2017-01-07|EPIISL255913,
		68 HA|A/Mandarinduck/Korea/K17-1862/2017|1200477|A/Mandarinduck/Korea/K17-1862/2017|2017-12-23|EPIISL303630,
		69 HA|A/Mandarinduck/Korea/K17-1887/2017|1200534|A/Mandarinduck/Korea/K17-1887/2017|2017-12-23|EPIISL303637,
		70 HA|A/Mandarinduck/Korea/K18-3/2018|1200582|A/Mandarinduck/Korea/K18-3/2018|2018-01-18|EPIISL303643,
		71 HA|A/Mulardduck/Hungary/54494/2016|860518|A/Mulardduck/Hungary/54494/2016|2016-11-08|EPIISL237964,
		72 HA|A/Mulardduck/Hungary/59163/2016(NP)|1032549|A/Mulardduck/Hungary/59163/2016|2016-11-24|EPIISL271714,
		73 HA|A/Mulardduck/Hungary/60369/2016(HA)|1032524|A/Mulardduck/Hungary/60369/2016|2016-11-29|EPIISL271710,
		74 HA|A/MuteSwan/Sweden/SVA-1503130141-SZ543/015|576391|A/MuteSwan/Sweden/SVA150313KU0141/SZ543/2015|2015-03-05|EPIISL175535,
		75 HA|A/Muteswan/Hungary/119/2017(HA)|954631|A/Muteswan/Hungary/119/2017|2017-01-02|EPIISL255190,
		76 HA|A/Muteswan/Hungary/1574b/2017(HA)|954861|A/Mallard/Hungary/1574b/2017|2017-01-14|EPIISL255218,
		77 HA|A/Muteswan/Hungary/2825/2017(HA)|954719|A/Muteswan/Hungary/2825/2017|2017-01-24|EPIISL255201,
		78 HA|A/Muteswan/Hungary/3139/2017(HA)|954727|A/Muteswan/Hungary/3139/2017|2017-01-26|EPIISL255202,
		79 HA|A/Muteswan/Hungary/6092/2017(HA)|959531|A/Muteswan/Hungary/6092/2017|2017-02-15|EPIISL255934,
		80 HA|A/Muteswan/Hungary/6276/2017(HA)|959539|A/Muteswan/Hungary/6276/2017|2017-02-16|EPIISL255935,
		81 HA|A/Peregrinefalcon/Hungary/4882/2017(HA)|954759|A/Peregrinefalcon/Hungary/4882/2017|2017-02-07|EPIISL255206,
		82 HA|A/Pheasant/Hungary/6553/2017(HA)|959547|A/Pheasant/Hungary/6553/2017|2017-02-16|EPIISL255936,
		83 HA|A/Pheasant/Hungary/7685/2017(HA)|959555|A/Pheasant/Hungary/7685/2017|2017-02-24|EPIISL255937,
		84 'HA|A/Pigeon/Jiangxi/04.01NCDZT0352-O/2015(H5N6)HA|H5N6|658151|A/Pigeon/Jiangxi/04.01NCDZT0352-O/2015(H5N6)|2015-04-01|EPIISL198967',
		85 HA|A/Quail/Guangxi/GX-2/2017(H5N6)|1093310|A/Quail/Guangxi/GX-2/2017(H5N6)|2017-07-15|EPIISL283971,
		86 HA|A/Rook/Hungary/4975/2017(HA)|959563|A/Rook/Hungary/4975/2017|2017-02-08|EPIISL255938,
		87 HA|A/TDk/NL-Werkendam/16014159-001/2016|1117253|A/TDk/NL-Werkendam/16014159-001/2016|2016-11-14|EPIISL287564,
		88 HA|A/TuftedDuck/Netherlands/1/2016|959129|A/TuftedDuck/Netherlands/1/2016|2016-11-25|EPIISL255891,
		89 HA|A/TuftedDuck/Switzerland/V237/2016|969254|A/TuftedDuck/Switzerland/V237/2016|2016-11-13|EPIISL257699,
		90 HA|A/Turkey/Hungary/2030/2017(HA)|954695|A/Turkey/Hungary/2030/2017|2017-01-18|EPIISL255198,
		91 HA|A/Turkey/Hungary/53136/2016(HA)|962066|A/Turkey/Hungary/53136/2016|2016-11-01|EPIISL256460,
		92 HA|A/Uralowl/Voronezh/14/2017|909388|A/Uralowl/Voronezh/14/2017|2017-01-06|EPIISL247716,
		93 HA|A/White-eyedPochard/Ningxia/480-17/2015|1169774|A/White-eyedPochard/Ningxia/480-17/2015|2015-11-11|EPIISL297327,
		94 HA|A/White-frontedGoose/AN/1-15-12/16|1183999|A/White-frontedGoose/AN/1-15-12/2016|2016-12-15|EPIISL300547,
		95 HA|A/Whitefrontedgoose/Hungary/801/2017(HA)|954869|A/Whitefrontedgoose/Hungary/801/2017|2017-01-09|EPIISL255219,
		96 HA|A/baikalteal/Korea/2399/2014|585589|A/baikalteal/Korea/2399/2014|2014-01-20|EPIISL177737,
		97 HA|A/beangoose/Korea/H328/2014|561674|A/beangoose/Korea/H328/2014|2014-02-01|EPIISL171717,
		98 HA|A/beangoose/Korea/H53/2014|561508|A/beangoose/Korea/H53/2014|2014-01-20|EPIISL171696,
		99 HA|A/black-headedgull/Neth/16014102-002/2016(H5N8)HAH5|1019374|A/BlHgull/NL-Slootdorp/16014102-002/2016|2016-11-11|EPIISL268619,
		100 HA|A/black-headedgull/Tyva/41/2016|823756|A/black-headedgull/Tyva/41/2016|2016-05-25|EPIISL231685,
		101 HA|A/blackswan/Germany-BW/R1364/2017|988345|A/blackswan/Germany-BW/R1364/2017|2017-02-12|EPIISL261687,
		102 HA|A/blackswan/Ibaraki/345T/2017ha|891567|A/blackswan/Ibaraki/345T/2017|2017-01-17|EPIISL243677,
		103 HA|A/breederduck/Croatia/21/2017|881899|A/breederduck/Croatia/21/2017|2017-01-14|EPIISL241952,
		104 HA|A/broilerduck/Korea/H1734/2014|573223|A/broilerduck/Korea/H1734/2014|2014-09-25|EPIISL174382,
		105 HA|A/broilerduck/Korea/H49/2014|561360|A/broilerduck/Korea/H49/2014|2014-01-20|EPIISL171677,
		106 HA|A/bronzeturkey/CzechRepublic/1755-171/2017(H5N8)|1021127|A/bronzeturkey/CzechRepublic/1755-171/2017(H5N8)|2017-02-05|EPIISL268971,
		107 HA|A/buzzard/Neth/16015100-004/2016(H5N8)HAH5|1019382|A/Buzzard/NL-Durgerdam/16015100-004/2016|2016-11-30|EPIISL268620,
		108 HA|A/canadagoose/England/AV5818OPpoolEP1/2018|1144350|A/canadagoose/England/AV5818OPpoolEP1/2018|2018-01-05|EPIISL292225,
		109 HA|A/chicken/AnNing/4/2014|590110|A/chicken/AnNing/4/2014|2014-01-10|EPIISL179396,
		110 HA|A/chicken/Belgium/5990/2017|1061371|A/chicken/Belgium/5990/2017|2017-06-10|EPIISL278201,
		111 HA|A/chicken/Belgium/807/2017|1007667|A/chicken/Belgium/807/2017|2017-02-01|EPIISL266536,
		112 HA|A/chicken/Croatia/103/2016|873212|A/chicken/Croatia/103/2016|2016-12-27|EPIISL240540,
		113 HA|A/chicken/Croatia/104/2017|986362|A/chicken/Croatia/104/2017|2017-03-07|EPIISL261332,
		114 HA|A/chicken/Croatia/70/2017|917277|A/chicken/Croatia/70/2017|2017-02-08|EPIISL248879,
		115 HA|A/chicken/CzechRepublic/1208-171/2017(H5N8)|1021102|A/chicken/CzechRepublic/1208-171/2017(H5N8)|2017-01-24|EPIISL268946,
		116 HA|A/chicken/CzechRepublic/1465-17/2017(H5N8)|1021113|A/chicken/CzechRepublic/1465-17/2017(H5N8)|2017-01-30|EPIISL268957,
		117 HA|A/chicken/CzechRepublic/1675-172/2017(H5N8)|1021119|A/chicken/CzechRepublic/1675-172/2017(H5N8)|2017-02-03|EPIISL268963,
		118 HA|A/chicken/CzechRepublic/1863-171/2017(H5N8)|931194|A/chicken/CzechRepublic/1863-171/2017(H5N8)|2017-02-07|EPIISL250918,
		119 HA|A/chicken/CzechRepublic/1896-171/2017(H5N8)|931197|A/chicken/CzechRepublic/1896-171/2017(H5N8)|2017-02-07|EPIISL250919,
		120 HA|A/chicken/CzechRepublic/206-172/2017(H5N8)|887468|A/chicken/CzechRepublic/206-172/2017(H5N8)|2017-01-06|EPIISL242817,
		121 HA|A/chicken/CzechRepublic/2216-171/2017(H5N8)|1021136|A/chicken/CzechRepublic/2216-171/2017(H5N8)|2017-02-11|EPIISL268980,
		122 HA|A/chicken/CzechRepublic/2644-171/2017(H5N8)|969265|A/chicken/CzechRepublic/2644-171/2017(H5N8)|2017-02-22|EPIISL257702,
		123 HA|A/chicken/CzechRepublic/2677-172/2017(H5N8)|1021140|A/chicken/CzechRepublic/2677-172/2017(H5N8)|2017-02-22|EPIISL268984,
		124 HA|A/chicken/CzechRepublic/2705-171/2017(H5N8)|969268|A/mallard/CzechRepublic/2705-17/2017(H5N8)|2017-02-22|EPIISL257703,
		125 HA|A/chicken/CzechRepublic/2764-171/2017(H5N8)|942419|A/chicken/CzechRepublic/2764-171/2017(H5N8)|2017-02-24|EPIISL252881,
		126 HA|A/chicken/CzechRepublic/2764-172/2017(H5N8)|942420|A/chicken/CzechRepublic/2764-172/2017(H5N8)|2017-02-24|EPIISL252882,
		127 HA|A/chicken/CzechRepublic/2822-172/2017(H5N8)|1021147|A/chicken/CzechRepublic/2822-172/2017(H5N8)|2017-02-27|EPIISL268991,
		128 HA|A/chicken/CzechRepublic/508-171/2017(H5N8)|1021090|A/chicken/CzechRepublic/508-171/2017(H5N8)|2017-01-12|EPIISL268933,
		129 HA|A/chicken/Germany-MV/R10048/2017|932938|A/chicken/Germany-MV/R10048/2016|2016-11-27|EPIISL249691,
		130 HA|A/chicken/Germany-MV/R8790/2016|861012|A/chicken/Germany-MV/R8790/2016|2016-11-11|EPIISL238038,
		131 HA|A/chicken/Germany-NI/R11406/2016|922508|A/chicken/Germany-NI/R11406/2016|2016-12-24|EPIISL249692,
		132 HA|A/chicken/Greece/392017b/2017|1122893|A/chicken/Greece/392017b/2017|2017-02-06|EPIISL288364,
		133 'HA|A/chicken/Guangdong/04.15SZBAXQ019/2015(H5N6)HA|H5N6|661919|A/chicken/Guangdong/04.15SZBAXQ019/2015(H5N6)|2015-04-15|EPIISL199446',
		134 HA|A/chicken/Israel/1048/2016|1176519|A/chicken/Israel/1048/2016|2016-12-20|EPIISL298642,
		135 HA|A/chicken/Italy/17VIR1684-2/2017HA|961517|A/chicken/Italy/17VIR1684-2/2017|2017-02-27|EPIISL256307,
		136 HA|A/chicken/Italy/17VIR3078/2017|1040223|A/chicken/Italy/17VIR3078/2017|2017-04-07|EPIISL273846,
		137 HA|A/chicken/Italy/17VIR653-12/2017HA|954583|A/chicken/Italy/17VIR653-12/2017|2017-01-25|EPIISL255184,
		138 HA|A/chicken/Jiangsu/WXBING2/2014|646024|A/chicken/Jiangsu/WXBING2/2014|2014-08-20|EPIISL196591,
		139 HA|A/chicken/Jiangsu/WXS7393/2014|645982|A/chicken/Jiangsu/WXS7393/2014|2014-08-20|EPIISL196573,
		140 'HA|A/chicken/Jiangxi/04.01NCDZT0206-P/2015(H5N6)HA|H5N6|657906|A/chicken/Jiangxi/04.01NCDZT0206-P/2015(H5N6)|2015-04-01|EPIISL198929',
		141 'HA|A/chicken/Jiangxi/04.01NCJD0010-O/2015(H5N6)HA|H5N6|657826|A/chicken/Jiangxi/04.01NCJD0010-O/2015(H5N6)|2015-04-01|EPIISL198919',
		142 HA|A/chicken/Kalmykia/2643/2016|909460|A/chicken/Kalmykia/2643/2016|2016-11-21|EPIISL247725,
		143 HA|A/chicken/Korea/H881/2014|573197|A/chicken/Korea/H881/2014|2014-03-06|EPIISL174356,
		144 HA|A/chicken/Kostroma/1717/2017|1170180|A/chicken/Kostroma/1717/2017|2017-12-22|EPIISL297463,
		145 HA|A/chicken/Kostroma/1718/2017|1158108|A/chicken/Kostroma/1718/2017|2017-12-22|EPIISL295027,
		146 HA|A/chicken/Kostroma/1720/2017|1170199|A/chicken/Kostroma/1720/2017|2017-12-22|EPIISL297465,
		147 HA|A/chicken/Kostroma/1721/2017|1170208|A/chicken/Kostroma/1721/2017|2017-12-22|EPIISL297466,
		148 HA|A/chicken/Kumamoto/1-5C/2016ha|881117|A/chicken/Kumamoto/1-5C/2016|2016-12-27|EPIISL241766,
		149 HA|A/chicken/Kumamoto/1-6C/2016ha|886593|A/chicken/Kumamoto/1-6C/2016|2016-12-27|EPIISL242666,
		150 HA|A/chicken/Kumamoto/1-7C/2016ha|881101|A/chicken/Kumamoto/1-7C/2016|2016-12-27|EPIISL241764,
		151 HA|A/chicken/Miyazaki/1-6T/2016ha|873488|A/chicken/Miyazaki/1-6T/2016|2016-12-19|EPIISL240622,
		152 HA|A/chicken/Neth/16014231-001/2016(H5N8)HAH5|1019414|A/Ch/NL-DenOever/16014231-001/2016|2016-11-15|EPIISL268624,
		153 HA|A/chicken/Neth/16016112-001-005/2016(H5N8)HAH5|1019422|A/Ch/NL-Hiaure/16016112-001-005/2016|2016-12-17|EPIISL268625,
		154 HA|A/chicken/Neth/16016141-006/2016(H5N8)HAH5|1019430|A/Ch/NL-Rhenen/16016141-006/2016|2016-12-17|EPIISL268626,
		155 HA|A/chicken/Neth/16016151-006-010/2016(H5N8)HAH5|1019406|A/Ch/NL-BovenLeeuwen/16016151-006-010/2016|2016-12-19|EPIISL268623,
		156 HA|A/chicken/Neth/16016484-021-025/2016(H5N8)HAH5|1019438|A/Ch/NL-Zoeterwoude/16016484-021-025/2016|2016-12-24|EPIISL268627,
		157 HA|A/chicken/Netherlands/14015531|548623|A/chicken/Netherlands/14015531/2014|2014-11-15|EPIISL168075,
		158 HA|A/chicken/Netherlands/14015766/2014|573163|A/chicken/Netherlands/14015766/2014|2014-11-19|EPIISL174349,
		159 HA|A/chicken/Netherlands/14016437/2014|573187|A/chicken/Netherlands/14016437/2014|2014-11-29|EPIISL174352,
		160 HA|A/chicken/Netherlands/emc-3/2014|596301|A/chicken/Netherlands/emc-3/2014|2014-11-21|EPIISL181095,
		161 HA|A/chicken/Niigata/2-5C/2016ha|867041|A/chicken/Niigata/2-5C/2016|2016-11-30|EPIISL239427,
		162 HA|A/chicken/Poland/002/2017|959435|A/chicken/Poland/002/2017|2017-01-02|EPIISL255916,
		163 HA|A/chicken/Poland/101/2017|1184995|A/chicken/Poland/101/2017|2017-02-03|EPIISL300702,
		164 HA|A/chicken/Poland/114/2016|959433|A/chicken/Poland/114/2016|2016-12-28|EPIISL255915,
		165 HA|A/chicken/Poland/116/2016|1186557|A/chicken/Poland/116/2016|2016-12-30|EPIISL300939,
		166 HA|A/chicken/Poland/16/2017|1187248|A/chicken/Poland/16/2017|2017-01-05|EPIISL301037,
		167 HA|A/chicken/Poland/199/2017|1187307|A/chicken/Poland/199/2017|2017-02-21|EPIISL301047,
		168 HA|A/chicken/Poland/208/2017|1187308|A/chicken/Poland/208/2017|2017-02-22|EPIISL301048,
		169 HA|A/chicken/Poland/77/2017|1187249|A/chicken/Poland/77/2017|2017-01-30|EPIISL301038,
		170 HA|A/chicken/Poland/79A/2016|869927|A/chicken/Poland/79A/2016|2016-12-17|EPIISL240104,
		171 HA|A/chicken/Poland/85A/2016|869928|A/chicken/Poland/85A/2016|2016-12-19|EPIISL240105,
		172 HA|A/chicken/RepublicofMacedonia/466/2017|1169885|A/chicken/RepublicofMacedonia/466/2017|2017-01-28|EPIISL297388,
		173 HA|A/chicken/RepublicofMacedonia/AR1167-L02131/2017|987882|A/chicken/RepublicofMacedonia/AR1167-L02131/2017|2017-01-21|EPIISL261634,
		174 HA|A/chicken/Rostov-on-Don/1321/2017|1169147|A/chicken/Rostov-on-Don/1321/2017|2017-10-18|EPIISL297234,
		175 HA|A/chicken/Rostov-on-Don/1598/2017|1169201|A/chicken/Rostov-on-Don/1598/2017|2017-11-17|EPIISL297235,
		176 HA|A/chicken/SergiyevPosad/39/2017|961467|A/chicken/SergiyevPosad/39/2017|2017-03-02|EPIISL256300,
		177 HA|A/chicken/Shchyolkovo/47/2017|1045597|A/chicken/Shchyolkovo/47/2017|2017-03-05|EPIISL275283,
		178 HA|A/chicken/Shenzhen/715/2013|602477|A/chicken/Shenzhen/715/2013|2013-12-10|EPIISL181665,
		179 HA|A/chicken/Tatarstan/88/2017|1045619|A/chicken/Tatarstan/88/2017|2017-05-08|EPIISL275288,
		180 HA|A/chicken/Tonghai/5/2014|590115|A/chicken/Tonghai/5/2014|2014-01-12|EPIISL179401,
		181 HA|A/chicken/Vietnam/NCVD-15A59/2015|895068|A/chicken/Vietnam/NCVD-15A59/2015|2015-08-18|EPIISL244518,
		182 HA|A/chicken/Voronezh/19/2017|909412|A/chicken/Voronezh/19/2017|2017-01-06|EPIISL247719,
		183 HA|A/chicken/Voronezh/20/2017|909420|A/chicken/Voronezh/20/2017|2017-01-06|EPIISL247720,
		184 HA|A/chicken/Wales/000023/2016|942943|A/chicken/Wales/000023/2016|2016-12-31|EPIISL253037,
		185 'HA|A/chicken/Yunnan/03.16DQXYL0034-O/2015(H5N6)HA|H5N6|657514|A/chicken/Yunnan/03.16DQXYL0034-O/2015(H5N6)|2015-03-16|EPIISL198880',
		186 'HA|A/chicken/Yunnan/03.16DQXYL0063-Z-O/2015(H5N6)HA|H5N6|659103|A/chicken/Yunnan/03.16DQXYL0063-Z-O/2015(H5N6)|2015-03-16|EPIISL199086',
		187 HA|A/chicken/Zhejiang/194/2016|942916|A/chicken/Zhejiang/194/2016|2016-01-31|EPIISL253029,
		188 HA|A/commonbuzzard/Germany-SN/R1117/2017|975871|A/commonbuzzard/Germany-SN/R1117/2017|2017-02-06|EPIISL259074,
		189 HA|A/commonpochard/Germany-BY/AR09-L02421/2017|1139714|A/commonpochard/Germany-BY/AR09-18-L02421/2017|2017-12-28|EPIISL291109,
		190 HA|A/commonporchard/Yamaguchi/3501B002/2017|1151592|A/commonporchard/Yamaguchi/3501B002/2017|2017-01-09|EPIISL293503,
		191 HA|A/cormorant/Germany-SH/R896/2017|981847|A/cormorant/Germany-SH/R896/2017|2017-01-30|EPIISL260059,
		192 HA|A/crane/Kagoshima/KU-34/2016|1064713|A/crane/Kagoshima/KU-34/2016|2016-11-25|EPIISL279031,
		193 HA|A/crow/Neth/16015372-004/2016(H5N8)HAH5|1019446|A/Crow/NL-Oostwoud/16015372-004/2016|2016-12-05|EPIISL268628,
		194 HA|A/domesticduck/112/2016|1186368|A/domesticduck/112/2016|2016-12-28|EPIISL300920,
		195 HA|A/domesticduck/Germany-MV/R9764/2916|963516|A/domesticduck/Germany-MV/R9764/2016|2016-11-21|EPIISL256818,
		196 HA|A/domesticduck/Germany-NI/R3468/2014|554605|A/domesticduck/Germany-NI/R3468/2014|2014-12-18|EPIISL169632,
		197 HA|A/domesticduck/Poland/47/2017|1184965|A/domesticduck/Poland/47/2017|2017-01-16|EPIISL300693,
		198 HA|A/domesticgoose/Poland/69/2017|1184977|A/domesticgoose/Poland/69/2017|2017-01-27|EPIISL300699,
		199 HA|A/duck/CzechRepublic/1467-17/2017(H5N8)|931145|A/duck/CzechRepublic/1467-17/2017(H5N8)|2017-01-30|EPIISL250917,
		200 HA|A/duck/England/36038/14|550848|A/duck/England/36038/14|2014-11-14|EPIISL168696,
		201 HA|A/duck/England/36226/14|550849|A/duck/England/36226/14|2014-11-14|EPIISL168697,
		202 HA|A/duck/England/36254/14|547673|A/duck/England/36254/14|2014-11-14|EPIISL167904,
		203 HA|A/duck/France/161108h/2016|869809|A/duck/France/161108h/2016|2016-11-28|EPIISL240012,
		204 'HA|A/duck/Guangdong/03.27DGQTSJ133-O/2015(Mixed)HA|H5N6|664325|A/duck/Guangdong/03.27DGQTSJ133-O/2015(Mixed)|2015-03-27|EPIISL200251',
		205 'HA|A/duck/Guangdong/04.15SZBAXQ011/2015(H5N6)HA|H5N6|661943|A/duck/Guangdong/04.15SZBAXQ011/2015(H5N6)|2015-04-15|EPIISL199449',
		206 'HA|A/duck/Guangdong/04.22DGCP062-O/2015(H5N6)HA|H5N6|660423|A/duck/Guangdong/04.22DGCP062-O/2015(H5N6)|2015-04-22|EPIISL199259',
		207 'HA|A/duck/Hunan/01.21YYFQH012-O/2015(H5N6)HA|H5N6|658815|A/duck/Hunan/01.21YYFQH012-O/2015(H5N6)|2015-01-21|EPIISL199050',
		208 'HA|A/duck/Hunan/02.07YYFQH015-P/2015(H5N6)HA|H5N6|658831|A/duck/Hunan/02.07YYFQH015-P/2015(H5N6)|2015-02-07|EPIISL199052',
		209 'HA|A/duck/Hunan/02.07YYFQHY19Y-O/2015(H5N6)HA|H5N6|658871|A/duck/Hunan/02.07YYFQHY19Y-O/2015(H5N6)|2015-02-07|EPIISL199057',
		210 'HA|A/duck/Hunan/12.17YYGK056/2014(H5N6)HA|H5N6|657370|A/duck/Hunan/12.17YYGK056/2014(H5N6)|2014-12-17|EPIISL198862',
		211 HA|A/duck/Hunan/HN176/2015|957366|A/duck/Hunan/HN176/2015|2015-09-11|EPIISL255587,
		212 HA|A/duck/Hunan/HN190/2015|957435|A/duck/Hunan/HN190/2015|2015-09-12|EPIISL255605,
		213 HA|A/duck/Hunan/HN195/2015|957478|A/duck/Hunan/HN195/2015|2015-09-12|EPIISL255612,
		214 HA|A/duck/Hunan/HN212/2015|957569|A/duck/Hunan/HN212/2015|2015-09-13|EPIISL255624,
		215 HA|A/duck/Hunan/HN236/2015|957951|A/duck/Hunan/HN236/2015|2015-09-13|EPIISL255738,
		216 HA|A/duck/Hunan/HN277/2015|958012|A/duck/Hunan/HN277/2015|2015-12-17|EPIISL255749,
		217 HA|A/duck/Hunan/HN45/2015|958128|A/duck/Hunan/HN45/2015|2015-04-06|EPIISL255765,
		218 HA|A/duck/Hunan/HN64/2015|958177|A/duck/Hunan/HN64/2015|2015-04-06|EPIISL255772,
		219 HA|A/duck/Hungary/55191/2016|860534|A/duck/Hungary/55191/2016|2016-11-11|EPIISL237966,
		220 HA|A/duck/Korea/HD1/2017|1123317|A/duck/Korea/HD1/2017|2017-11-17|EPIISL288437,
		221 HA|A/duck/Neth/16014829-011-015/2016(H5N8)HAH5|1019454|A/Dk/NL-Biddinghuizen/16014829-011-015/2016|2016-11-25|EPIISL268629,
		222 HA|A/duck/Neth/16015145-021-025/2016(H5N8)HAH5|1019470|A/Dk/NL-Biddinghuizen/16015145-021-025/2016|2016-12-01|EPIISL268631,
		223 HA|A/duck/Neth/16016291-016-020/2016(H5N8)HAH5|1019494|A/Dk/NL-Stolwijk/16016291-016-020/2016|2016-12-21|EPIISL268634,
		224 HA|A/duck/Netherlands/14015898/2014|573179|A/duck/Netherlands/14015898/2014|2014-11-21|EPIISL174351,
		225 HA|A/duck/Vietnam/LBM752/2014|596580|A/duck/Vietnam/LBM752/2014|2014-10-13|EPIISL181128,
		226 HA|A/duck/Vietnam/QuangBinh/LBM0909/2016(H5N6)|1134103|A/duck/Vietnam/QuangBinh/LBM0909/2016(H5N6)|2016-09-09|EPIISL290252,
		227 HA|A/duck/Wuhan/JXYFB22/2015|682916|A/duck/Wuhan/JXYFB22/2015|2015-01-XX|EPIISL205120,
		228 HA|A/egret/Germany-SH/R1459/2017|978612|A/egret/Germany-SH/R1459/2017|2017-02-14|EPIISL259525,
		229 HA|A/environment/Kamchatka/18/2016|961478|A/environment/Kamchatka/18/2016|2016-10-01|EPIISL256301,
		230 HA|A/eurasianwigeon/Neth/16014891-003/2016(H5N8)HAH5|1019510|A/EurWig/NL-DeWaal(Texel)/16014891-003/2016|2016-11-27|EPIISL268636,
		231 HA|A/eurasianwigeon/Neth/16014891-004/2016(H5N8)HAH5|1019518|A/EurWig/NL-DeWaal(Texel)/16014891-004/2016|2016-11-27|EPIISL268637,
		232 HA|A/eurasianwigeon/Neth/16015513-001/2016(H5N8)HAH5|1019526|A/EurWig/NL-Drieborg(Dollard)/16015513-001/2016|2016-12-06|EPIISL268638,
		233 HA|A/eurasianwigeon/Neth/16015692-010/2016(H5N8)HAH5|1019598|A/EurWig/NL-Terschelling/16015692-010/2016|2016-12-09|EPIISL268647,
		234 HA|A/eurasianwigeon/Neth/16015746-003/2016(H5N8)HAH5|1019622|A/EurWig/NL-WestGraftdijk/16015746-003/2016|2016-12-12|EPIISL268650,
		235 HA|A/eurasianwigeon/Neth/16015817-003/2016(H5N8)HAH5|1019502|A/EurWig/NL-Akkrum/16015817-003/2016|2016-12-13|EPIISL268635,
		236 HA|A/eurasianwigeon/Neth/16015824-001/2016(H5N8)HAH5|1019550|A/EurWig/NL-Gouda/16015824-001/2016|2016-12-13|EPIISL268641,
		237 HA|A/eurasianwigeon/Neth/16015903-003/2016(H5N8)HAH5|1019590|A/EurWig/NL-Reeuwijk/16015903-003/2016|2016-12-13|EPIISL268646,
		238 HA|A/eurasianwigeon/Neth/16015917-006/2016(H5N8)HAH5|1019606|A/EurWig/NL-Vianen/16015917-006/2016|2016-12-13|EPIISL268648,
		239 HA|A/eurasianwigeon/Neth/16015923-003/2016(H5N8)HAH5|1019614|A/EurWig/NL-Walterswald/16015923-003/2016|2016-12-14|EPIISL268649,
		240 HA|A/eurasianwigeon/Neth/16016143-002/2016(H5N8)HAH5|1019630|A/EurWig/NL-Wormer/16016143-002/2016|2016-12-18|EPIISL268651,
		241 HA|A/eurasianwigeon/Netherlands/1/2014|596289|A/eurasianwigeon/Netherlands/1/2014|2014-11-24|EPIISL181093,
		242 HA|A/eurasianwigeon/Netherlands/1/2015|585111|A/eurasianwigeon/Netherlands/1/2015|2015-02-25|EPIISL177649,
		243 HA|A/eurasianwigeon/Netherlands/2/2014|596295|A/eurasianwigeon/Netherlands/2/2014|2014-11-24|EPIISL181094,
		244 HA|A/eurasianwigeon/Netherlands/emc-1/2014|551143|A/eurasianwigeon/Netherlands/emc-1/2014|2014-11-24|EPIISL168746,
		245 HA|A/eurasianwigeon/Netherlands/emc-1/2014|552760|A/eurasianwigeon/Netherlands/emc-1/2014|2014-11-24|EPIISL169280,
		246 HA|A/falcatedduck/Shanghai/PD1121-27/2013|1028086|A/falcatedduck/Shanghai/PD1121-27/2013|2013-11-21|EPIISL270371,
		247 HA|A/gadwall/Italy/17VIR133-2/2017HA|954623|A/gadwall/Italy/17VIR133-2/2017|2017-01-10|EPIISL255189,
		248 HA|A/gadwall/Kurgan/2442/2016|961449|A/gadwall/Kurgan/2442/2016|2016-08-27|EPIISL256298,
		249 HA|A/goose/CzechRepublic/136-171/2017(H5N8)|1021087|A/goose/CzechRepublic/136-171/2017(H5N8)|2017-01-04|EPIISL268930,
		250 HA|A/goose/CzechRepublic/197-17/2017(H5N8)|1021089|A/goose/CzechRepublic/197-17/2017(H5N8)|2017-01-02|EPIISL268932,
		251 HA|A/goose/Hubei/113/2014|958575|A/goose/Hubei/113/2014|2014-11-13|EPIISL255823,
		252 HA|A/goose/Hunan/HN90/2015|958792|A/goose/Hunan/HN90/2015|2015-04-07|EPIISL255849,
		253 HA|A/goose/Hungary/55128/2016|860519|A/goose/Hungary/55128/2016|2016-11-11|EPIISL237965,
		254 HA|A/goose/Neth/16014462-010/2016(H5N8)HAH5|1019662|A/Go/NL-Roggebotsluis/16014462-010/2016|2016-11-17|EPIISL268655,
		255 HA|A/goose/Taiwan/TNC12/2015|690608|A/goose/Taiwan/TNC12/2015|2015-01-17|EPIISL206467,
		256 HA|A/goose/Taiwan/TNO11/2015|690712|A/goose/Taiwan/TNO11/2015|2015-01-17|EPIISL206480,
		257 HA|A/goose/Taiwan/TNO19/2015|690776|A/goose/Taiwan/TNO19/2015|2015-01-17|EPIISL206488,
		258 HA|A/goose/Taiwan/TNO20/2015|690784|A/goose/Taiwan/TNO20/2015|2015-01-17|EPIISL206489,
		259 HA|A/goose/Taiwan/TNO6/2015|690672|A/goose/Taiwan/TNO6/2015|2015-01-17|EPIISL206475,
		260 HA|A/goose/Taiwan/TNO7/2015|690680|A/goose/Taiwan/TNO7/2015|2015-01-17|EPIISL206476,
		261 HA|A/greatblack-backedgull/Neth/16014102-005/2016(H5N8)HAH5|1019670|A/Grbkbdgull/NL-Slootdorp/16014102-005/2016|2016-11-11|EPIISL268656,
		262 HA|A/greatcrestedgrebe/Neth/16013865-009-010/2016(H5N8)HAH5|1019654|A/Gcgrebe/NL-Monnickendam/16013865-009-010/2016|2016-11-08|EPIISL268654,
		263 HA|A/greatcrestedgrebe/Uvs-NuurLake/341/2016|773757|A/greatcrestedgrebe/Uvs-NuurLake/341/2016|2016-05-25|EPIISL224580,
		264 HA|A/greategret/HongKong/00032/2016|687156|A/greategret/HongKong/00032/2016|2016-01-02|EPIISL205825,
		265 HA|A/greyheron/Uvs-NuurLake/20/2016|836606|A/greyheron/Uvs-NuurLake/20/2016|2016-05-25|EPIISL234057,
		266 HA|A/greylaggoose/Croatia/33/2017|891670|A/greylaggoose/Croatia/33/2017|2017-01-18|EPIISL243695,
		267 HA|A/gull/Neth/16014466-014/2016(H5N8)HAH5|1019702|A/Gull10/NL-MarkerWadden/16014466-014/2016|2016-11-17|EPIISL268660,
		268 HA|A/gull/Neth/16014466-020/2016(H5N8)HAH5|1019686|A/Gull/NL-MarkerWadden/16014466-020/2016|2016-11-17|EPIISL268658,
		269 HA|A/gullGermany-NI/R45/2015|691836|A/gull/Germany-NI/R45/2015|2014-12-XX|EPIISL206773,
		270 HA|A/ibis/Germany-MV/R44/2015|566027|A/ibis/Germany-MV/R44/2015|2015-01-XX|EPIISL172815,
		271 HA|A/lesserblack-backedgull/Neth/16014324-014/2016(H5N8)HAH5|1019710|A/L-bl-ba-gull/NL-Sovon/16014324-014/2016|2016-11-16|EPIISL268661,
		272 HA|A/long-earedowl/Voronezh/16/2017|909396|A/long-earedowl/Voronezh/16/2017|2017-01-06|EPIISL247717,
		273 HA|A/magpie/Neth/16014331-002/2016(H5N8)HAH5|1019726|A/Magpie/NL-Volendam/16014331-002/2016|2016-11-16|EPIISL268663,
		274 HA|A/mallard/CzechRepublic/1219-171/2017(H5N8)|1021103|A/mallard/CzechRepublic/1219-171/2017(H5N8)|2017-01-25|EPIISL268947,
		275 HA|A/mallard/CzechRepublic/1226-17/2017(H5N8)|1021104|A/mallard/CzechRepublic/1226-17/2017(H5N8)|2017-01-21|EPIISL268948,
		276 HA|A/mallard/CzechRepublic/136-172/2017(H5N8)|1021088|A/mallard/CzechRepublic/136-172/2017(H5N8)|2017-01-04|EPIISL268931,
		277 HA|A/mallard/CzechRepublic/1577-17/2017(H5N8)|1021116|A/mallard/CzechRepublic/1577-17/2017(H5N8)|2017-01-29|EPIISL268960,
		278 HA|A/mallard/CzechRepublic/2641-17/2017(H5N8)|1021139|A/mallard/CzechRepublic/2641-17/2017(H5N8)|2017-02-17|EPIISL268983,
		279 HA|A/mallard/CzechRepublic/2678-171/2017(H5N8)|1021141|A/mallard/CzechRepublic/2678-171/2017(H5N8)|2017-02-20|EPIISL268985,
		280 HA|A/mallard/CzechRepublic/2820-171/2017(H5N8)|1021142|A/mallard/CzechRepublic/2820-171/2017(H5N8)|2017-02-27|EPIISL268986,
		281 HA|A/mallard/CzechRepublic/2820-172/2017(H5N8)|1021143|A/mallard/CzechRepublic/2820-172/2017(H5N8)|2017-02-27|EPIISL268987,
		282 HA|A/mallard/CzechRepublic/722-172/2017(H5N8)|916503|A/mallard/CzechRepublic/722-172/2017(H5N8)|2017-01-15|EPIISL248663,
		283 HA|A/mallard/Korea/H1924-6/2014|573239|A/mallard/Korea/H1924-6/2014|2014-12-01|EPIISL174398,
		284 HA|A/mallard/Neth/16015378-002/2016(H5N8)HAH5|1019742|A/Mal/NL-Mastenbroek/16015378-002/2016|2016-12-05|EPIISL268665,
		285 HA|A/mallard/Neth/16015448-002/2016(H5N8)HAH5|1019734|A/Mal/NL-IJsselmuiden/16015448-002/2016|2016-12-06|EPIISL268664,
		286 HA|A/mallard/Poland/17/2017|1185024|A/mallard/Poland/17/2017|2017-01-13|EPIISL300743,
		287 HA|A/mandarinduck/Shanghai/PD4/2016|1074705|A/mandarinduck/Shanghai/PD4/2016|2016-11-17|EPIISL280490,
		288 HA|A/muscovy/duck/Hunan/232/2014|958914|A/muscovy/duck/Hunan/232/2014|2014-11-13|EPIISL255865,
		289 HA|A/muscovy/duck/Hunan/90/2014|958946|A/muscovy/duck/Hunan/90/2014|2014-11-11|EPIISL255869,
		290 HA|A/muscovy/duck/Hunan/HN351/2015|959010|A/muscovy/duck/Hunan/HN351/2015|2015-12-19|EPIISL255877,
		291 HA|A/muteswan/Croatia/102/2016|873619|A/muteswan/Croatia/102/2016|2016-12-27|EPIISL240101,
		292 HA|A/muteswan/Croatia/15/2017|881901|A/muteswan/Croatia/15/2017|2017-01-10|EPIISL241953,
		293 HA|A/muteswan/Croatia/30/2017|891667|A/muteswan/Croatia/30/2017|2017-01-22|EPIISL243693,
		294 HA|A/muteswan/Croatia/42/2017|891674|A/muteswan/Croatia/42/2017|2017-01-20|EPIISL243698,
		295 HA|A/muteswan/Croatia/85/2016|864746|A/muteswan/Croatia/85/2016|2016-11-28|EPIISL239069,
		296 HA|A/muteswan/Croatia/9/2017|873624|A/muteswan/Croatia/9/2017|2017-01-03|EPIISL240670,
		297 HA|A/muteswan/CzechRepublic/1058-17/2017(H5N8)|1021096|A/muteswan/CzechRepublic/1058-17/2017(H5N8)|2017-01-18|EPIISL268940,
		298 HA|A/muteswan/CzechRepublic/1155-17/2017(H5N8)|1021098|A/muteswan/CzechRepublic/1155-17/2017(H5N8)|2017-01-22|EPIISL268942,
		299 HA|A/muteswan/CzechRepublic/1171-17/2017(H5N8)|1021101|A/muteswan/CzechRepublic/1171-17/2017(H5N8)|2017-01-22|EPIISL268945,
		300 HA|A/muteswan/CzechRepublic/1330-171/2017(H5N8)|1021107|A/muteswan/CzechRepublic/1330-171/2017(H5N8)|2017-01-20|EPIISL268951,
		301 HA|A/muteswan/CzechRepublic/1331-171/2017(H5N8)|1021108|A/muteswan/CzechRepublic/1331-171/2017(H5N8)|2017-01-23|EPIISL268952,
		302 HA|A/muteswan/CzechRepublic/1337-17/2017(H5N8)|1021109|A/muteswan/CzechRepublic/1337-17/2017(H5N8)|2017-01-27|EPIISL268953,
		303 HA|A/muteswan/CzechRepublic/1339-17/2017(H5N8)|1021110|A/muteswan/CzechRepublic/1339-17/2017(H5N8)|2017-01-31|EPIISL268954,
		304 HA|A/muteswan/CzechRepublic/1519-17/2017(H5N8)|1021114|A/muteswan/CzechRepublic/1519-17/2017(H5N8)|2017-02-02|EPIISL268958,
		305 HA|A/muteswan/CzechRepublic/1576-17C/2017(H5N8)|1021115|A/muteswan/CzechRepublic/1576-17C/2017(H5N8)|2017-01-31|EPIISL268959,
		306 HA|A/muteswan/CzechRepublic/1691-17/2017(H5N8)|1021126|A/muteswan/CzechRepublic/1691-17/2017(H5N8)|2017-02-02|EPIISL268970,
		307 HA|A/muteswan/CzechRepublic/1848-172/2017(H5N8)|1021130|A/muteswan/CzechRepublic/1848-172/2017(H5N8)|2017-02-06|EPIISL268974,
		308 HA|A/muteswan/CzechRepublic/2031-17/2017(H5N5)|931200|A/muteswan/CzechRepublic/2031-17/2017(H5N5)|2017-02-09|EPIISL250920,
		309 HA|A/muteswan/CzechRepublic/54-171/2017(H5N8)|1021086|A/muteswan/CzechRepublic/54-171/2017(H5N8)|2017-01-02|EPIISL268928,
		310 HA|A/muteswan/CzechRepublic/572-173/2017(H5N8)|1021092|A/muteswan/CzechRepublic/572-173/2017(H5N8)|2017-01-13|EPIISL268935,
		311 HA|A/muteswan/CzechRepublic/581-17/2017(H5N8)|961484|A/muteswan/CzechRepublic/581-17/2017(H5N8)|2017-01-13|EPIISL256304,
		312 HA|A/muteswan/CzechRepublic/653-17/2017(H5N8)|916385|A/muteswan/CzechRepublic/653-17/2017(H5N8)|2017-01-15|EPIISL248657,
		313 HA|A/muteswan/CzechRepublic/879-17/2017(H5N8)|931110|A/muteswan/CzechRepublic/879-17/2017(H5N8)|2017-01-18|EPIISL250902,
		314 HA|A/muteswan/CzechRepublic/964-17/2017(H5N8)|1021093|A/muteswan/CzechRepublic/964-17/2017(H5N8)|2017-01-19|EPIISL268936,
		315 HA|A/muteswan/CzechRepublic/967-17/2017(H5N8)|1021094|A/muteswan/CzechRepublic/967-17/2017(H5N8)|2017-01-19|EPIISL268938,
		316 HA|A/muteswan/CzechRepublic/987-172/2017(H5N8)|1021095|A/muteswan/CzechRepublic/987-172/2017(H5N8)|2017-01-20|EPIISL268939,
		317 HA|A/muteswan/England/AVP18001986/2017|1144334|A/muteswan/England/AVP18001986/2017|2017-12-31|EPIISL292223,
		318 HA|A/muteswan/Germany-TH/R1126/2017|978865|A/muteswan/Germany-TH/R1126/2017|2017-02-04|EPIISL258661,
		319 HA|A/muteswan/Krasnodar/25/2017|909444|A/muteswan/Krasnodar/25/2017|2017-01-06|EPIISL247723,
		320 HA|A/muteswan/Kyoto/2T/2016ha|873448|A/muteswan/Kyoto/2T/2016|2016-12-22|EPIISL240617,
		321 HA|A/muteswan/Netherlands/17017367-012/2017(H5N6HP)HAH5|1123237|A/MuteSwan/Netherlands/17017367-012/2017|2017-12-09|EPIISL288409,
		322 HA|A/muteswan/Netherlands/17017377-001/2017(H5N6HP)HAH5|1123245|A/MuteSwan/Netherlands/17017377-001/2017|2017-12-09|EPIISL288410,
		323 HA|A/muteswan/Poland/109/2017|1187433|A/muteswan/Poland/109/2017|2017-02-12|EPIISL301078,
		324 HA|A/muteswan/Poland/137/2017|1185049|A/muteswan/Poland/137/2017|2017-02-21|EPIISL300747,
		325 HA|A/muteswan/Poland/54/2017|1187315|A/muteswan/Poland/54/2017|2017-01-26|EPIISL301055,
		326 HA|A/muteswan/Poland/64/2017|959444|A/muteswan/Poland/64/2017|2017-01-31|EPIISL255917,
		327 HA|A/muteswan/Poland/68/2017|1187320|A/muteswan/Poland/68/2017|2017-01-31|EPIISL301057,
		328 HA|A/muteswan/Shimane/3211A001/2017|1127538|A/muteswan/Shimane/3211A001/2017|2017-11-05|EPIISL289173,
		329 HA|A/northernpintail/Kagoshima/KU-23/2016|1064617|A/northernpintail/Kagoshima/KU-23/2016|2016-11-22|EPIISL279021,
		330 HA|A/peacock/Belgium/1017/2017|1007675|A/peacock/Belgium/1017/2017|2017-02-08|EPIISL266537,
		331 HA|A/pochardduck/England/AVP18003254/2018|1144342|A/pochardduck/England/AVP18003254/2018|2018-01-10|EPIISL292224,
		332 HA|A/pochardduck/England/SA12157809/2016|943320|A/pochardduck/England/SA12157809/2016|2016-12-19|EPIISL253038,
		333 HA|A/shelduck/Italy/17VIR1572-24/2017HA|961500|A/shelduck/Italy/17VIR1572-24/2017|2017-01-03|EPIISL256305,
		334 HA|A/snowyowl/Akita/0051D007/2016|1010149|A/snowyowl/Akita/0051D007/2016|2016-11-23|EPIISL266941,
		335 HA|A/spot-billedduck/Shanghai/PD1202-3/2013|1028088|A/spot-billedduck/Shanghai/PD1202-3/2013|2013-12-02|EPIISL270372,
		336 HA|A/stork/Germany-MV/R24/2015|555126|A/stork/Germany-MV/R24/2015|2014-12-XX|EPIISL169851,
		337 HA|A/swan/Germany-SN/R10645/2016|881293|A/swan/Germany-SN/R10645/2016|2016-12-13|EPIISL240893,
		338 HA|A/swan/Italy/17VIR537-2/2017HA|954559|A/swan/Italy/17VIR537-2/2017|2017-01-19|EPIISL255181,
		339 HA|A/swan/Italy/17VIR7064-1/2017|1081925|A/swan/Italy/17VIR7064-1/2017|2017-08-25|EPIISL282141,
		340 HA|A/swan/Poland/107/2017|1187401|A/swan/Poland/107/2017|2017-02-12|EPIISL301072,
		341 HA|A/swan/Poland/23/2017|1187311|A/swan/Poland/23/2017|2017-01-17|EPIISL301051,
		342 HA|A/swan/Poland/49/2017|1187314|A/swan/Poland/49/2017|2017-01-26|EPIISL301054,
		343 HA|A/swan/Poland/81/2017|1185043|A/swan/Poland/81/2017|2017-02-02|EPIISL300746,
		344 HA|A/swan/Poland/88/2017|1187381|A/swan/Poland/88/2017|2017-02-04|EPIISL301069,
		345 HA|A/swan/Poland/99/2017|1187382|A/swan/Poland/99/2017|2017-02-09|EPIISL301070,
		346 HA|A/teal/Neth/16015273-013/2016(H5N8)HAH5|1019878|A/Teal/NL-Ferwert/16015273-013/2016|2016-12-01|EPIISL268682,
		347 HA|A/tuftedduck/Denmark/17740-1/2016|860239|A/tuftedduck/Denmark/17740-1/2016|2016-11-08|EPIISL237922,
		348 HA|A/tuftedduck/Denmark/17740-1/2016|909364|A/tuftedduck/Denmark/17740-1/2016|2016-11-08|EPIISL247713,
		349 HA|A/tuftedduck/Germany-SH/R8444/2016|860509|A/tuftedduck/Germany-SH/R8444/2016|2016-11-07|EPIISL237958,
		350 HA|A/tuftedduck/Germany-SH/R8446/2016|859212|A/tuftedduck/Germany-SH/R8446/2016|2016-11-07|EPIISL237732,
		351 HA|A/tuftedduck/Germany-SN/R8795/2016|861222|A/tuftedduck/Germany-SN/R8795/2016|2016-11-11|EPIISL238040,
		352 HA|A/tuftedduck/Neth/16013865-006-008/2016(H5N8)HAH5|1019774|A/TDk/NL-Monnickendam/16013865-006-008/2016|2016-11-08|EPIISL268669,
		353 HA|A/tuftedduck/Neth/16013976-001-003/2016(H5N8)HAH5|1019822|A/TDk/NL-Zeewolde/16013976-001-003/2016|2016-11-09|EPIISL268675,
		354 HA|A/tuftedduck/Neth/16013976-001/2016(H5N8)HAH5|1019814|A/TDk/NL-Zeewolde/16013976-001/2016|2016-11-09|EPIISL268674,
		355 HA|A/tuftedduck/Neth/16013976-004-006/2016(H5N8)HAH5|1019838|A/TDk/NL-Zeewolde/16013976-004-006/2016|2016-11-09|EPIISL268677,
		356 HA|A/tuftedduck/Neth/16013976-005/2016(H5N8)HAH5|1019846|A/TDk/NL-Zeewolde/16013976-005/2016|2016-11-09|EPIISL268678,
		357 HA|A/tuftedduck/Neth/16014148-009/2016(H5N8)HAH5|1019870|A/TDk/NL-ZuidoostBeemster/16014148-009/2016|2016-11-14|EPIISL268681,
		358 HA|A/tuftedduck/Neth/16014155-001/2016(H5N8)HAH5|1019790|A/TDk/NL-Rotterdam/16014155-001/2016|2016-11-14|EPIISL268671,
		359 HA|A/tuftedduck/Neth/16014159-002/2016(H5N8)HAH5|1019798|A/TDk/NL-Werkendam/16014159-002/2016|2016-11-14|EPIISL268672,
		360 HA|A/tuftedduck/Neth/16014159-003/2016(H5N8)HAH5|1019806|A/TDk/NL-Werkendam/16014159-003/2016|2016-11-14|EPIISL268673,
		361 HA|A/tuftedduck/Neth/16014341-003/2016(H5N8)HAH5|1019766|A/TDk/NL-AlmeerderZand/16014341-003/2016|2016-11-16|EPIISL268668,
		362 HA|A/tuftedduck/Neth/16014462-015/2016(H5N8)HAH5|1019782|A/TDk/NL-Roggebotsluis/16014462-015/2016|2016-11-17|EPIISL268670,
		363 HA|A/turkey/CzechRepublic/38-171/2017(H5N8)|1081894|A/turkey/CzechRepublic/38-171/2017(H5N8)|2017-01-03|EPIISL282133,
		364 HA|A/turkey/CzechRepublic/38-175/2017(H5N8)|888277|A/turkey/CzechRepublic/38-175/2017(H5N8)|2017-01-03|EPIISL243048,
		365 HA|A/turkey/England/003778/2017|942935|A/turkey/England/003778/2017|2017-01-15|EPIISL253036,
		366 HA|A/turkey/England/052131/2016|868848|A/turkey/England/052131/2016|2016-12-15|EPIISL239801,
		367 HA|A/turkey/Germany-BB/R377ff/2017|969347|A/turkey/Germany-BB/R377ff/2017|2017-01-17|EPIISL257731,
		368 HA|A/turkey/Germany-MV/R2472/2014|544756|A/turkey/Germany-MV/R2472/2014|2014-11-04|EPIISL167140,
		369 HA|A/turkey/Germany-NI/R10523/2016|876474|A/turkey/Germany-NI/R10523/2016|2016-12-13|EPIISL240892,
		370 HA|A/turkey/Germany-NI/R9807/2016|967465|A/turkey/Germany-NI/R9807/2016|2016-11-22|EPIISL256817,
		371 HA|A/turkey/Germany-SH/R425/2017|888784|A/turkey/Germany-SH/R425/2017|2017-01-22|EPIISL243049,
		372 HA|A/turkey/Germany-SH/R8595/2016|861011|A/turkey/Germany-SH/R8595/2016|2016-11-09|EPIISL238037,
		373 HA|A/turkey/Italy/17VIR1452-22/2017HA|954607|A/turkey/Italy/17VIR1452-22/2017|2017-02-16|EPIISL255187,
		374 HA|A/turkey/Italy/17VIR1574-1/2017HA|961509|A/turkey/Italy/17VIR1574-1/2017|2017-02-21|EPIISL256306,
		375 HA|A/turkey/Italy/17VIR538-1/2017HA|954567|A/turkey/Italy/17VIR538-1/2017|2017-01-20|EPIISL255182,
		376 HA|A/turkey/Italy/17VIR576-11/2017HA|954575|A/turkey/Italy/17VIR576-11/2017|2017-01-23|EPIISL255183,
		377 HA|A/turkey/Italy/17VIR5878-3/2017|1040225|A/turkey/Italy/17VIR5878-3/2017|2017-07-23|EPIISL273847,
		378 HA|A/turkey/Poland/004/2017|1186813|A/turkey/Poland/004/2017|2017-01-02|EPIISL300979,
		379 HA|A/turkey/Poland/005/2017|1186814|A/turkey/Poland/005/2017|2017-01-02|EPIISL300980,
		380 HA|A/turkey/Poland/100/2016|1185775|A/turkey/Poland/100/2016|2016-12-26|EPIISL300841,
		381 HA|A/turkey/Poland/107/2016|1186238|A/turkey/Poland/107/2016|2016-12-27|EPIISL300898,
		382 HA|A/turkey/Poland/15/2017|1186815|A/turkey/Poland/15/2017|2017-01-05|EPIISL300981,
		383 HA|A/turkey/Poland/285/2017|1185019|A/turkey/Poland/285/2017|2017-03-08|EPIISL300705,
		384 HA|A/turkey/Poland/89/2016|1185348|A/turkey/Poland/89/2016|2016-12-22|EPIISL300783,
		385 HA|A/turkey/Poland/94/2017|1184989|A/turkey/Poland/94/2017|2017-02-03|EPIISL300701,
		386 HA|A/turkey/Rostov/11/2017|909428|A/turkey/Rostov-on-Don/11/2017|2017-01-01|EPIISL247721,
		387 HA|A/turtledove/Wuhan/HKBJ27/2015|682936|A/turtledove/Wuhan/HKBJ27/2015|2015-01-XX|EPIISL205139,
		388 HA|A/turtledove/Wuhan/WHBJ26/2014|682938|A/turtledove/Wuhan/WHBJ26/2014|2014-12-XX|EPIISL205141,
		389 HA|A/white-tailedeagle/16015398-002/2016(H5N8)HAH5|1019758|A/Seaeagle/NL-Assen/16015398-002/2016|2016-12-05|EPIISL268667,
		390 HA|A/white-tailedeagle/Denmark/3073-1w/2018-02-13|1190334|A/white-tailedeagle/Denmark/3073-1w/2018-02-13|2018-02-13|EPIISL301782,
		391 HA|A/wigeon/Sakha/1/2014|553349|A/wigeon/Sakha/1/2014|2014-09-25|EPIISL169427,
		392 HA|A/wildduck/Germany-BW/R8455/2016|859650|A/wildduck/Germany-BW/R8455/2016|2016-11-07|EPIISL237792,
		393 HA|A/wildduck/Poland/57/2017|1185037|A/wildduck/Poland/57/2017|2017-01-27|EPIISL300745,
		394 HA|A/wildduck/Poland/78/2017|1187380|A/wildduck/Poland/78/2017|2017-02-02|EPIISL301068,
		395 HA|A/wildduck/Poland/82A/2016|860231|A/wildduck/Poland/82A/2016|2016-11-02|EPIISL237921,
		396 HA|A/wildduck/Tatarstan/3059/2016|909452|A/wildduck/Tatarstan/3059/2016|2016-10-02|EPIISL247724,
		397 HA|AR11353-L02142/2016HA|990778|A/greylaggoose/Germany-NI/AR11353-L02142/2016|2016-12-27|EPIISL262056,
		398 HA|AR1395-L02144/2017HA|990794|A/greylaggoose/Germany-NI/AR1395-L02144/2017|2017-02-02|EPIISL262058,
		399 HA|AR1529-L02145/2017HA|990786|A/muteswan/Germany-NI/AR1529-L02145/2017|2017-02-14|EPIISL262057,
		400 HA|AR249-L02143/2017HA|990770|A/eurasianwigeon/Germany-NI/AR249-L02143/2017|2017-01-04|EPIISL262055,
		401 HA|HA|925956|A/domesticduck/Siberia/49feather/2016|2016-XX-XX|EPIISL250231,
		402 HA|lib009374HA|687247|A/turkey/Germany/AR3382-L00937/2014|2014-12-15|EPIISL198663,
		403 HA|lib009394HA|687239|A/turkey/Germany/AR3390-L00939/2014|2014-12-15|EPIISL198665,
		404 HA|lib01988seg4HA|859653|A/tuftedduck/Germany/AR8444-L01986/2016|2016-11-07|EPIISL237733,
		405 Library1|BC01and2|UnringedBirdB|Adult|Unknown|2017-01-XX|FleetLagoon,
		406 Library1|BC03and4|AS00890|2016|F|2017-01-13|FleetLagoon,
		407 Library1|BC05and6|WVTK|2016|M|2017-01-24|FleetLagoon,
		408 Library1|BC07and8|UnringedBirdA|2016|Unknown|2017-01-XX|FleetLagoon,
		409 Library1|BC09and10|AS00868|2016|F|2017-01-15|FleetLagoon,
		410 Library2|BC01|WVUK|2016|F|2016-12-31|FleetLagoon,
		411 Library2|BC02|WVJX|2016|M|2016-12-31|FleetLagoon,
		412 Library2|BC03|AS00918|2016|M|2016-12-31|FleetLagoon,
		413 Library2|BC04|YBOV|2015|Unknown|2017-01-01|FleetLagoon,
		414 Library2|BC05|WVZP|2016|F|2016-12-31|FleetLagoon,
		415 Library2|BC06|WULH|2009|F|2016-12-30|FleetLagoon,
		416 Library2|BC07|AS00778|2016|F|2017-01-13|FleetLagoon,
		417 'HA|A/duck/Beijing/CT01/2014||A/duck/Beijing/CT01/2014|2014-01-22|EPIISL166694',
		418 'HA|A/duck/Beijing/FS01/2014||A/duck/Beijing/FS01/2014|2014-01-20|EPIISL166693',
		419 'HA|A/duck/Zhejiang/W24/2013||A/duck/Zhejiang/W24/2013|2013-11-14|EPIISL162300',
		420 'HA|A/duck/Zhejiang/6D18/2013||A/duck/Zhejiang/6D18/2013|2013-12-14|EPIISL162301',
		421 'HA|A/mallard duck/Shanghai/SH-9/2013||A/mallard duck/Shanghai/SH-9/2013|2013-11-18|EPIISL156815'
		;
		tree TREE1 = [&R] (((((((104[&length_range={0.3972062620583,1.485567880561},height_95%_HPD={3.4219178082181045,3.4219178082202237},rate_95%_HPD={0.0045255774443578225,0.0145719676686469},length_95%_HPD={0.6795188078302,0.9608486508731},rate=0.009224556563664025,length=0.7864745925884159,rate_median=0.008969376587096704,length_median=0.7634180917739,height_median=3.4219178082191943,rate_range={0.0…
End;
