# Supplementary material for: Comparative micro-epidemiology of pathogenic avian influenza virus outbreaks in a wild bird population
Source: Philos Trans R Soc Lond B Biol Sci. 2019 May 6;374(1775):20180259. doi: 10.1098/rstb.2018.0259 (PMC6553603; doi:10.1098/rstb.2018.0259)
Supplement: BEAST XML file for HA segment phylogeny [file rstb20180259supp4.zip]

Archive with 1 entries (1 files):
- rstb20180259supp4.xml
