# Supplementary material for: Comparative micro-epidemiology of pathogenic avian influenza virus outbreaks in a wild bird population
Source: Philos Trans R Soc Lond B Biol Sci. 2019 May 6;374(1775):20180259. doi: 10.1098/rstb.2018.0259 (PMC6553603; doi:10.1098/rstb.2018.0259)
Supplement: BEAST XML file for HA segment phylogeny [file rstb20180259supp4.zip › rstb20180259supp4.xml]

<?xml version="1.0" standalone="yes"?>

<!-- Generated by BEAUTi v1.8.4                                              -->
<!--       by Alexei J. Drummond, Andrew Rambaut and Marc A. Suchard         -->
<!--       Department of Computer Science, University of Auckland and        -->
<!--       Institute of Evolutionary Biology, University of Edinburgh        -->
<!--       David Geffen School of Medicine, University of California, Los Angeles-->
<!--       http://beast.bio.ed.ac.uk/                                        -->
<beast>

	<!-- The list of taxa to be analysed (can also include dates/ages).          -->
	<!-- ntax=421                                                                -->
	<taxa id="taxa">
		<taxon id="HA|A/chicken/Germany-MV/R10048/2017|932938|A/chicken/Germany-MV/R10048/2016|2016-11-27|EPIISL249691">
			<date value="2016.9043715846994" direction="forwards" units="years"/>
		</taxon>
		<taxon id="HA|A/domesticduck/Germany-NI/R3468/2014|554605|A/domesticduck/Germany-NI/R3468/2014|2014-12-18|EPIISL169632">
			<date value="2014.9616438356165" direction="forwards" units="years"/>
		</taxon>
		<taxon id="HA|A/ibis/Germany-MV/R44/2015|566027|A/ibis/Germany-MV/R44/2015|2015-01-XX|EPIISL172815">
			<date value="2015.083" direction="forwards" units="years"/>
		</taxon>
		<taxon id="HA|A/domesticgoose/Poland/69/2017|1184977|A/domesticgoose/Poland/69/2017|2017-01-27|EPIISL300699">
			<date value="2017.0712328767124" direction="forwards" units="years"/>
		</taxon>
		<taxon id="HA|A/chicken/Zhejiang/194/2016|942916|A/chicken/Zhejiang/194/2016|2016-01-31|EPIISL253029">
			<date value="2016.0819672131147" direction="forwards" units="years"/>
		</taxon>
		<taxon id="HA|A/chicken/Yunnan/03.16DQXYL0034-O/2015(H5N6)HA|H5N6|657514|A/chicken/Yunnan/03.16DQXYL0034-O/2015(H5N6)|2015-03-16|EPIISL198880">
			<date value="2015.2027397260274" direction="forwards" units="years"/>
		</taxon>
		<taxon id="HA|A/chicken/Poland/16/2017|1187248|A/chicken/Poland/16/2017|2017-01-05|EPIISL301037">
			<date value="2017.0109589041097" direction="forwards" units="years"/>
		</taxon>
		<taxon id="HA|A/eurasianwigeon/Netherlands/1/2014|596289|A/eurasianwigeon/Netherlands/1/2014|2014-11-24|EPIISL181093">
			<date value="2014.8958904109588" direction="forwards" units="years"/>
		</taxon>
		<taxon id="HA|A/chicken/Poland/002/2017|959435|A/chicken/Poland/002/2017|2017-01-02|EPIISL255916">
			<date value="2017.0027397260274" direction="forwards" units="years"/>
		</taxon>
		<taxon id="HA|A/wigeon/Sakha/1/2014|553349|A/wigeon/Sakha/1/2014|2014-09-25|EPIISL169427">
			<date value="2014.731506849315" direction="forwards" units="years"/>
		</taxon>
		<taxon id="HA|A/duck/Hunan/12.17YYGK056/2014(H5N6)HA|H5N6|657370|A/duck/Hunan/12.17YYGK056/2014(H5N6)|2014-12-17|EPIISL198862">
			<date value="2014.958904109589" direction="forwards" units="years"/>
		</taxon>
		<taxon id="HA|A/duck/Wuhan/JXYFB22/2015|682916|A/duck/Wuhan/JXYFB22/2015|2015-01-XX|EPIISL205120">
			<date value="2015.083" direction="forwards" units="years"/>
		</taxon>
		<taxon id="HA|A/turtledove/Wuhan/WHBJ26/2014|682938|A/turtledove/Wuhan/WHBJ26/2014|2014-12-XX|EPIISL205141">
			<date value="2014.92" direction="forwards" units="years"/>
		</taxon>
		<taxon id="HA|A/chicken/Kumamoto/1-6C/2016ha|886593|A/chicken/Kumamoto/1-6C/2016|2016-12-27|EPIISL242666">
			<date value="2016.9863387978141" direction="forwards" units="years"/>
		</taxon>
		<taxon id="HA|A/domesticduck/Poland/47/2017|1184965|A/domesticduck/Poland/47/2017|2017-01-16|EPIISL300693">
			<date value="2017.041095890411" direction="forwards" units="years"/>
		</taxon>
		<taxon id="HA|A/chicken/Kumamoto/1-7C/2016ha|881101|A/chicken/Kumamoto/1-7C/2016|2016-12-27|EPIISL241764">
			<date value="2016.9863387978141" direction="forwards" units="years"/>
		</taxon>
		<taxon id="HA|A/chicken/Kumamoto/1-5C/2016ha|881117|A/chicken/Kumamoto/1-5C/2016|2016-12-27|EPIISL241766">
			<date value="2016.9863387978141" direction="forwards" units="years"/>
		</taxon>
		<taxon id="HA|A/muteswan/Kyoto/2T/2016ha|873448|A/muteswan/Kyoto/2T/2016|2016-12-22|EPIISL240617">
			<date value="2016.9726775956285" direction="forwards" units="years"/>
		</taxon>
		<taxon id="HA|A/chicken/Miyazaki/1-6T/2016ha|873488|A/chicken/Miyazaki/1-6T/2016|2016-12-19|EPIISL240622">
			<date value="2016.964480874317" direction="forwards" units="years"/>
		</taxon>
		<taxon id="HA|A/chicken/Niigata/2-5C/2016ha|867041|A/chicken/Niigata/2-5C/2016|2016-11-30|EPIISL239427">
			<date value="2016.9125683060108" direction="forwards" units="years"/>
		</taxon>
		<taxon id="HA|A/Chicken/Sweden/SVA161122KU0453/SZ0209317/2016|863834|A/Chicken/Sweden/SVA161122KU0453/SZ0209317/2016|2016-11-21|EPIISL238894">
			<date value="2016.8879781420765" direction="forwards" units="years"/>
		</taxon>
		<taxon id="HA|A/muteswan/Poland/64/2017|959444|A/muteswan/Poland/64/2017|2017-01-31|EPIISL255917">
			<date value="2017.0821917808219" direction="forwards" units="years"/>
		</taxon>
		<taxon id="HA|A/Commonmoorhen/Vietnam/WBT226/2014|586257|A/Commonmoorhen/Vietnam/WBT226/2014|2014-04-25|EPIISL177992">
			<date value="2014.3123287671233" direction="forwards" units="years"/>
		</taxon>
		<taxon id="HA|A/duck/France/161108h/2016|869809|A/duck/France/161108h/2016|2016-11-28|EPIISL240012">
			<date value="2016.9071038251366" direction="forwards" units="years"/>
		</taxon>
		<taxon id="HA|A/turkey/Italy/17VIR1574-1/2017HA|961509|A/turkey/Italy/17VIR1574-1/2017|2017-02-21|EPIISL256306">
			<date value="2017.1397260273973" direction="forwards" units="years"/>
		</taxon>
		<taxon id="HA|A/blackswan/Ibaraki/345T/2017ha|891567|A/blackswan/Ibaraki/345T/2017|2017-01-17|EPIISL243677">
			<date value="2017.0438356164384" direction="forwards" units="years"/>
		</taxon>
		<taxon id="HA|A/swan/Poland/49/2017|1187314|A/swan/Poland/49/2017|2017-01-26|EPIISL301054">
			<date value="2017.0684931506848" direction="forwards" units="years"/>
		</taxon>
		<taxon id="HA|A/falcatedduck/Shanghai/PD1121-27/2013|1028086|A/falcatedduck/Shanghai/PD1121-27/2013|2013-11-21|EPIISL270371">
			<date value="2013.8876712328768" direction="forwards" units="years"/>
		</taxon>
		<taxon id="HA|A/Chicken/Netherlands/EMC-1/2018|1195307|A/Chicken/Netherlands/EMC-1/2018|2018-02-26|EPIISL302825">
			<date value="2018.1534246575343" direction="forwards" units="years"/>
		</taxon>
		<taxon id="HA|A/Eurasianwigeon/Netherlands/1/2018|1195323|A/Eurasianwigeon/Netherlands/1/2018|2018-02-07|EPIISL302824">
			<date value="2018.1013698630136" direction="forwards" units="years"/>
		</taxon>
		<taxon id="HA|A/Greatblack-backedgull/Netherlands/1/2018|1195331|A/Greatblack-backedgull/Netherlands/1/2018|2018-01-23|EPIISL302823">
			<date value="2018.0602739726028" direction="forwards" units="years"/>
		</taxon>
		<taxon id="HA|A/environment/Kamchatka/18/2016|961478|A/environment/Kamchatka/18/2016|2016-10-01|EPIISL256301">
			<date value="2016.7486338797814" direction="forwards" units="years"/>
		</taxon>
		<taxon id="HA|A/chicken/Kostroma/1718/2017|1158108|A/chicken/Kostroma/1718/2017|2017-12-22|EPIISL295027">
			<date value="2017.972602739726" direction="forwards" units="years"/>
		</taxon>
		<taxon id="HA|A/chicken/Kostroma/1720/2017|1170199|A/chicken/Kostroma/1720/2017|2017-12-22|EPIISL297465">
			<date value="2017.972602739726" direction="forwards" units="years"/>
		</taxon>
		<taxon id="HA|A/greategret/HongKong/00032/2016|687156|A/greategret/HongKong/00032/2016|2016-01-02|EPIISL205825">
			<date value="2016.0027322404371" direction="forwards" units="years"/>
		</taxon>
		<taxon id="HA|A/chicken/Kostroma/1717/2017|1170180|A/chicken/Kostroma/1717/2017|2017-12-22|EPIISL297463">
			<date value="2017.972602739726" direction="forwards" units="years"/>
		</taxon>
		<taxon id="HA|A/chicken/Kostroma/1721/2017|1170208|A/chicken/Kostroma/1721/2017|2017-12-22|EPIISL297466">
			<date value="2017.972602739726" direction="forwards" units="years"/>
		</taxon>
		<taxon id="HA|A/chicken/Tatarstan/88/2017|1045619|A/chicken/Tatarstan/88/2017|2017-05-08|EPIISL275288">
			<date value="2017.3479452054794" direction="forwards" units="years"/>
		</taxon>
		<taxon id="HA|A/chicken/SergiyevPosad/39/2017|961467|A/chicken/SergiyevPosad/39/2017|2017-03-02|EPIISL256300">
			<date value="2017.164383561644" direction="forwards" units="years"/>
		</taxon>
		<taxon id="HA|A/duck/Hunan/02.07YYFQHY19Y-O/2015(H5N6)HA|H5N6|658871|A/duck/Hunan/02.07YYFQHY19Y-O/2015(H5N6)|2015-02-07|EPIISL199057">
			<date value="2015.1013698630136" direction="forwards" units="years"/>
		</taxon>
		<taxon id="HA|A/chicken/Shchyolkovo/47/2017|1045597|A/chicken/Shchyolkovo/47/2017|2017-03-05|EPIISL275283">
			<date value="2017.172602739726" direction="forwards" units="years"/>
		</taxon>
		<taxon id="HA|A/greyheron/Uvs-NuurLake/20/2016|836606|A/greyheron/Uvs-NuurLake/20/2016|2016-05-25|EPIISL234057">
			<date value="2016.396174863388" direction="forwards" units="years"/>
		</taxon>
		<taxon id="HA|A/chicken/Poland/77/2017|1187249|A/chicken/Poland/77/2017|2017-01-30|EPIISL301038">
			<date value="2017.0794520547945" direction="forwards" units="years"/>
		</taxon>
		<taxon id="HA|A/chicken/Greece/392017b/2017|1122893|A/chicken/Greece/392017b/2017|2017-02-06|EPIISL288364">
			<date value="2017.0986301369862" direction="forwards" units="years"/>
		</taxon>
		<taxon id="HA|A/chicken/Rostov-on-Don/1598/2017|1169201|A/chicken/Rostov-on-Don/1598/2017|2017-11-17|EPIISL297235">
			<date value="2017.876712328767" direction="forwards" units="years"/>
		</taxon>
		<taxon id="HA|A/gadwall/Kurgan/2442/2016|961449|A/gadwall/Kurgan/2442/2016|2016-08-27|EPIISL256298">
			<date value="2016.6530054644809" direction="forwards" units="years"/>
		</taxon>
		<taxon id="HA|A/chicken/Italy/17VIR1684-2/2017HA|961517|A/chicken/Italy/17VIR1684-2/2017|2017-02-27|EPIISL256307">
			<date value="2017.1561643835616" direction="forwards" units="years"/>
		</taxon>
		<taxon id="HA|A/turkey/Poland/004/2017|1186813|A/turkey/Poland/004/2017|2017-01-02|EPIISL300979">
			<date value="2017.0027397260274" direction="forwards" units="years"/>
		</taxon>
		<taxon id="HA|A/chicken/Kalmykia/2643/2016|909460|A/chicken/Kalmykia/2643/2016|2016-11-21|EPIISL247725">
			<date value="2016.8879781420765" direction="forwards" units="years"/>
		</taxon>
		<taxon id="HA|A/chicken/Voronezh/19/2017|909412|A/chicken/Voronezh/19/2017|2017-01-06|EPIISL247719">
			<date value="2017.013698630137" direction="forwards" units="years"/>
		</taxon>
		<taxon id="HA|A/chicken/Voronezh/20/2017|909420|A/chicken/Voronezh/20/2017|2017-01-06|EPIISL247720">
			<date value="2017.013698630137" direction="forwards" units="years"/>
		</taxon>
		<taxon id="HA|A/wildduck/Poland/82A/2016|860231|A/wildduck/Poland/82A/2016|2016-11-02|EPIISL237921">
			<date value="2016.8360655737704" direction="forwards" units="years"/>
		</taxon>
		<taxon id="HA|A/Uralowl/Voronezh/14/2017|909388|A/Uralowl/Voronezh/14/2017|2017-01-06|EPIISL247716">
			<date value="2017.013698630137" direction="forwards" units="years"/>
		</taxon>
		<taxon id="HA|A/long-earedowl/Voronezh/16/2017|909396|A/long-earedowl/Voronezh/16/2017|2017-01-06|EPIISL247717">
			<date value="2017.013698630137" direction="forwards" units="years"/>
		</taxon>
		<taxon id="HA|A/chicken/Jiangxi/04.01NCDZT0206-P/2015(H5N6)HA|H5N6|657906|A/chicken/Jiangxi/04.01NCDZT0206-P/2015(H5N6)|2015-04-01|EPIISL198929">
			<date value="2015.2465753424658" direction="forwards" units="years"/>
		</taxon>
		<taxon id="HA|A/goose/Hunan/HN90/2015|958792|A/goose/Hunan/HN90/2015|2015-04-07|EPIISL255849">
			<date value="2015.2630136986302" direction="forwards" units="years"/>
		</taxon>
		<taxon id="HA|A/gadwall/Italy/17VIR133-2/2017HA|954623|A/gadwall/Italy/17VIR133-2/2017|2017-01-10|EPIISL255189">
			<date value="2017.0246575342467" direction="forwards" units="years"/>
		</taxon>
		<taxon id="HA|A/turkey/Rostov/11/2017|909428|A/turkey/Rostov-on-Don/11/2017|2017-01-01|EPIISL247721">
			<date value="2017.0" direction="forwards" units="years"/>
		</taxon>
		<taxon id="HA|A/TuftedDuck/Switzerland/V237/2016|969254|A/TuftedDuck/Switzerland/V237/2016|2016-11-13|EPIISL257699">
			<date value="2016.8661202185792" direction="forwards" units="years"/>
		</taxon>
		<taxon id="HA|A/muteswan/Krasnodar/25/2017|909444|A/muteswan/Krasnodar/25/2017|2017-01-06|EPIISL247723">
			<date value="2017.013698630137" direction="forwards" units="years"/>
		</taxon>
		<taxon id="HA|A/chicken/Italy/17VIR3078/2017|1040223|A/chicken/Italy/17VIR3078/2017|2017-04-07|EPIISL273846">
			<date value="2017.2630136986302" direction="forwards" units="years"/>
		</taxon>
		<taxon id="HA|A/black-headedgull/Tyva/41/2016|823756|A/black-headedgull/Tyva/41/2016|2016-05-25|EPIISL231685">
			<date value="2016.396174863388" direction="forwards" units="years"/>
		</taxon>
		<taxon id="HA|A/goose/Taiwan/TNC12/2015|690608|A/goose/Taiwan/TNC12/2015|2015-01-17|EPIISL206467">
			<date value="2015.0438356164384" direction="forwards" units="years"/>
		</taxon>
		<taxon id="HA|A/chicken/Rostov-on-Don/1321/2017|1169147|A/chicken/Rostov-on-Don/1321/2017|2017-10-18|EPIISL297234">
			<date value="2017.7945205479452" direction="forwards" units="years"/>
		</taxon>
		<taxon id="HA|A/wildduck/Tatarstan/3059/2016|909452|A/wildduck/Tatarstan/3059/2016|2016-10-02|EPIISL247724">
			<date value="2016.7513661202186" direction="forwards" units="years"/>
		</taxon>
		<taxon id="HA|A/chicken/Jiangxi/04.01NCJD0010-O/2015(H5N6)HA|H5N6|657826|A/chicken/Jiangxi/04.01NCJD0010-O/2015(H5N6)|2015-04-01|EPIISL198919">
			<date value="2015.2465753424658" direction="forwards" units="years"/>
		</taxon>
		<taxon id="HA|A/GreatBlack-backedGull/Netherlands/1/2017|1131088|A/GreatBlack-backedGull/Netherlands/1/2017|2017-12-18|EPIISL289713">
			<date value="2017.9616438356165" direction="forwards" units="years"/>
		</taxon>
		<taxon id="HA|A/Bar-headedGoose/Qinghai/BTY2-LU/2016|774142|A/Bar-headedGoose/Qinghai/BTY2-LU/2016|2016-05-12|EPIISL224708">
			<date value="2016.360655737705" direction="forwards" units="years"/>
		</taxon>
		<taxon id="HA|A/turtledove/Wuhan/HKBJ27/2015|682936|A/turtledove/Wuhan/HKBJ27/2015|2015-01-XX|EPIISL205139">
			<date value="2015.083" direction="forwards" units="years"/>
		</taxon>
		<taxon id="HA|A/gullGermany-NI/R45/2015|691836|A/gull/Germany-NI/R45/2015|2014-12-XX|EPIISL206773">
			<date value="2014.092" direction="forwards" units="years"/>
		</taxon>
		<taxon id="HA|A/greatcrestedgrebe/Uvs-NuurLake/341/2016|773757|A/greatcrestedgrebe/Uvs-NuurLake/341/2016|2016-05-25|EPIISL224580">
			<date value="2016.396174863388" direction="forwards" units="years"/>
		</taxon>
		<taxon id="HA|A/Mandarinduck/Korea/K18-3/2018|1200582|A/Mandarinduck/Korea/K18-3/2018|2018-01-18|EPIISL303643">
			<date value="2018.0465753424658" direction="forwards" units="years"/>
		</taxon>
		<taxon id="HA|A/Mandarinduck/Korea/K17-1887/2017|1200534|A/Mandarinduck/Korea/K17-1887/2017|2017-12-23|EPIISL303637">
			<date value="2017.9753424657533" direction="forwards" units="years"/>
		</taxon>
		<taxon id="HA|A/Mallard/Netherlands/2/2017|959424|A/Mallard/Netherlands/2/2017|2017-01-07|EPIISL255913">
			<date value="2017.0164383561644" direction="forwards" units="years"/>
		</taxon>
		<taxon id="HA|A/Mandarinduck/Korea/K17-1862/2017|1200477|A/Mandarinduck/Korea/K17-1862/2017|2017-12-23|EPIISL303630">
			<date value="2017.9753424657533" direction="forwards" units="years"/>
		</taxon>
		<taxon id="HA|A/Bar-headedGoose/Qinghai/BTY7-B/2016|774210|A/Bar-headedGoose/Qinghai/BTY7-B/2016|2016-05-11|EPIISL224716">
			<date value="2016.3579234972678" direction="forwards" units="years"/>
		</taxon>
		<taxon id="HA|A/chicken/Poland/114/2016|959433|A/chicken/Poland/114/2016|2016-12-28|EPIISL255915">
			<date value="2016.9890710382513" direction="forwards" units="years"/>
		</taxon>
		<taxon id="HA|A/domesticduck/112/2016|1186368|A/domesticduck/112/2016|2016-12-28|EPIISL300920">
			<date value="2016.9890710382513" direction="forwards" units="years"/>
		</taxon>
		<taxon id="HA|A/swan/Poland/88/2017|1187381|A/swan/Poland/88/2017|2017-02-04|EPIISL301069">
			<date value="2017.0931506849315" direction="forwards" units="years"/>
		</taxon>
		<taxon id="HA|A/swan/Poland/107/2017|1187401|A/swan/Poland/107/2017|2017-02-12|EPIISL301072">
			<date value="2017.1150684931506" direction="forwards" units="years"/>
		</taxon>
		<taxon id="HA|lib009394HA|687239|A/turkey/Germany/AR3390-L00939/2014|2014-12-15|EPIISL198665">
			<date value="2014.9534246575342" direction="forwards" units="years"/>
		</taxon>
		<taxon id="HA|A/Mulardduck/Hungary/54494/2016|860518|A/Mulardduck/Hungary/54494/2016|2016-11-08|EPIISL237964">
			<date value="2016.8524590163934" direction="forwards" units="years"/>
		</taxon>
		<taxon id="HA|A/swan/Italy/17VIR537-2/2017HA|954559|A/swan/Italy/17VIR537-2/2017|2017-01-19|EPIISL255181">
			<date value="2017.0493150684931" direction="forwards" units="years"/>
		</taxon>
		<taxon id="HA|A/goose/Hungary/55128/2016|860519|A/goose/Hungary/55128/2016|2016-11-11|EPIISL237965">
			<date value="2016.860655737705" direction="forwards" units="years"/>
		</taxon>
		<taxon id="HA|A/Mulardduck/Hungary/59163/2016(NP)|1032549|A/Mulardduck/Hungary/59163/2016|2016-11-24|EPIISL271714">
			<date value="2016.896174863388" direction="forwards" units="years"/>
		</taxon>
		<taxon id="HA|A/Turkey/Hungary/53136/2016(HA)|962066|A/Turkey/Hungary/53136/2016|2016-11-01|EPIISL256460">
			<date value="2016.8333333333333" direction="forwards" units="years"/>
		</taxon>
		<taxon id="HA|A/spot-billedduck/Shanghai/PD1202-3/2013|1028088|A/spot-billedduck/Shanghai/PD1202-3/2013|2013-12-02|EPIISL270372">
			<date value="2013.9178082191781" direction="forwards" units="years"/>
		</taxon>
		<taxon id="HA|lib01988seg4HA|859653|A/tuftedduck/Germany/AR8444-L01986/2016|2016-11-07|EPIISL237733">
			<date value="2016.8497267759562" direction="forwards" units="years"/>
		</taxon>
		<taxon id="HA|A/turkey/Italy/17VIR576-11/2017HA|954575|A/turkey/Italy/17VIR576-11/2017|2017-01-23|EPIISL255183">
			<date value="2017.0602739726028" direction="forwards" units="years"/>
		</taxon>
		<taxon id="HA|A/turkey/Germany-NI/R9807/2016|967465|A/turkey/Germany-NI/R9807/2016|2016-11-22|EPIISL256817">
			<date value="2016.8907103825136" direction="forwards" units="years"/>
		</taxon>
		<taxon id="HA|A/Bar-headedGoose/Qinghai/BTY2-B/2016|774133|A/Bar-headedGoose/Qinghai/BTY2-B/2016|2016-05-12|EPIISL224707">
			<date value="2016.360655737705" direction="forwards" units="years"/>
		</taxon>
		<taxon id="HA|A/turkey/Poland/107/2016|1186238|A/turkey/Poland/107/2016|2016-12-27|EPIISL300898">
			<date value="2016.9863387978141" direction="forwards" units="years"/>
		</taxon>
		<taxon id="HA|A/Rook/Hungary/4975/2017(HA)|959563|A/Rook/Hungary/4975/2017|2017-02-08|EPIISL255938">
			<date value="2017.1041095890412" direction="forwards" units="years"/>
		</taxon>
		<taxon id="HA|A/Cormorant/Hungary/6102/2017(HA)|959523|A/Cormorant/Hungary/6102/2017|2017-02-15|EPIISL255933">
			<date value="2017.123287671233" direction="forwards" units="years"/>
		</taxon>
		<taxon id="HA|A/Muteswan/Hungary/6092/2017(HA)|959531|A/Muteswan/Hungary/6092/2017|2017-02-15|EPIISL255934">
			<date value="2017.123287671233" direction="forwards" units="years"/>
		</taxon>
		<taxon id="HA|A/Goose/Hungary/59712/2016(HA)|956128|A/Goose/Hungary/59712/2016|2016-11-26|EPIISL255398">
			<date value="2016.9016393442623" direction="forwards" units="years"/>
		</taxon>
		<taxon id="HA|A/Pheasant/Hungary/7685/2017(HA)|959555|A/Pheasant/Hungary/7685/2017|2017-02-24|EPIISL255937">
			<date value="2017.1479452054793" direction="forwards" units="years"/>
		</taxon>
		<taxon id="HA|A/Pheasant/Hungary/6553/2017(HA)|959547|A/Pheasant/Hungary/6553/2017|2017-02-16|EPIISL255936">
			<date value="2017.1260273972603" direction="forwards" units="years"/>
		</taxon>
		<taxon id="HA|A/Muteswan/Hungary/6276/2017(HA)|959539|A/Muteswan/Hungary/6276/2017|2017-02-16|EPIISL255935">
			<date value="2017.1260273972603" direction="forwards" units="years"/>
		</taxon>
		<taxon id="HA|A/TuftedDuck/Netherlands/1/2016|959129|A/TuftedDuck/Netherlands/1/2016|2016-11-25|EPIISL255891">
			<date value="2016.8989071038252" direction="forwards" units="years"/>
		</taxon>
		<taxon id="HA|A/chicken/Poland/116/2016|1186557|A/chicken/Poland/116/2016|2016-12-30|EPIISL300939">
			<date value="2016.9945355191257" direction="forwards" units="years"/>
		</taxon>
		<taxon id="HA|A/domesticduck/Germany-MV/R9764/2916|963516|A/domesticduck/Germany-MV/R9764/2016|2016-11-21|EPIISL256818">
			<date value="2016.8879781420765" direction="forwards" units="years"/>
		</taxon>
		<taxon id="HA|A/Goose/Hungary/59763/2016(HA)|1032516|A/Goose/Hungary/59763/2016|2016-11-27|EPIISL271709">
			<date value="2016.9043715846994" direction="forwards" units="years"/>
		</taxon>
		<taxon id="HA|A/mandarinduck/Shanghai/PD4/2016|1074705|A/mandarinduck/Shanghai/PD4/2016|2016-11-17|EPIISL280490">
			<date value="2016.877049180328" direction="forwards" units="years"/>
		</taxon>
		<taxon id="HA|A/Goose/Hungary/63743/2016(HA)|1032540|A/Goose/Hungary/63743/2016|2016-12-11|EPIISL271712">
			<date value="2016.9426229508197" direction="forwards" units="years"/>
		</taxon>
		<taxon id="HA|A/turkey/Poland/15/2017|1186815|A/turkey/Poland/15/2017|2017-01-05|EPIISL300981">
			<date value="2017.0109589041097" direction="forwards" units="years"/>
		</taxon>
		<taxon id="HA|A/Goose/Hungary/17051/2017(HA)|1032492|A/Goose/Hungary/17051/2017|2017-04-18|EPIISL271706">
			<date value="2017.2931506849316" direction="forwards" units="years"/>
		</taxon>
		<taxon id="HA|A/chicken/Croatia/103/2016|873212|A/chicken/Croatia/103/2016|2016-12-27|EPIISL240540">
			<date value="2016.9863387978141" direction="forwards" units="years"/>
		</taxon>
		<taxon id="HA|A/wildduck/Germany-BW/R8455/2016|859650|A/wildduck/Germany-BW/R8455/2016|2016-11-07|EPIISL237792">
			<date value="2016.8497267759562" direction="forwards" units="years"/>
		</taxon>
		<taxon id="HA|A/Duck/Hungary/54738/2016(HA)|962046|A/Duck/Hungary/54738/2016|2016-11-09|EPIISL256453">
			<date value="2016.8551912568305" direction="forwards" units="years"/>
		</taxon>
		<taxon id="HA|A/Mulardduck/Hungary/60369/2016(HA)|1032524|A/Mulardduck/Hungary/60369/2016|2016-11-29|EPIISL271710">
			<date value="2016.9098360655737" direction="forwards" units="years"/>
		</taxon>
		<taxon id="HA|A/Goose/Hungary/17261/2017(HA)|1032476|A/Goose/Hungary/17261/2017|2017-04-18|EPIISL271704">
			<date value="2017.2931506849316" direction="forwards" units="years"/>
		</taxon>
		<taxon id="HA|A/Goose/Hungary/15729/2017(HA)|1032484|A/Goose/Hungary/15729/2017|2017-04-07|EPIISL271705">
			<date value="2017.2630136986302" direction="forwards" units="years"/>
		</taxon>
		<taxon id="HA|A/duck/Hungary/55191/2016|860534|A/duck/Hungary/55191/2016|2016-11-11|EPIISL237966">
			<date value="2016.860655737705" direction="forwards" units="years"/>
		</taxon>
		<taxon id="HA|A/chicken/Wales/000023/2016|942943|A/chicken/Wales/000023/2016|2016-12-31|EPIISL253037">
			<date value="2016.9972677595629" direction="forwards" units="years"/>
		</taxon>
		<taxon id="HA|A/EurasianWigeon/Netherlands/4/2016|959413|A/EurasianWigeon/Netherlands/4/2016|2016-12-09|EPIISL255912">
			<date value="2016.9371584699454" direction="forwards" units="years"/>
		</taxon>
		<taxon id="HA|A/wildduck/Poland/57/2017|1185037|A/wildduck/Poland/57/2017|2017-01-27|EPIISL300745">
			<date value="2017.0712328767124" direction="forwards" units="years"/>
		</taxon>
		<taxon id="HA|A/turkey/Italy/17VIR1452-22/2017HA|954607|A/turkey/Italy/17VIR1452-22/2017|2017-02-16|EPIISL255187">
			<date value="2017.1260273972603" direction="forwards" units="years"/>
		</taxon>
		<taxon id="HA|A/White-frontedGoose/AN/1-15-12/16|1183999|A/White-frontedGoose/AN/1-15-12/2016|2016-12-15|EPIISL300547">
			<date value="2016.9535519125684" direction="forwards" units="years"/>
		</taxon>
		<taxon id="HA|A/turkey/Poland/94/2017|1184989|A/turkey/Poland/94/2017|2017-02-03|EPIISL300701">
			<date value="2017.0904109589042" direction="forwards" units="years"/>
		</taxon>
		<taxon id="HA|A/Goose/Hungary/1030/2017(HA)|954663|A/Goose/Hungary/1030/2017|2017-01-11|EPIISL255194">
			<date value="2017.027397260274" direction="forwards" units="years"/>
		</taxon>
		<taxon id="HA|A/Peregrinefalcon/Hungary/4882/2017(HA)|954759|A/Peregrinefalcon/Hungary/4882/2017|2017-02-07|EPIISL255206">
			<date value="2017.1013698630136" direction="forwards" units="years"/>
		</taxon>
		<taxon id="HA|A/muscovy/duck/Hunan/232/2014|958914|A/muscovy/duck/Hunan/232/2014|2014-11-13|EPIISL255865">
			<date value="2014.8657534246574" direction="forwards" units="years"/>
		</taxon>
		<taxon id="HA|A/swan/Poland/23/2017|1187311|A/swan/Poland/23/2017|2017-01-17|EPIISL301051">
			<date value="2017.0438356164384" direction="forwards" units="years"/>
		</taxon>
		<taxon id="HA|A/Muteswan/Hungary/1574b/2017(HA)|954861|A/Mallard/Hungary/1574b/2017|2017-01-14|EPIISL255218">
			<date value="2017.035616438356" direction="forwards" units="years"/>
		</taxon>
		<taxon id="HA|A/Commontern/Hungary/8187/2017(HA)|954783|A/Commontern/Hungary/8187/2017|2017-02-28|EPIISL255209">
			<date value="2017.158904109589" direction="forwards" units="years"/>
		</taxon>
		<taxon id="HA|A/tuftedduck/Denmark/17740-1/2016|860239|A/tuftedduck/Denmark/17740-1/2016|2016-11-08|EPIISL237922">
			<date value="2016.8524590163934" direction="forwards" units="years"/>
		</taxon>
		<taxon id="HA|A/GuineaFowl/Hungary/596/2017(HA)|954821|A/GuineaFowl/Hungary/596/2017|2017-01-06|EPIISL255213">
			<date value="2017.013698630137" direction="forwards" units="years"/>
		</taxon>
		<taxon id="HA|A/Black-headedGull/Netherlands/17/2016|1023582|A/Black-headedGull/Netherlands/17/2016|2016-12-20|EPIISL268800">
			<date value="2016.967213114754" direction="forwards" units="years"/>
		</taxon>
		<taxon id="HA|A/Harrishawk/Hungary/2762a/2017(HA)|954791|A/Harrishawk/Hungary/2762a/2017|2017-01-24|EPIISL255210">
			<date value="2017.0630136986301" direction="forwards" units="years"/>
		</taxon>
		<taxon id="HA|A/swan/Germany-SN/R10645/2016|881293|A/swan/Germany-SN/R10645/2016|2016-12-13|EPIISL240893">
			<date value="2016.948087431694" direction="forwards" units="years"/>
		</taxon>
		<taxon id="HA|A/Bar-headedGoose/Qinghai/BTY14-B/2016|774335|A/Bar-headedGoose/Qinghai/BTY14-B/2016|2016-05-14|EPIISL224731">
			<date value="2016.3661202185792" direction="forwards" units="years"/>
		</taxon>
		<taxon id="HA|A/CommonGoldeneye/Sweden/SVA161117KU0322/SZ0002165/2016|863865|A/CommonGoldeneye/Sweden/SVA161117KU0322/SZ0002165/2016|2016-11-14|EPIISL238897">
			<date value="2016.8688524590164" direction="forwards" units="years"/>
		</taxon>
		<taxon id="HA|A/goose/Taiwan/TNO6/2015|690672|A/goose/Taiwan/TNO6/2015|2015-01-17|EPIISL206475">
			<date value="2015.0438356164384" direction="forwards" units="years"/>
		</taxon>
		<taxon id="HA|A/Chicken/Hungary/2496/2017(HA)|954751|A/Chicken/Hungary/2496/2017|2017-01-24|EPIISL255205">
			<date value="2017.0630136986301" direction="forwards" units="years"/>
		</taxon>
		<taxon id="HA|A/Turkey/Hungary/2030/2017(HA)|954695|A/Turkey/Hungary/2030/2017|2017-01-18|EPIISL255198">
			<date value="2017.0465753424658" direction="forwards" units="years"/>
		</taxon>
		<taxon id="HA|A/Muteswan/Hungary/2825/2017(HA)|954719|A/Muteswan/Hungary/2825/2017|2017-01-24|EPIISL255201">
			<date value="2017.0630136986301" direction="forwards" units="years"/>
		</taxon>
		<taxon id="HA|A/EurasianWigeon/Netherlands/6/2016|1023560|A/EurasianWigeon/Netherlands/6/2016|2016-12-09|EPIISL269591">
			<date value="2016.9371584699454" direction="forwards" units="years"/>
		</taxon>
		<taxon id="HA|A/Whitefrontedgoose/Hungary/801/2017(HA)|954869|A/Whitefrontedgoose/Hungary/801/2017|2017-01-09|EPIISL255219">
			<date value="2017.021917808219" direction="forwards" units="years"/>
		</taxon>
		<taxon id="HA|A/Goose/Hungary/65817/2016(HA)|954539|A/Goose/Hungary/65817/2016|2016-12-18|EPIISL255174">
			<date value="2016.9617486338798" direction="forwards" units="years"/>
		</taxon>
		<taxon id="HA|A/Goose/Hungary/982/2017(HA)|954647|A/Goose/Hungary/982/2017|2017-01-11|EPIISL255192">
			<date value="2017.027397260274" direction="forwards" units="years"/>
		</taxon>
		<taxon id="HA|A/eurasianwigeon/Netherlands/emc-1/2014|551143|A/eurasianwigeon/Netherlands/emc-1/2014|2014-11-24|EPIISL168746">
			<date value="2014.8958904109588" direction="forwards" units="years"/>
		</taxon>
		<taxon id="HA|A/Pigeon/Jiangxi/04.01NCDZT0352-O/2015(H5N6)HA|H5N6|658151|A/Pigeon/Jiangxi/04.01NCDZT0352-O/2015(H5N6)|2015-04-01|EPIISL198967">
			<date value="2015.2465753424658" direction="forwards" units="years"/>
		</taxon>
		<taxon id="HA|A/Muteswan/Hungary/3139/2017(HA)|954727|A/Muteswan/Hungary/3139/2017|2017-01-26|EPIISL255202">
			<date value="2017.0684931506848" direction="forwards" units="years"/>
		</taxon>
		<taxon id="HA|A/Duck/Hungary/1588/2017(HA)|954671|A/Duck/Hungary/1588/2017|2017-01-16|EPIISL255195">
			<date value="2017.041095890411" direction="forwards" units="years"/>
		</taxon>
		<taxon id="HA|A/Back-headedGull/Netherlands/9/2016|1023581|A/Back-headedGull/Netherlands/9/2016|2016-12-20|EPIISL268866">
			<date value="2016.967213114754" direction="forwards" units="years"/>
		</taxon>
		<taxon id="HA|A/blackswan/Germany-BW/R1364/2017|988345|A/blackswan/Germany-BW/R1364/2017|2017-02-12|EPIISL261687">
			<date value="2017.1150684931506" direction="forwards" units="years"/>
		</taxon>
		<taxon id="HA|A/Chicken/Hungary/1751/2017(HA)|954829|A/Chicken/Hungary/1751/2017|2017-01-17|EPIISL255214">
			<date value="2017.0438356164384" direction="forwards" units="years"/>
		</taxon>
		<taxon id="HA|A/Duck/Hungary/984/2017(HA)|954655|A/Duck/Hungary/984/2017|2017-01-11|EPIISL255193">
			<date value="2017.027397260274" direction="forwards" units="years"/>
		</taxon>
		<taxon id="HA|A/Muteswan/Hungary/119/2017(HA)|954631|A/Muteswan/Hungary/119/2017|2017-01-02|EPIISL255190">
			<date value="2017.0027397260274" direction="forwards" units="years"/>
		</taxon>
		<taxon id="HA|A/Greylaggoose/Hungary/1941/2017(HA)|954679|A/Greylaggoose/Hungary/1941/2017|2017-01-18|EPIISL255196">
			<date value="2017.0465753424658" direction="forwards" units="years"/>
		</taxon>
		<taxon id="HA|A/HarrisHawk/Hungary/120/2017(HA)|954639|A/HarrisHawk/Hungary/120/2017|2017-01-02|EPIISL255191">
			<date value="2017.0027397260274" direction="forwards" units="years"/>
		</taxon>
		<taxon id="HA|A/GreatBlack-backedGull/Netherlands/1/2016|1023566|A/GreatBlack-backedGull/Netherlands/1/2016|2016-11-23|EPIISL269597">
			<date value="2016.8934426229507" direction="forwards" units="years"/>
		</taxon>
		<taxon id="HA|A/Chicken/Sweden/SVA161122KU0453/SZ0209321/2016|863857|A/Chicken/Sweden/SVA161122KU0453/SZ0209321/2016|2016-11-21|EPIISL238896">
			<date value="2016.8879781420765" direction="forwards" units="years"/>
		</taxon>
		<taxon id="HA|A/duck/Vietnam/LBM752/2014|596580|A/duck/Vietnam/LBM752/2014|2014-10-13|EPIISL181128">
			<date value="2014.7808219178082" direction="forwards" units="years"/>
		</taxon>
		<taxon id="HA|A/turkey/Germany-NI/R10523/2016|876474|A/turkey/Germany-NI/R10523/2016|2016-12-13|EPIISL240892">
			<date value="2016.948087431694" direction="forwards" units="years"/>
		</taxon>
		<taxon id="HA|A/stork/Germany-MV/R24/2015|555126|A/stork/Germany-MV/R24/2015|2014-12-XX|EPIISL169851">
			<date value="2014.092" direction="forwards" units="years"/>
		</taxon>
		<taxon id="HA|A/chicken/Netherlands/14015766/2014|573163|A/chicken/Netherlands/14015766/2014|2014-11-19|EPIISL174349">
			<date value="2014.8821917808218" direction="forwards" units="years"/>
		</taxon>
		<taxon id="HA|A/duck/Netherlands/14015898/2014|573179|A/duck/Netherlands/14015898/2014|2014-11-21|EPIISL174351">
			<date value="2014.8876712328768" direction="forwards" units="years"/>
		</taxon>
		<taxon id="HA|A/Chicken/Netherlands/14015824/2014|573171|A/Chicken/Netherlands/14015824/2014|2014-11-20|EPIISL174350">
			<date value="2014.8849315068494" direction="forwards" units="years"/>
		</taxon>
		<taxon id="HA|A/chicken/Netherlands/14016437/2014|573187|A/chicken/Netherlands/14016437/2014|2014-11-29|EPIISL174352">
			<date value="2014.9095890410958" direction="forwards" units="years"/>
		</taxon>
		<taxon id="HA|A/Ch/Netherlands/14015526|547678|A/Chicken/Netherlands/14015526/2014|2014-11-14|EPIISL167905">
			<date value="2014.868493150685" direction="forwards" units="years"/>
		</taxon>
		<taxon id="HA|A/chicken/Netherlands/14015531|548623|A/chicken/Netherlands/14015531/2014|2014-11-15|EPIISL168075">
			<date value="2014.8712328767124" direction="forwards" units="years"/>
		</taxon>
		<taxon id="HA|A/Cygnusatratus/Hubei/2Z2-O/2016|1159817|A/Cygnusatratus/Hubei/2Z2-O/2016|2016-12-28|EPIISL295493">
			<date value="2016.9890710382513" direction="forwards" units="years"/>
		</taxon>
		<taxon id="HA|A/commonpochard/Germany-BY/AR09-L02421/2017|1139714|A/commonpochard/Germany-BY/AR09-18-L02421/2017|2017-12-28|EPIISL291109">
			<date value="2017.9890410958903" direction="forwards" units="years"/>
		</taxon>
		<taxon id="HA|A/muteswan/Netherlands/17017377-001/2017(H5N6HP)HAH5|1123245|A/MuteSwan/Netherlands/17017377-001/2017|2017-12-09|EPIISL288410">
			<date value="2017.9369863013699" direction="forwards" units="years"/>
		</taxon>
		<taxon id="HA|A/muteswan/Netherlands/17017367-012/2017(H5N6HP)HAH5|1123237|A/MuteSwan/Netherlands/17017367-012/2017|2017-12-09|EPIISL288409">
			<date value="2017.9369863013699" direction="forwards" units="years"/>
		</taxon>
		<taxon id="HA|A/goose/Taiwan/TNO20/2015|690784|A/goose/Taiwan/TNO20/2015|2015-01-17|EPIISL206489">
			<date value="2015.0438356164384" direction="forwards" units="years"/>
		</taxon>
		<taxon id="HA|A/Duck/Netherlands/17017237-001-005/2017|1119870|A/Duck/Netherlands/17017237-001-005/2017|2017-12-07|EPIISL287907">
			<date value="2017.9315068493152" direction="forwards" units="years"/>
		</taxon>
		<taxon id="HA|A/Duck/Netherlands/17017236-001-005/2017|1119862|A/Duck/Netherlands/17017236-001-005/2017|2017-12-07|EPIISL287906">
			<date value="2017.9315068493152" direction="forwards" units="years"/>
		</taxon>
		<taxon id="HA|A/chicken/Italy/17VIR653-12/2017HA|954583|A/chicken/Italy/17VIR653-12/2017|2017-01-25|EPIISL255184">
			<date value="2017.0657534246575" direction="forwards" units="years"/>
		</taxon>
		<taxon id="HA|A/chicken/Poland/101/2017|1184995|A/chicken/Poland/101/2017|2017-02-03|EPIISL300702">
			<date value="2017.0904109589042" direction="forwards" units="years"/>
		</taxon>
		<taxon id="HA|A/duck/Neth/16016291-016-020/2016(H5N8)HAH5|1019494|A/Dk/NL-Stolwijk/16016291-016-020/2016|2016-12-21|EPIISL268634">
			<date value="2016.9699453551912" direction="forwards" units="years"/>
		</taxon>
		<taxon id="HA|A/duck/Hunan/HN176/2015|957366|A/duck/Hunan/HN176/2015|2015-09-11|EPIISL255587">
			<date value="2015.6931506849314" direction="forwards" units="years"/>
		</taxon>
		<taxon id="HA|A/chicken/Neth/16016484-021-025/2016(H5N8)HAH5|1019438|A/Ch/NL-Zoeterwoude/16016484-021-025/2016|2016-12-24|EPIISL268627">
			<date value="2016.9781420765028" direction="forwards" units="years"/>
		</taxon>
		<taxon id="HA|A/mallard/Neth/16015448-002/2016(H5N8)HAH5|1019734|A/Mal/NL-IJsselmuiden/16015448-002/2016|2016-12-06|EPIISL268664">
			<date value="2016.9289617486338" direction="forwards" units="years"/>
		</taxon>
		<taxon id="HA|A/eurasianwigeon/Neth/16015917-006/2016(H5N8)HAH5|1019606|A/EurWig/NL-Vianen/16015917-006/2016|2016-12-13|EPIISL268648">
			<date value="2016.948087431694" direction="forwards" units="years"/>
		</taxon>
		<taxon id="HA|A/eurasianwigeon/Neth/16015903-003/2016(H5N8)HAH5|1019590|A/EurWig/NL-Reeuwijk/16015903-003/2016|2016-12-13|EPIISL268646">
			<date value="2016.948087431694" direction="forwards" units="years"/>
		</taxon>
		<taxon id="HA|A/eurasianwigeon/Neth/16015746-003/2016(H5N8)HAH5|1019622|A/EurWig/NL-WestGraftdijk/16015746-003/2016|2016-12-12|EPIISL268650">
			<date value="2016.9453551912568" direction="forwards" units="years"/>
		</taxon>
		<taxon id="HA|A/eurasianwigeon/Neth/16015824-001/2016(H5N8)HAH5|1019550|A/EurWig/NL-Gouda/16015824-001/2016|2016-12-13|EPIISL268641">
			<date value="2016.948087431694" direction="forwards" units="years"/>
		</taxon>
		<taxon id="HA|A/eurasianwigeon/Netherlands/1/2015|585111|A/eurasianwigeon/Netherlands/1/2015|2015-02-25|EPIISL177649">
			<date value="2015.150684931507" direction="forwards" units="years"/>
		</taxon>
		<taxon id="HA|A/eurasianwigeon/Neth/16014891-004/2016(H5N8)HAH5|1019518|A/EurWig/NL-DeWaal(Texel)/16014891-004/2016|2016-11-27|EPIISL268637">
			<date value="2016.9043715846994" direction="forwards" units="years"/>
		</taxon>
		<taxon id="HA|A/eurasianwigeon/Neth/16014891-003/2016(H5N8)HAH5|1019510|A/EurWig/NL-DeWaal(Texel)/16014891-003/2016|2016-11-27|EPIISL268636">
			<date value="2016.9043715846994" direction="forwards" units="years"/>
		</taxon>
		<taxon id="HA|A/duck/Guangdong/04.15SZBAXQ011/2015(H5N6)HA|H5N6|661943|A/duck/Guangdong/04.15SZBAXQ011/2015(H5N6)|2015-04-15|EPIISL199449">
			<date value="2015.2849315068493" direction="forwards" units="years"/>
		</taxon>
		<taxon id="HA|A/duck/Hunan/01.21YYFQH012-O/2015(H5N6)HA|H5N6|658815|A/duck/Hunan/01.21YYFQH012-O/2015(H5N6)|2015-01-21|EPIISL199050">
			<date value="2015.054794520548" direction="forwards" units="years"/>
		</taxon>
		<taxon id="HA|A/chicken/Neth/16016141-006/2016(H5N8)HAH5|1019430|A/Ch/NL-Rhenen/16016141-006/2016|2016-12-17|EPIISL268626">
			<date value="2016.9590163934427" direction="forwards" units="years"/>
		</taxon>
		<taxon id="HA|A/chicken/Germany-NI/R11406/2016|922508|A/chicken/Germany-NI/R11406/2016|2016-12-24|EPIISL249692">
			<date value="2016.9781420765028" direction="forwards" units="years"/>
		</taxon>
		<taxon id="HA|A/chicken/Poland/199/2017|1187307|A/chicken/Poland/199/2017|2017-02-21|EPIISL301047">
			<date value="2017.1397260273973" direction="forwards" units="years"/>
		</taxon>
		<taxon id="HA|A/chicken/Neth/16016151-006-010/2016(H5N8)HAH5|1019406|A/Ch/NL-BovenLeeuwen/16016151-006-010/2016|2016-12-19|EPIISL268623">
			<date value="2016.964480874317" direction="forwards" units="years"/>
		</taxon>
		<taxon id="HA|A/tuftedduck/Neth/16014159-002/2016(H5N8)HAH5|1019798|A/TDk/NL-Werkendam/16014159-002/2016|2016-11-14|EPIISL268672">
			<date value="2016.8688524590164" direction="forwards" units="years"/>
		</taxon>
		<taxon id="HA|A/tuftedduck/Neth/16014159-003/2016(H5N8)HAH5|1019806|A/TDk/NL-Werkendam/16014159-003/2016|2016-11-14|EPIISL268673">
			<date value="2016.8688524590164" direction="forwards" units="years"/>
		</taxon>
		<taxon id="HA|A/EurasianHerringGull/Netherlands/2/2016|1023570|A/EurasianHerringGull/Netherlands/2/2016|2016-12-20|EPIISL269601">
			<date value="2016.967213114754" direction="forwards" units="years"/>
		</taxon>
		<taxon id="HA|A/TDk/NL-Werkendam/16014159-001/2016|1117253|A/TDk/NL-Werkendam/16014159-001/2016|2016-11-14|EPIISL287564">
			<date value="2016.8688524590164" direction="forwards" units="years"/>
		</taxon>
		<taxon id="HA|A/tuftedduck/Neth/16013976-005/2016(H5N8)HAH5|1019846|A/TDk/NL-Zeewolde/16013976-005/2016|2016-11-09|EPIISL268678">
			<date value="2016.8551912568305" direction="forwards" units="years"/>
		</taxon>
		<taxon id="HA|A/tuftedduck/Neth/16013976-004-006/2016(H5N8)HAH5|1019838|A/TDk/NL-Zeewolde/16013976-004-006/2016|2016-11-09|EPIISL268677">
			<date value="2016.8551912568305" direction="forwards" units="years"/>
		</taxon>
		<taxon id="HA|A/goose/Neth/16014462-010/2016(H5N8)HAH5|1019662|A/Go/NL-Roggebotsluis/16014462-010/2016|2016-11-17|EPIISL268655">
			<date value="2016.877049180328" direction="forwards" units="years"/>
		</taxon>
		<taxon id="HA|A/chicken/AnNing/4/2014|590110|A/chicken/AnNing/4/2014|2014-01-10|EPIISL179396">
			<date value="2014.0246575342467" direction="forwards" units="years"/>
		</taxon>
		<taxon id="HA|A/greatcrestedgrebe/Neth/16013865-009-010/2016(H5N8)HAH5|1019654|A/Gcgrebe/NL-Monnickendam/16013865-009-010/2016|2016-11-08|EPIISL268654">
			<date value="2016.8524590163934" direction="forwards" units="years"/>
		</taxon>
		<taxon id="HA|A/EurasianWigeon/Netherlands/8/2016|1023561|A/EurasianWigeon/Netherlands/8/2016|2016-12-09|EPIISL269592">
			<date value="2016.9371584699454" direction="forwards" units="years"/>
		</taxon>
		<taxon id="HA|A/eurasianwigeon/Neth/16015692-010/2016(H5N8)HAH5|1019598|A/EurWig/NL-Terschelling/16015692-010/2016|2016-12-09|EPIISL268647">
			<date value="2016.9371584699454" direction="forwards" units="years"/>
		</taxon>
		<taxon id="HA|A/duck/Vietnam/QuangBinh/LBM0909/2016(H5N6)|1134103|A/duck/Vietnam/QuangBinh/LBM0909/2016(H5N6)|2016-09-09|EPIISL290252">
			<date value="2016.688524590164" direction="forwards" units="years"/>
		</taxon>
		<taxon id="HA|A/chicken/Neth/16016112-001-005/2016(H5N8)HAH5|1019422|A/Ch/NL-Hiaure/16016112-001-005/2016|2016-12-17|EPIISL268625">
			<date value="2016.9590163934427" direction="forwards" units="years"/>
		</taxon>
		<taxon id="HA|A/mallard/Neth/16015378-002/2016(H5N8)HAH5|1019742|A/Mal/NL-Mastenbroek/16015378-002/2016|2016-12-05|EPIISL268665">
			<date value="2016.9262295081967" direction="forwards" units="years"/>
		</taxon>
		<taxon id="HA|A/mallard duck/Shanghai/SH-9/2013||A/mallard duck/Shanghai/SH-9/2013|2013-11-18|EPIISL156815">
			<date value="2013.8794520547945" direction="forwards" units="years"/>
		</taxon>
		<taxon id="HA|A/eurasianwigeon/Neth/16015817-003/2016(H5N8)HAH5|1019502|A/EurWig/NL-Akkrum/16015817-003/2016|2016-12-13|EPIISL268635">
			<date value="2016.948087431694" direction="forwards" units="years"/>
		</taxon>
		<taxon id="HA|A/duck/Neth/16015145-021-025/2016(H5N8)HAH5|1019470|A/Dk/NL-Biddinghuizen/16015145-021-025/2016|2016-12-01|EPIISL268631">
			<date value="2016.9153005464482" direction="forwards" units="years"/>
		</taxon>
		<taxon id="HA|A/duck/Zhejiang/W24/2013||A/duck/Zhejiang/W24/2013|2013-11-14|EPIISL162300">
			<date value="2013.868493150685" direction="forwards" units="years"/>
		</taxon>
		<taxon id="HA|A/duck/Neth/16014829-011-015/2016(H5N8)HAH5|1019454|A/Dk/NL-Biddinghuizen/16014829-011-015/2016|2016-11-25|EPIISL268629">
			<date value="2016.8989071038252" direction="forwards" units="years"/>
		</taxon>
		<taxon id="HA|A/chicken/Neth/16014231-001/2016(H5N8)HAH5|1019414|A/Ch/NL-DenOever/16014231-001/2016|2016-11-15|EPIISL268624">
			<date value="2016.8715846994535" direction="forwards" units="years"/>
		</taxon>
		<taxon id="HA|A/GreatBlack-backedGull/Netherlands/3/2016|1023567|A/GreatBlack-backedGull/Netherlands/3/2016|2016-11-23|EPIISL269598">
			<date value="2016.8934426229507" direction="forwards" units="years"/>
		</taxon>
		<taxon id="HA|A/black-headedgull/Neth/16014102-002/2016(H5N8)HAH5|1019374|A/BlHgull/NL-Slootdorp/16014102-002/2016|2016-11-11|EPIISL268619">
			<date value="2016.860655737705" direction="forwards" units="years"/>
		</taxon>
		<taxon id="HA|A/gull/Neth/16014466-020/2016(H5N8)HAH5|1019686|A/Gull/NL-MarkerWadden/16014466-020/2016|2016-11-17|EPIISL268658">
			<date value="2016.877049180328" direction="forwards" units="years"/>
		</taxon>
		<taxon id="HA|A/crow/Neth/16015372-004/2016(H5N8)HAH5|1019446|A/Crow/NL-Oostwoud/16015372-004/2016|2016-12-05|EPIISL268628">
			<date value="2016.9262295081967" direction="forwards" units="years"/>
		</taxon>
		<taxon id="HA|A/magpie/Neth/16014331-002/2016(H5N8)HAH5|1019726|A/Magpie/NL-Volendam/16014331-002/2016|2016-11-16|EPIISL268663">
			<date value="2016.8743169398906" direction="forwards" units="years"/>
		</taxon>
		<taxon id="HA|A/lesserblack-backedgull/Neth/16014324-014/2016(H5N8)HAH5|1019710|A/L-bl-ba-gull/NL-Sovon/16014324-014/2016|2016-11-16|EPIISL268661">
			<date value="2016.8743169398906" direction="forwards" units="years"/>
		</taxon>
		<taxon id="HA|A/duck/Hunan/HN190/2015|957435|A/duck/Hunan/HN190/2015|2015-09-12|EPIISL255605">
			<date value="2015.695890410959" direction="forwards" units="years"/>
		</taxon>
		<taxon id="HA|A/white-tailedeagle/16015398-002/2016(H5N8)HAH5|1019758|A/Seaeagle/NL-Assen/16015398-002/2016|2016-12-05|EPIISL268667">
			<date value="2016.9262295081967" direction="forwards" units="years"/>
		</taxon>
		<taxon id="HA|A/tuftedduck/Neth/16014155-001/2016(H5N8)HAH5|1019790|A/TDk/NL-Rotterdam/16014155-001/2016|2016-11-14|EPIISL268671">
			<date value="2016.8688524590164" direction="forwards" units="years"/>
		</taxon>
		<taxon id="HA|A/buzzard/Neth/16015100-004/2016(H5N8)HAH5|1019382|A/Buzzard/NL-Durgerdam/16015100-004/2016|2016-11-30|EPIISL268620">
			<date value="2016.9125683060108" direction="forwards" units="years"/>
		</taxon>
		<taxon id="HA|A/greatblack-backedgull/Neth/16014102-005/2016(H5N8)HAH5|1019670|A/Grbkbdgull/NL-Slootdorp/16014102-005/2016|2016-11-11|EPIISL268656">
			<date value="2016.860655737705" direction="forwards" units="years"/>
		</taxon>
		<taxon id="HA|A/EurasianWigeon/Netherlands/13/2016|1023565|A/EurasianWigeon/Netherlands/13/2016|2016-12-14|EPIISL269596">
			<date value="2016.950819672131" direction="forwards" units="years"/>
		</taxon>
		<taxon id="HA|A/tuftedduck/Neth/16014462-015/2016(H5N8)HAH5|1019782|A/TDk/NL-Roggebotsluis/16014462-015/2016|2016-11-17|EPIISL268670">
			<date value="2016.877049180328" direction="forwards" units="years"/>
		</taxon>
		<taxon id="HA|A/tuftedduck/Neth/16013865-006-008/2016(H5N8)HAH5|1019774|A/TDk/NL-Monnickendam/16013865-006-008/2016|2016-11-08|EPIISL268669">
			<date value="2016.8524590163934" direction="forwards" units="years"/>
		</taxon>
		<taxon id="HA|A/gull/Neth/16014466-014/2016(H5N8)HAH5|1019702|A/Gull10/NL-MarkerWadden/16014466-014/2016|2016-11-17|EPIISL268660">
			<date value="2016.877049180328" direction="forwards" units="years"/>
		</taxon>
		<taxon id="HA|A/teal/Neth/16015273-013/2016(H5N8)HAH5|1019878|A/Teal/NL-Ferwert/16015273-013/2016|2016-12-01|EPIISL268682">
			<date value="2016.9153005464482" direction="forwards" units="years"/>
		</taxon>
		<taxon id="HA|A/goose/Taiwan/TNO11/2015|690712|A/goose/Taiwan/TNO11/2015|2015-01-17|EPIISL206480">
			<date value="2015.0438356164384" direction="forwards" units="years"/>
		</taxon>
		<taxon id="HA|A/eurasianwigeon/Netherlands/emc-1/2014|552760|A/eurasianwigeon/Netherlands/emc-1/2014|2014-11-24|EPIISL169280">
			<date value="2014.8958904109588" direction="forwards" units="years"/>
		</taxon>
		<taxon id="HA|A/tuftedduck/Neth/16013976-001/2016(H5N8)HAH5|1019814|A/TDk/NL-Zeewolde/16013976-001/2016|2016-11-09|EPIISL268674">
			<date value="2016.8551912568305" direction="forwards" units="years"/>
		</taxon>
		<taxon id="HA|A/tuftedduck/Neth/16013976-001-003/2016(H5N8)HAH5|1019822|A/TDk/NL-Zeewolde/16013976-001-003/2016|2016-11-09|EPIISL268675">
			<date value="2016.8551912568305" direction="forwards" units="years"/>
		</taxon>
		<taxon id="HA|A/eurasianwigeon/Neth/16015513-001/2016(H5N8)HAH5|1019526|A/EurWig/NL-Drieborg(Dollard)/16015513-001/2016|2016-12-06|EPIISL268638">
			<date value="2016.9289617486338" direction="forwards" units="years"/>
		</taxon>
		<taxon id="HA|A/tuftedduck/Neth/16014341-003/2016(H5N8)HAH5|1019766|A/TDk/NL-AlmeerderZand/16014341-003/2016|2016-11-16|EPIISL268668">
			<date value="2016.8743169398906" direction="forwards" units="years"/>
		</taxon>
		<taxon id="HA|A/tuftedduck/Neth/16014148-009/2016(H5N8)HAH5|1019870|A/TDk/NL-ZuidoostBeemster/16014148-009/2016|2016-11-14|EPIISL268681">
			<date value="2016.8688524590164" direction="forwards" units="years"/>
		</taxon>
		<taxon id="HA|A/GreatBlack-backedGull/Netherlands/2/2016|1023579|A/GreatBlack-backedGull/Netherlands/2/2016|2016-11-23|EPIISL269697">
			<date value="2016.8934426229507" direction="forwards" units="years"/>
		</taxon>
		<taxon id="HA|A/mallard/Poland/17/2017|1185024|A/mallard/Poland/17/2017|2017-01-13|EPIISL300743">
			<date value="2017.0328767123287" direction="forwards" units="years"/>
		</taxon>
		<taxon id="HA|A/eurasianwigeon/Neth/16016143-002/2016(H5N8)HAH5|1019630|A/EurWig/NL-Wormer/16016143-002/2016|2016-12-18|EPIISL268651">
			<date value="2016.9617486338798" direction="forwards" units="years"/>
		</taxon>
		<taxon id="HA|A/eurasianwigeon/Neth/16015923-003/2016(H5N8)HAH5|1019614|A/EurWig/NL-Walterswald/16015923-003/2016|2016-12-14|EPIISL268649">
			<date value="2016.950819672131" direction="forwards" units="years"/>
		</taxon>
		<taxon id="HA|A/EurasianWigeon/Netherlands/11/2016|1023562|A/EurasianWigeon/Netherlands/11/2016|2016-12-13|EPIISL269593">
			<date value="2016.948087431694" direction="forwards" units="years"/>
		</taxon>
		<taxon id="HA|A/egret/Germany-SH/R1459/2017|978612|A/egret/Germany-SH/R1459/2017|2017-02-14|EPIISL259525">
			<date value="2017.1205479452055" direction="forwards" units="years"/>
		</taxon>
		<taxon id="HA|A/turkey/Germany-SH/R425/2017|888784|A/turkey/Germany-SH/R425/2017|2017-01-22|EPIISL243049">
			<date value="2017.0575342465754" direction="forwards" units="years"/>
		</taxon>
		<taxon id="HA|A/Black-headedGull/Netherlands/29/2017|1129919|A/Black-headedGull/Netherlands/29/2017|2017-12-18|EPIISL289501">
			<date value="2017.9616438356165" direction="forwards" units="years"/>
		</taxon>
		<taxon id="HA|A/chicken/Germany-MV/R8790/2016|861012|A/chicken/Germany-MV/R8790/2016|2016-11-11|EPIISL238038">
			<date value="2016.860655737705" direction="forwards" units="years"/>
		</taxon>
		<taxon id="HA|A/crane/Kagoshima/KU-34/2016|1064713|A/crane/Kagoshima/KU-34/2016|2016-11-25|EPIISL279031">
			<date value="2016.8989071038252" direction="forwards" units="years"/>
		</taxon>
		<taxon id="HA|A/tuftedduck/Germany-SN/R8795/2016|861222|A/tuftedduck/Germany-SN/R8795/2016|2016-11-11|EPIISL238040">
			<date value="2016.860655737705" direction="forwards" units="years"/>
		</taxon>
		<taxon id="HA|A/turkey/Germany-SH/R8595/2016|861011|A/turkey/Germany-SH/R8595/2016|2016-11-09|EPIISL238037">
			<date value="2016.8551912568305" direction="forwards" units="years"/>
		</taxon>
		<taxon id="HA|A/turkey/Germany-BB/R377ff/2017|969347|A/turkey/Germany-BB/R377ff/2017|2017-01-17|EPIISL257731">
			<date value="2017.0438356164384" direction="forwards" units="years"/>
		</taxon>
		<taxon id="HA|A/MuteSwan/Sweden/SVA-1503130141-SZ543/015|576391|A/MuteSwan/Sweden/SVA150313KU0141/SZ543/2015|2015-03-05|EPIISL175535">
			<date value="2015.172602739726" direction="forwards" units="years"/>
		</taxon>
		<taxon id="HA|A/muteswan/Poland/54/2017|1187315|A/muteswan/Poland/54/2017|2017-01-26|EPIISL301055">
			<date value="2017.0684931506848" direction="forwards" units="years"/>
		</taxon>
		<taxon id="HA|A/chicken/Israel/1048/2016|1176519|A/chicken/Israel/1048/2016|2016-12-20|EPIISL298642">
			<date value="2016.967213114754" direction="forwards" units="years"/>
		</taxon>
		<taxon id="HA|HA|925956|A/domesticduck/Siberia/49feather/2016|2016-XX-XX|EPIISL250231">
			<date value="2016.0" direction="forwards" units="years"/>
		</taxon>
		<taxon id="HA|A/Buteobuteo/Belgium/3022/2017|1226460|A/Buteobuteo/Belgium/3022/2017|2017-03-23|EPIISL309196">
			<date value="2017.2219178082191" direction="forwards" units="years"/>
		</taxon>
		<taxon id="HA|A/tuftedduck/Germany-SH/R8444/2016|860509|A/tuftedduck/Germany-SH/R8444/2016|2016-11-07|EPIISL237958">
			<date value="2016.8497267759562" direction="forwards" units="years"/>
		</taxon>
		<taxon id="HA|A/chicken/Vietnam/NCVD-15A59/2015|895068|A/chicken/Vietnam/NCVD-15A59/2015|2015-08-18|EPIISL244518">
			<date value="2015.627397260274" direction="forwards" units="years"/>
		</taxon>
		<taxon id="HA|A/Cygnusolor/Belgium/1567/2017|1007683|A/Cygnusolor/Belgium/1567/2017|2017-02-21|EPIISL266538">
			<date value="2017.1397260273973" direction="forwards" units="years"/>
		</taxon>
		<taxon id="HA|A/Guineafowl/Belgium/6102/2017|1226469|A/Guineafowl/Belgium/6102/2017|2017-06-14|EPIISL309198">
			<date value="2017.4493150684932" direction="forwards" units="years"/>
		</taxon>
		<taxon id="HA|A/Brahmachicken/Belgium/6153/2017|1226468|A/Brahmachicken/Belgium/6153/2017|2017-06-15|EPIISL309197">
			<date value="2017.4520547945206" direction="forwards" units="years"/>
		</taxon>
		<taxon id="HA|A/chicken/Poland/208/2017|1187308|A/chicken/Poland/208/2017|2017-02-22|EPIISL301048">
			<date value="2017.1424657534246" direction="forwards" units="years"/>
		</taxon>
		<taxon id="HA|A/duck/Beijing/CT01/2014||A/duck/Beijing/CT01/2014|2014-01-22|EPIISL166694">
			<date value="2014.0575342465754" direction="forwards" units="years"/>
		</taxon>
		<taxon id="HA|A/baikalteal/Korea/2399/2014|585589|A/baikalteal/Korea/2399/2014|2014-01-20|EPIISL177737">
			<date value="2014.0520547945205" direction="forwards" units="years"/>
		</taxon>
		<taxon id="HA|A/mallard/Korea/H1924-6/2014|573239|A/mallard/Korea/H1924-6/2014|2014-12-01|EPIISL174398">
			<date value="2014.9150684931508" direction="forwards" units="years"/>
		</taxon>
		<taxon id="HA|A/duck/Hunan/HN277/2015|958012|A/duck/Hunan/HN277/2015|2015-12-17|EPIISL255749">
			<date value="2015.958904109589" direction="forwards" units="years"/>
		</taxon>
		<taxon id="HA|A/muteswan/Poland/68/2017|1187320|A/muteswan/Poland/68/2017|2017-01-31|EPIISL301057">
			<date value="2017.0821917808219" direction="forwards" units="years"/>
		</taxon>
		<taxon id="HA|A/duck/Hunan/HN195/2015|957478|A/duck/Hunan/HN195/2015|2015-09-12|EPIISL255612">
			<date value="2015.695890410959" direction="forwards" units="years"/>
		</taxon>
		<taxon id="HA|A/duck/Zhejiang/6D18/2013||A/duck/Zhejiang/6D18/2013|2013-12-14|EPIISL162301">
			<date value="2013.9506849315069" direction="forwards" units="years"/>
		</taxon>
		<taxon id="HA|A/muteswan/Poland/109/2017|1187433|A/muteswan/Poland/109/2017|2017-02-12|EPIISL301078">
			<date value="2017.1150684931506" direction="forwards" units="years"/>
		</taxon>
		<taxon id="HA|A/EurasianWigeon/Netherlands/2/2016|959407|A/EurasianWigeon/Netherlands/2/2016|2016-12-05|EPIISL255911">
			<date value="2016.9262295081967" direction="forwards" units="years"/>
		</taxon>
		<taxon id="HA|A/Eurasianwigeon/Netherlands/1/2016|873659|A/Eurasianwigeon/Netherlands/1/2016|2016-12-04|EPIISL240702">
			<date value="2016.9234972677596" direction="forwards" units="years"/>
		</taxon>
		<taxon id="HA|A/broilerduck/Korea/H1734/2014|573223|A/broilerduck/Korea/H1734/2014|2014-09-25|EPIISL174382">
			<date value="2014.731506849315" direction="forwards" units="years"/>
		</taxon>
		<taxon id="HA|A/cormorant/Germany-SH/R896/2017|981847|A/cormorant/Germany-SH/R896/2017|2017-01-30|EPIISL260059">
			<date value="2017.0794520547945" direction="forwards" units="years"/>
		</taxon>
		<taxon id="HA|A/broilerduck/Korea/H49/2014|561360|A/broilerduck/Korea/H49/2014|2014-01-20|EPIISL171677">
			<date value="2014.0520547945205" direction="forwards" units="years"/>
		</taxon>
		<taxon id="HA|A/beangoose/Korea/H328/2014|561674|A/beangoose/Korea/H328/2014|2014-02-01|EPIISL171717">
			<date value="2014.0849315068492" direction="forwards" units="years"/>
		</taxon>
		<taxon id="HA|A/beangoose/Korea/H53/2014|561508|A/beangoose/Korea/H53/2014|2014-01-20|EPIISL171696">
			<date value="2014.0520547945205" direction="forwards" units="years"/>
		</taxon>
		<taxon id="HA|A/Coot/Korea/H81/2014|561556|A/Coot/Korea/H81/2014|2014-01-22|EPIISL171702">
			<date value="2014.0575342465754" direction="forwards" units="years"/>
		</taxon>
		<taxon id="HA|A/chicken/Poland/85A/2016|869928|A/chicken/Poland/85A/2016|2016-12-19|EPIISL240105">
			<date value="2016.964480874317" direction="forwards" units="years"/>
		</taxon>
		<taxon id="HA|A/commonbuzzard/Germany-SN/R1117/2017|975871|A/commonbuzzard/Germany-SN/R1117/2017|2017-02-06|EPIISL259074">
			<date value="2017.0986301369862" direction="forwards" units="years"/>
		</taxon>
		<taxon id="HA|A/chicken/Jiangsu/WXBING2/2014|646024|A/chicken/Jiangsu/WXBING2/2014|2014-08-20|EPIISL196591">
			<date value="2014.6328767123289" direction="forwards" units="years"/>
		</taxon>
		<taxon id="HA|A/chicken/Jiangsu/WXS7393/2014|645982|A/chicken/Jiangsu/WXS7393/2014|2014-08-20|EPIISL196573">
			<date value="2014.6328767123289" direction="forwards" units="years"/>
		</taxon>
		<taxon id="HA|A/white-tailedeagle/Denmark/3073-1w/2018-02-13|1190334|A/white-tailedeagle/Denmark/3073-1w/2018-02-13|2018-02-13|EPIISL301782">
			<date value="2018.1178082191782" direction="forwards" units="years"/>
		</taxon>
		<taxon id="HA|A/turkey/Poland/285/2017|1185019|A/turkey/Poland/285/2017|2017-03-08|EPIISL300705">
			<date value="2017.1808219178083" direction="forwards" units="years"/>
		</taxon>
		<taxon id="HA|A/commonporchard/Yamaguchi/3501B002/2017|1151592|A/commonporchard/Yamaguchi/3501B002/2017|2017-01-09|EPIISL293503">
			<date value="2017.021917808219" direction="forwards" units="years"/>
		</taxon>
		<taxon id="HA|A/snowyowl/Akita/0051D007/2016|1010149|A/snowyowl/Akita/0051D007/2016|2016-11-23|EPIISL266941">
			<date value="2016.8934426229507" direction="forwards" units="years"/>
		</taxon>
		<taxon id="HA|A/Quail/Guangxi/GX-2/2017(H5N6)|1093310|A/Quail/Guangxi/GX-2/2017(H5N6)|2017-07-15|EPIISL283971">
			<date value="2017.5342465753424" direction="forwards" units="years"/>
		</taxon>
		<taxon id="HA|AR11353-L02142/2016HA|990778|A/greylaggoose/Germany-NI/AR11353-L02142/2016|2016-12-27|EPIISL262056">
			<date value="2016.9863387978141" direction="forwards" units="years"/>
		</taxon>
		<taxon id="HA|A/duck/Korea/HD1/2017|1123317|A/duck/Korea/HD1/2017|2017-11-17|EPIISL288437">
			<date value="2017.876712328767" direction="forwards" units="years"/>
		</taxon>
		<taxon id="HA|AR1529-L02145/2017HA|990786|A/muteswan/Germany-NI/AR1529-L02145/2017|2017-02-14|EPIISL262057">
			<date value="2017.1205479452055" direction="forwards" units="years"/>
		</taxon>
		<taxon id="HA|AR249-L02143/2017HA|990770|A/eurasianwigeon/Germany-NI/AR249-L02143/2017|2017-01-04|EPIISL262055">
			<date value="2017.0082191780823" direction="forwards" units="years"/>
		</taxon>
		<taxon id="HA|A/tuftedduck/Denmark/17740-1/2016|909364|A/tuftedduck/Denmark/17740-1/2016|2016-11-08|EPIISL247713">
			<date value="2016.8524590163934" direction="forwards" units="years"/>
		</taxon>
		<taxon id="HA|A/chicken/Shenzhen/715/2013|602477|A/chicken/Shenzhen/715/2013|2013-12-10|EPIISL181665">
			<date value="2013.9397260273972" direction="forwards" units="years"/>
		</taxon>
		<taxon id="HA|A/chicken/CzechRepublic/1863-171/2017(H5N8)|931194|A/chicken/CzechRepublic/1863-171/2017(H5N8)|2017-02-07|EPIISL250918">
			<date value="2017.1013698630136" direction="forwards" units="years"/>
		</taxon>
		<taxon id="HA|A/Bar-headedGoose/Qinghai/BTY13-LU/2016|774326|A/Bar-headedGoose/Qinghai/BTY13-LU/2016|2016-05-14|EPIISL224730">
			<date value="2016.3661202185792" direction="forwards" units="years"/>
		</taxon>
		<taxon id="HA|A/chicken/CzechRepublic/206-172/2017(H5N8)|887468|A/chicken/CzechRepublic/206-172/2017(H5N8)|2017-01-06|EPIISL242817">
			<date value="2017.013698630137" direction="forwards" units="years"/>
		</taxon>
		<taxon id="HA|A/muteswan/Germany-TH/R1126/2017|978865|A/muteswan/Germany-TH/R1126/2017|2017-02-04|EPIISL258661">
			<date value="2017.0931506849315" direction="forwards" units="years"/>
		</taxon>
		<taxon id="HA|AR1395-L02144/2017HA|990794|A/greylaggoose/Germany-NI/AR1395-L02144/2017|2017-02-02|EPIISL262058">
			<date value="2017.0876712328768" direction="forwards" units="years"/>
		</taxon>
		<taxon id="HA|A/chicken/RepublicofMacedonia/AR1167-L02131/2017|987882|A/chicken/RepublicofMacedonia/AR1167-L02131/2017|2017-01-21|EPIISL261634">
			<date value="2017.054794520548" direction="forwards" units="years"/>
		</taxon>
		<taxon id="HA|A/turkey/CzechRepublic/38-175/2017(H5N8)|888277|A/turkey/CzechRepublic/38-175/2017(H5N8)|2017-01-03|EPIISL243048">
			<date value="2017.0054794520547" direction="forwards" units="years"/>
		</taxon>
		<taxon id="HA|A/muscovy/duck/Hunan/90/2014|958946|A/muscovy/duck/Hunan/90/2014|2014-11-11|EPIISL255869">
			<date value="2014.8602739726027" direction="forwards" units="years"/>
		</taxon>
		<taxon id="HA|A/muteswan/Croatia/85/2016|864746|A/muteswan/Croatia/85/2016|2016-11-28|EPIISL239069">
			<date value="2016.9071038251366" direction="forwards" units="years"/>
		</taxon>
		<taxon id="HA|A/chicken/Korea/H881/2014|573197|A/chicken/Korea/H881/2014|2014-03-06|EPIISL174356">
			<date value="2014.1753424657534" direction="forwards" units="years"/>
		</taxon>
		<taxon id="HA|A/turkey/Italy/17VIR5878-3/2017|1040225|A/turkey/Italy/17VIR5878-3/2017|2017-07-23|EPIISL273847">
			<date value="2017.5561643835617" direction="forwards" units="years"/>
		</taxon>
		<taxon id="HA|A/muteswan/Croatia/42/2017|891674|A/muteswan/Croatia/42/2017|2017-01-20|EPIISL243698">
			<date value="2017.0520547945205" direction="forwards" units="years"/>
		</taxon>
		<taxon id="HA|A/muteswan/Shimane/3211A001/2017|1127538|A/muteswan/Shimane/3211A001/2017|2017-11-05|EPIISL289173">
			<date value="2017.8438356164384" direction="forwards" units="years"/>
		</taxon>
		<taxon id="HA|A/muteswan/Croatia/30/2017|891667|A/muteswan/Croatia/30/2017|2017-01-22|EPIISL243693">
			<date value="2017.0575342465754" direction="forwards" units="years"/>
		</taxon>
		<taxon id="HA|A/chicken/RepublicofMacedonia/466/2017|1169885|A/chicken/RepublicofMacedonia/466/2017|2017-01-28|EPIISL297388">
			<date value="2017.0739726027398" direction="forwards" units="years"/>
		</taxon>
		<taxon id="HA|A/greylaggoose/Croatia/33/2017|891670|A/greylaggoose/Croatia/33/2017|2017-01-18|EPIISL243695">
			<date value="2017.0465753424658" direction="forwards" units="years"/>
		</taxon>
		<taxon id="HA|lib009374HA|687247|A/turkey/Germany/AR3382-L00937/2014|2014-12-15|EPIISL198663">
			<date value="2014.9534246575342" direction="forwards" units="years"/>
		</taxon>
		<taxon id="HA|A/chicken/Belgium/807/2017|1007667|A/chicken/Belgium/807/2017|2017-02-01|EPIISL266536">
			<date value="2017.0849315068492" direction="forwards" units="years"/>
		</taxon>
		<taxon id="HA|A/peacock/Belgium/1017/2017|1007675|A/peacock/Belgium/1017/2017|2017-02-08|EPIISL266537">
			<date value="2017.1041095890412" direction="forwards" units="years"/>
		</taxon>
		<taxon id="HA|A/chicken/Croatia/70/2017|917277|A/chicken/Croatia/70/2017|2017-02-08|EPIISL248879">
			<date value="2017.1041095890412" direction="forwards" units="years"/>
		</taxon>
		<taxon id="HA|A/breederduck/Croatia/21/2017|881899|A/breederduck/Croatia/21/2017|2017-01-14|EPIISL241952">
			<date value="2017.035616438356" direction="forwards" units="years"/>
		</taxon>
		<taxon id="HA|A/muteswan/Croatia/9/2017|873624|A/muteswan/Croatia/9/2017|2017-01-03|EPIISL240670">
			<date value="2017.0054794520547" direction="forwards" units="years"/>
		</taxon>
		<taxon id="HA|A/muteswan/Croatia/15/2017|881901|A/muteswan/Croatia/15/2017|2017-01-10|EPIISL241953">
			<date value="2017.0246575342467" direction="forwards" units="years"/>
		</taxon>
		<taxon id="HA|A/turkey/Germany-MV/R2472/2014|544756|A/turkey/Germany-MV/R2472/2014|2014-11-04|EPIISL167140">
			<date value="2014.841095890411" direction="forwards" units="years"/>
		</taxon>
		<taxon id="HA|A/muteswan/Croatia/102/2016|873619|A/muteswan/Croatia/102/2016|2016-12-27|EPIISL240101">
			<date value="2016.9863387978141" direction="forwards" units="years"/>
		</taxon>
		<taxon id="HA|A/chicken/Yunnan/03.16DQXYL0063-Z-O/2015(H5N6)HA|H5N6|659103|A/chicken/Yunnan/03.16DQXYL0063-Z-O/2015(H5N6)|2015-03-16|EPIISL199086">
			<date value="2015.2027397260274" direction="forwards" units="years"/>
		</taxon>
		<taxon id="HA|A/EurasianWigeon/Netherlands/10/2016|1023559|A/EurasianWigeon/Netherlands/10/2016|2016-12-08|EPIISL268937">
			<date value="2016.9344262295083" direction="forwards" units="years"/>
		</taxon>
		<taxon id="HA|A/muteswan/CzechRepublic/2031-17/2017(H5N5)|931200|A/muteswan/CzechRepublic/2031-17/2017(H5N5)|2017-02-09|EPIISL250920">
			<date value="2017.1068493150685" direction="forwards" units="years"/>
		</taxon>
		<taxon id="HA|A/duck/CzechRepublic/1467-17/2017(H5N8)|931145|A/duck/CzechRepublic/1467-17/2017(H5N8)|2017-01-30|EPIISL250917">
			<date value="2017.0794520547945" direction="forwards" units="years"/>
		</taxon>
		<taxon id="HA|A/chicken/CzechRepublic/2764-172/2017(H5N8)|942420|A/chicken/CzechRepublic/2764-172/2017(H5N8)|2017-02-24|EPIISL252882">
			<date value="2017.1479452054793" direction="forwards" units="years"/>
		</taxon>
		<taxon id="HA|A/chicken/CzechRepublic/2764-171/2017(H5N8)|942419|A/chicken/CzechRepublic/2764-171/2017(H5N8)|2017-02-24|EPIISL252881">
			<date value="2017.1479452054793" direction="forwards" units="years"/>
		</taxon>
		<taxon id="HA|A/turkey/Poland/100/2016|1185775|A/turkey/Poland/100/2016|2016-12-26|EPIISL300841">
			<date value="2016.983606557377" direction="forwards" units="years"/>
		</taxon>
		<taxon id="HA|A/muteswan/CzechRepublic/1848-172/2017(H5N8)|1021130|A/muteswan/CzechRepublic/1848-172/2017(H5N8)|2017-02-06|EPIISL268974">
			<date value="2017.0986301369862" direction="forwards" units="years"/>
		</taxon>
		<taxon id="HA|A/northernpintail/Kagoshima/KU-23/2016|1064617|A/northernpintail/Kagoshima/KU-23/2016|2016-11-22|EPIISL279021">
			<date value="2016.8907103825136" direction="forwards" units="years"/>
		</taxon>
		<taxon id="HA|A/mallard/CzechRepublic/2820-172/2017(H5N8)|1021143|A/mallard/CzechRepublic/2820-172/2017(H5N8)|2017-02-27|EPIISL268987">
			<date value="2017.1561643835616" direction="forwards" units="years"/>
		</taxon>
		<taxon id="HA|A/mallard/CzechRepublic/2820-171/2017(H5N8)|1021142|A/mallard/CzechRepublic/2820-171/2017(H5N8)|2017-02-27|EPIISL268986">
			<date value="2017.1561643835616" direction="forwards" units="years"/>
		</taxon>
		<taxon id="HA|A/GreatBlack-backedGull/Netherlands/2/2016|959130|A/GreatBlack-backedGull/Netherlands/2/2016|2016-11-23|EPIISL255892">
			<date value="2016.8934426229507" direction="forwards" units="years"/>
		</taxon>
		<taxon id="HA|A/CommonEider/Netherlands/2/2016|1023558|A/CommonEider/Netherlands/2/2016|2016-12-20|EPIISL268929">
			<date value="2016.967213114754" direction="forwards" units="years"/>
		</taxon>
		<taxon id="HA|A/chicken/CzechRepublic/2822-172/2017(H5N8)|1021147|A/chicken/CzechRepublic/2822-172/2017(H5N8)|2017-02-27|EPIISL268991">
			<date value="2017.1561643835616" direction="forwards" units="years"/>
		</taxon>
		<taxon id="HA|A/swan/Italy/17VIR7064-1/2017|1081925|A/swan/Italy/17VIR7064-1/2017|2017-08-25|EPIISL282141">
			<date value="2017.6465753424657" direction="forwards" units="years"/>
		</taxon>
		<taxon id="HA|A/eurasianwigeon/Netherlands/2/2014|596295|A/eurasianwigeon/Netherlands/2/2014|2014-11-24|EPIISL181094">
			<date value="2014.8958904109588" direction="forwards" units="years"/>
		</taxon>
		<taxon id="HA|A/chicken/CzechRepublic/1896-171/2017(H5N8)|931197|A/chicken/CzechRepublic/1896-171/2017(H5N8)|2017-02-07|EPIISL250919">
			<date value="2017.1013698630136" direction="forwards" units="years"/>
		</taxon>
		<taxon id="HA|A/duck/Hunan/HN45/2015|958128|A/duck/Hunan/HN45/2015|2015-04-06|EPIISL255765">
			<date value="2015.2602739726028" direction="forwards" units="years"/>
		</taxon>
		<taxon id="HA|A/duck/Guangdong/04.22DGCP062-O/2015(H5N6)HA|H5N6|660423|A/duck/Guangdong/04.22DGCP062-O/2015(H5N6)|2015-04-22|EPIISL199259">
			<date value="2015.304109589041" direction="forwards" units="years"/>
		</taxon>
		<taxon id="HA|A/duck/Hunan/HN64/2015|958177|A/duck/Hunan/HN64/2015|2015-04-06|EPIISL255772">
			<date value="2015.2602739726028" direction="forwards" units="years"/>
		</taxon>
		<taxon id="HA|A/chicken/CzechRepublic/2705-171/2017(H5N8)|969268|A/mallard/CzechRepublic/2705-17/2017(H5N8)|2017-02-22|EPIISL257703">
			<date value="2017.1424657534246" direction="forwards" units="years"/>
		</taxon>
		<taxon id="HA|A/chicken/CzechRepublic/2677-172/2017(H5N8)|1021140|A/chicken/CzechRepublic/2677-172/2017(H5N8)|2017-02-22|EPIISL268984">
			<date value="2017.1424657534246" direction="forwards" units="years"/>
		</taxon>
		<taxon id="HA|A/mallard/CzechRepublic/2678-171/2017(H5N8)|1021141|A/mallard/CzechRepublic/2678-171/2017(H5N8)|2017-02-20|EPIISL268985">
			<date value="2017.13698630137" direction="forwards" units="years"/>
		</taxon>
		<taxon id="HA|A/IndianRunnerDuck/CzechRepublic/749-17/2017(H5N8)|930841|A/IndianRunnerDuck/CzechRepublic/749-17/2017(H5N8)|2017-01-16|EPIISL250886">
			<date value="2017.041095890411" direction="forwards" units="years"/>
		</taxon>
		<taxon id="HA|A/muteswan/CzechRepublic/1339-17/2017(H5N8)|1021110|A/muteswan/CzechRepublic/1339-17/2017(H5N8)|2017-01-31|EPIISL268954">
			<date value="2017.0821917808219" direction="forwards" units="years"/>
		</taxon>
		<taxon id="HA|A/swan/Poland/99/2017|1187382|A/swan/Poland/99/2017|2017-02-09|EPIISL301070">
			<date value="2017.1068493150685" direction="forwards" units="years"/>
		</taxon>
		<taxon id="HA|A/muteswan/CzechRepublic/1337-17/2017(H5N8)|1021109|A/muteswan/CzechRepublic/1337-17/2017(H5N8)|2017-01-27|EPIISL268953">
			<date value="2017.0712328767124" direction="forwards" units="years"/>
		</taxon>
		<taxon id="HA|A/chicken/CzechRepublic/1208-171/2017(H5N8)|1021102|A/chicken/CzechRepublic/1208-171/2017(H5N8)|2017-01-24|EPIISL268946">
			<date value="2017.0630136986301" direction="forwards" units="years"/>
		</taxon>
		<taxon id="HA|A/IndianRunnerDuck/CzechRepublic/1683-171/2017(H5N8)|1021121|A/IndianRunnerDuck/CzechRepublic/1683-171/2017(H5N8)|2017-02-03|EPIISL268965">
			<date value="2017.0904109589042" direction="forwards" units="years"/>
		</taxon>
		<taxon id="HA|A/muteswan/CzechRepublic/1576-17C/2017(H5N8)|1021115|A/muteswan/CzechRepublic/1576-17C/2017(H5N8)|2017-01-31|EPIISL268959">
			<date value="2017.0821917808219" direction="forwards" units="years"/>
		</taxon>
		<taxon id="HA|A/muteswan/CzechRepublic/653-17/2017(H5N8)|916385|A/muteswan/CzechRepublic/653-17/2017(H5N8)|2017-01-15|EPIISL248657">
			<date value="2017.0383561643835" direction="forwards" units="years"/>
		</taxon>
		<taxon id="HA|A/muteswan/CzechRepublic/1330-171/2017(H5N8)|1021107|A/muteswan/CzechRepublic/1330-171/2017(H5N8)|2017-01-20|EPIISL268951">
			<date value="2017.0520547945205" direction="forwards" units="years"/>
		</taxon>
		<taxon id="HA|A/goose/CzechRepublic/197-17/2017(H5N8)|1021089|A/goose/CzechRepublic/197-17/2017(H5N8)|2017-01-02|EPIISL268932">
			<date value="2017.0027397260274" direction="forwards" units="years"/>
		</taxon>
		<taxon id="HA|A/muteswan/CzechRepublic/1171-17/2017(H5N8)|1021101|A/muteswan/CzechRepublic/1171-17/2017(H5N8)|2017-01-22|EPIISL268945">
			<date value="2017.0575342465754" direction="forwards" units="years"/>
		</taxon>
		<taxon id="HA|A/muteswan/CzechRepublic/1519-17/2017(H5N8)|1021114|A/muteswan/CzechRepublic/1519-17/2017(H5N8)|2017-02-02|EPIISL268958">
			<date value="2017.0876712328768" direction="forwards" units="years"/>
		</taxon>
		<taxon id="HA|A/chicken/Tonghai/5/2014|590115|A/chicken/Tonghai/5/2014|2014-01-12|EPIISL179401">
			<date value="2014.0301369863014" direction="forwards" units="years"/>
		</taxon>
		<taxon id="HA|A/swan/Poland/81/2017|1185043|A/swan/Poland/81/2017|2017-02-02|EPIISL300746">
			<date value="2017.0876712328768" direction="forwards" units="years"/>
		</taxon>
		<taxon id="HA|A/chicken/CzechRepublic/1465-17/2017(H5N8)|1021113|A/chicken/CzechRepublic/1465-17/2017(H5N8)|2017-01-30|EPIISL268957">
			<date value="2017.0794520547945" direction="forwards" units="years"/>
		</taxon>
		<taxon id="HA|A/wildduck/Poland/78/2017|1187380|A/wildduck/Poland/78/2017|2017-02-02|EPIISL301068">
			<date value="2017.0876712328768" direction="forwards" units="years"/>
		</taxon>
		<taxon id="HA|A/chicken/CzechRepublic/508-171/2017(H5N8)|1021090|A/chicken/CzechRepublic/508-171/2017(H5N8)|2017-01-12|EPIISL268933">
			<date value="2017.0301369863014" direction="forwards" units="years"/>
		</taxon>
		<taxon id="HA|A/EurasianWigeon/Netherlands/21/2016|1023577|A/EurasianWigeon/Netherlands/21/2016|2016-12-05|EPIISL269695">
			<date value="2016.9262295081967" direction="forwards" units="years"/>
		</taxon>
		<taxon id="HA|A/goose/Hubei/113/2014|958575|A/goose/Hubei/113/2014|2014-11-13|EPIISL255823">
			<date value="2014.8657534246574" direction="forwards" units="years"/>
		</taxon>
		<taxon id="HA|A/mallard/CzechRepublic/1577-17/2017(H5N8)|1021116|A/mallard/CzechRepublic/1577-17/2017(H5N8)|2017-01-29|EPIISL268960">
			<date value="2017.0767123287671" direction="forwards" units="years"/>
		</taxon>
		<taxon id="HA|A/EurasianWigeon/Netherlands/1/2016|1023576|A/EurasianWigeon/Netherlands/1/2016|2016-12-04|EPIISL269694">
			<date value="2016.9234972677596" direction="forwards" units="years"/>
		</taxon>
		<taxon id="HA|A/mallard/CzechRepublic/722-172/2017(H5N8)|916503|A/mallard/CzechRepublic/722-172/2017(H5N8)|2017-01-15|EPIISL248663">
			<date value="2017.0383561643835" direction="forwards" units="years"/>
		</taxon>
		<taxon id="HA|A/muteswan/CzechRepublic/1331-171/2017(H5N8)|1021108|A/muteswan/CzechRepublic/1331-171/2017(H5N8)|2017-01-23|EPIISL268952">
			<date value="2017.0602739726028" direction="forwards" units="years"/>
		</taxon>
		<taxon id="HA|A/muteswan/CzechRepublic/964-17/2017(H5N8)|1021093|A/muteswan/CzechRepublic/964-17/2017(H5N8)|2017-01-19|EPIISL268936">
			<date value="2017.0493150684931" direction="forwards" units="years"/>
		</taxon>
		<taxon id="HA|A/tuftedduck/Germany-SH/R8446/2016|859212|A/tuftedduck/Germany-SH/R8446/2016|2016-11-07|EPIISL237732">
			<date value="2016.8497267759562" direction="forwards" units="years"/>
		</taxon>
		<taxon id="HA|A/shelduck/Italy/17VIR1572-24/2017HA|961500|A/shelduck/Italy/17VIR1572-24/2017|2017-01-03|EPIISL256305">
			<date value="2017.0054794520547" direction="forwards" units="years"/>
		</taxon>
		<taxon id="HA|A/chicken/Netherlands/emc-3/2014|596301|A/chicken/Netherlands/emc-3/2014|2014-11-21|EPIISL181095">
			<date value="2014.8876712328768" direction="forwards" units="years"/>
		</taxon>
		<taxon id="HA|A/muscovy/duck/Hunan/HN351/2015|959010|A/muscovy/duck/Hunan/HN351/2015|2015-12-19|EPIISL255877">
			<date value="2015.964383561644" direction="forwards" units="years"/>
		</taxon>
		<taxon id="HA|A/chicken/Belgium/5990/2017|1061371|A/chicken/Belgium/5990/2017|2017-06-10|EPIISL278201">
			<date value="2017.4383561643835" direction="forwards" units="years"/>
		</taxon>
		<taxon id="HA|A/muteswan/CzechRepublic/967-17/2017(H5N8)|1021094|A/muteswan/CzechRepublic/967-17/2017(H5N8)|2017-01-19|EPIISL268938">
			<date value="2017.0493150684931" direction="forwards" units="years"/>
		</taxon>
		<taxon id="HA|A/muteswan/CzechRepublic/879-17/2017(H5N8)|931110|A/muteswan/CzechRepublic/879-17/2017(H5N8)|2017-01-18|EPIISL250902">
			<date value="2017.0465753424658" direction="forwards" units="years"/>
		</taxon>
		<taxon id="HA|A/chicken/Poland/79A/2016|869927|A/chicken/Poland/79A/2016|2016-12-17|EPIISL240104">
			<date value="2016.9590163934427" direction="forwards" units="years"/>
		</taxon>
		<taxon id="HA|A/duck/Hunan/HN212/2015|957569|A/duck/Hunan/HN212/2015|2015-09-13|EPIISL255624">
			<date value="2015.6986301369864" direction="forwards" units="years"/>
		</taxon>
		<taxon id="HA|A/muteswan/CzechRepublic/581-17/2017(H5N8)|961484|A/muteswan/CzechRepublic/581-17/2017(H5N8)|2017-01-13|EPIISL256304">
			<date value="2017.0328767123287" direction="forwards" units="years"/>
		</taxon>
		<taxon id="HA|A/muteswan/CzechRepublic/987-172/2017(H5N8)|1021095|A/muteswan/CzechRepublic/987-172/2017(H5N8)|2017-01-20|EPIISL268939">
			<date value="2017.0520547945205" direction="forwards" units="years"/>
		</taxon>
		<taxon id="HA|A/muteswan/CzechRepublic/572-173/2017(H5N8)|1021092|A/muteswan/CzechRepublic/572-173/2017(H5N8)|2017-01-13|EPIISL268935">
			<date value="2017.0328767123287" direction="forwards" units="years"/>
		</taxon>
		<taxon id="HA|A/bronzeturkey/CzechRepublic/1755-171/2017(H5N8)|1021127|A/bronzeturkey/CzechRepublic/1755-171/2017(H5N8)|2017-02-05|EPIISL268971">
			<date value="2017.0958904109589" direction="forwards" units="years"/>
		</taxon>
		<taxon id="HA|A/duck/Hunan/02.07YYFQH015-P/2015(H5N6)HA|H5N6|658831|A/duck/Hunan/02.07YYFQH015-P/2015(H5N6)|2015-02-07|EPIISL199052">
			<date value="2015.1013698630136" direction="forwards" units="years"/>
		</taxon>
		<taxon id="HA|A/GreatCrestedGrebe/Netherlands/2/2016|1023569|A/GreatCrestedGrebe/Netherlands/2/2016|2016-12-21|EPIISL269600">
			<date value="2016.9699453551912" direction="forwards" units="years"/>
		</taxon>
		<taxon id="HA|A/Chicken/Yunnan/YN-7/2016(H5N6)|1091700|A/Chicken/Yunnan/YN-7/2016(H5N6)|2016-07-04|EPIISL283705">
			<date value="2016.5054644808743" direction="forwards" units="years"/>
		</taxon>
		<taxon id="HA|A/mallard/CzechRepublic/1226-17/2017(H5N8)|1021104|A/mallard/CzechRepublic/1226-17/2017(H5N8)|2017-01-21|EPIISL268948">
			<date value="2017.054794520548" direction="forwards" units="years"/>
		</taxon>
		<taxon id="HA|A/chicken/CzechRepublic/2216-171/2017(H5N8)|1021136|A/chicken/CzechRepublic/2216-171/2017(H5N8)|2017-02-11|EPIISL268980">
			<date value="2017.1123287671232" direction="forwards" units="years"/>
		</taxon>
		<taxon id="HA|A/turkey/Poland/89/2016|1185348|A/turkey/Poland/89/2016|2016-12-22|EPIISL300783">
			<date value="2016.9726775956285" direction="forwards" units="years"/>
		</taxon>
		<taxon id="HA|A/mallard/CzechRepublic/2641-17/2017(H5N8)|1021139|A/mallard/CzechRepublic/2641-17/2017(H5N8)|2017-02-17|EPIISL268983">
			<date value="2017.1287671232876" direction="forwards" units="years"/>
		</taxon>
		<taxon id="HA|A/duck/Guangdong/03.27DGQTSJ133-O/2015(Mixed)HA|H5N6|664325|A/duck/Guangdong/03.27DGQTSJ133-O/2015(Mixed)|2015-03-27|EPIISL200251">
			<date value="2015.2328767123288" direction="forwards" units="years"/>
		</taxon>
		<taxon id="HA|A/muteswan/Poland/137/2017|1185049|A/muteswan/Poland/137/2017|2017-02-21|EPIISL300747">
			<date value="2017.1397260273973" direction="forwards" units="years"/>
		</taxon>
		<taxon id="HA|A/chicken/CzechRepublic/1675-172/2017(H5N8)|1021119|A/chicken/CzechRepublic/1675-172/2017(H5N8)|2017-02-03|EPIISL268963">
			<date value="2017.0904109589042" direction="forwards" units="years"/>
		</taxon>
		<taxon id="HA|A/turkey/Poland/005/2017|1186814|A/turkey/Poland/005/2017|2017-01-02|EPIISL300980">
			<date value="2017.0027397260274" direction="forwards" units="years"/>
		</taxon>
		<taxon id="HA|A/muteswan/CzechRepublic/1691-17/2017(H5N8)|1021126|A/muteswan/CzechRepublic/1691-17/2017(H5N8)|2017-02-02|EPIISL268970">
			<date value="2017.0876712328768" direction="forwards" units="years"/>
		</taxon>
		<taxon id="HA|A/White-eyedPochard/Ningxia/480-17/2015|1169774|A/White-eyedPochard/Ningxia/480-17/2015|2015-11-11|EPIISL297327">
			<date value="2015.8602739726027" direction="forwards" units="years"/>
		</taxon>
		<taxon id="HA|A/chicken/CzechRepublic/2644-171/2017(H5N8)|969265|A/chicken/CzechRepublic/2644-171/2017(H5N8)|2017-02-22|EPIISL257702">
			<date value="2017.1424657534246" direction="forwards" units="years"/>
		</taxon>
		<taxon id="HA|A/muteswan/CzechRepublic/1058-17/2017(H5N8)|1021096|A/muteswan/CzechRepublic/1058-17/2017(H5N8)|2017-01-18|EPIISL268940">
			<date value="2017.0465753424658" direction="forwards" units="years"/>
		</taxon>
		<taxon id="HA|A/muteswan/CzechRepublic/1155-17/2017(H5N8)|1021098|A/muteswan/CzechRepublic/1155-17/2017(H5N8)|2017-01-22|EPIISL268942">
			<date value="2017.0575342465754" direction="forwards" units="years"/>
		</taxon>
		<taxon id="HA|A/duck/Hunan/HN236/2015|957951|A/duck/Hunan/HN236/2015|2015-09-13|EPIISL255738">
			<date value="2015.6986301369864" direction="forwards" units="years"/>
		</taxon>
		<taxon id="HA|A/mallard/CzechRepublic/136-172/2017(H5N8)|1021088|A/mallard/CzechRepublic/136-172/2017(H5N8)|2017-01-04|EPIISL268931">
			<date value="2017.0082191780823" direction="forwards" units="years"/>
		</taxon>
		<taxon id="HA|A/goose/CzechRepublic/136-171/2017(H5N8)|1021087|A/goose/CzechRepublic/136-171/2017(H5N8)|2017-01-04|EPIISL268930">
			<date value="2017.0082191780823" direction="forwards" units="years"/>
		</taxon>
		<taxon id="HA|A/turkey/CzechRepublic/38-171/2017(H5N8)|1081894|A/turkey/CzechRepublic/38-171/2017(H5N8)|2017-01-03|EPIISL282133">
			<date value="2017.0054794520547" direction="forwards" units="years"/>
		</taxon>
		<taxon id="HA|A/chicken/Guangdong/04.15SZBAXQ019/2015(H5N6)HA|H5N6|661919|A/chicken/Guangdong/04.15SZBAXQ019/2015(H5N6)|2015-04-15|EPIISL199446">
			<date value="2015.2849315068493" direction="forwards" units="years"/>
		</taxon>
		<taxon id="HA|A/mallard/CzechRepublic/1219-171/2017(H5N8)|1021103|A/mallard/CzechRepublic/1219-171/2017(H5N8)|2017-01-25|EPIISL268947">
			<date value="2017.0657534246575" direction="forwards" units="years"/>
		</taxon>
		<taxon id="HA|A/muteswan/CzechRepublic/54-171/2017(H5N8)|1021086|A/muteswan/CzechRepublic/54-171/2017(H5N8)|2017-01-02|EPIISL268928">
			<date value="2017.0027397260274" direction="forwards" units="years"/>
		</taxon>
		<taxon id="HA|A/turkey/Italy/17VIR538-1/2017HA|954567|A/turkey/Italy/17VIR538-1/2017|2017-01-20|EPIISL255182">
			<date value="2017.0520547945205" direction="forwards" units="years"/>
		</taxon>
		<taxon id="HA|A/goose/Taiwan/TNO7/2015|690680|A/goose/Taiwan/TNO7/2015|2015-01-17|EPIISL206476">
			<date value="2015.0438356164384" direction="forwards" units="years"/>
		</taxon>
		<taxon id="HA|A/goose/Taiwan/TNO19/2015|690776|A/goose/Taiwan/TNO19/2015|2015-01-17|EPIISL206488">
			<date value="2015.0438356164384" direction="forwards" units="years"/>
		</taxon>
		<taxon id="HA|A/duck/Beijing/FS01/2014||A/duck/Beijing/FS01/2014|2014-01-20|EPIISL166693">
			<date value="2014.0520547945205" direction="forwards" units="years"/>
		</taxon>
		<taxon id="HA|A/chicken/Croatia/104/2017|986362|A/chicken/Croatia/104/2017|2017-03-07|EPIISL261332">
			<date value="2017.1780821917807" direction="forwards" units="years"/>
		</taxon>
		<taxon id="HA|A/pochardduck/England/AVP18003254/2018|1144342|A/pochardduck/England/AVP18003254/2018|2018-01-10|EPIISL292224">
			<date value="2018.0246575342467" direction="forwards" units="years"/>
		</taxon>
		<taxon id="HA|A/muteswan/England/AVP18001986/2017|1144334|A/muteswan/England/AVP18001986/2017|2017-12-31|EPIISL292223">
			<date value="2017.9972602739726" direction="forwards" units="years"/>
		</taxon>
		<taxon id="HA|A/canadagoose/England/AV5818OPpoolEP1/2018|1144350|A/canadagoose/England/AV5818OPpoolEP1/2018|2018-01-05|EPIISL292225">
			<date value="2018.0109589041097" direction="forwards" units="years"/>
		</taxon>
		<taxon id="HA|A/turkey/England/003778/2017|942935|A/turkey/England/003778/2017|2017-01-15|EPIISL253036">
			<date value="2017.0383561643835" direction="forwards" units="years"/>
		</taxon>
		<taxon id="HA|A/turkey/England/052131/2016|868848|A/turkey/England/052131/2016|2016-12-15|EPIISL239801">
			<date value="2016.9535519125684" direction="forwards" units="years"/>
		</taxon>
		<taxon id="HA|A/duck/England/36254/14|547673|A/duck/England/36254/14|2014-11-14|EPIISL167904">
			<date value="2014.868493150685" direction="forwards" units="years"/>
		</taxon>
		<taxon id="HA|A/pochardduck/England/SA12157809/2016|943320|A/pochardduck/England/SA12157809/2016|2016-12-19|EPIISL253038">
			<date value="2016.964480874317" direction="forwards" units="years"/>
		</taxon>
		<taxon id="HA|A/duck/England/36038/14|550848|A/duck/England/36038/14|2014-11-14|EPIISL168696">
			<date value="2014.868493150685" direction="forwards" units="years"/>
		</taxon>
		<taxon id="HA|A/duck/England/36226/14|550849|A/duck/England/36226/14|2014-11-14|EPIISL168697">
			<date value="2014.868493150685" direction="forwards" units="years"/>
		</taxon>
		<taxon id="Library1|BC01and2|UnringedBirdB|Adult|Unknown|2017-01-XX|FleetLagoon">
			<date value="2017.083" direction="forwards" units="years"/>
		</taxon>
		<taxon id="Library2|BC02|WVJX|2016|M|2016-12-31|FleetLagoon">
			<date value="2016.9972677595629" direction="forwards" units="years"/>
		</taxon>
		<taxon id="Library2|BC07|AS00778|2016|F|2017-01-13|FleetLagoon">
			<date value="2017.0328767123287" direction="forwards" units="years"/>
		</taxon>
		<taxon id="Library1|BC09and10|AS00868|2016|F|2017-01-15|FleetLagoon">
			<date value="2017.0383561643835" direction="forwards" units="years"/>
		</taxon>
		<taxon id="Library2|BC03|AS00918|2016|M|2016-12-31|FleetLagoon">
			<date value="2016.9972677595629" direction="forwards" units="years"/>
		</taxon>
		<taxon id="Library2|BC04|YBOV|2015|Unknown|2017-01-01|FleetLagoon">
			<date value="2017.0" direction="forwards" units="years"/>
		</taxon>
		<taxon id="Library2|BC06|WULH|2009|F|2016-12-30|FleetLagoon">
			<date value="2016.9945355191257" direction="forwards" units="years"/>
		</taxon>
		<taxon id="Library2|BC01|WVUK|2016|F|2016-12-31|FleetLagoon">
			<date value="2016.9972677595629" direction="forwards" units="years"/>
		</taxon>
		<taxon id="Library2|BC05|WVZP|2016|F|2016-12-31|FleetLagoon">
			<date value="2016.9972677595629" direction="forwards" units="years"/>
		</taxon>
		<taxon id="Library1|BC07and8|UnringedBirdA|2016|Unknown|2017-01-XX|FleetLagoon">
			<date value="2017.083" direction="forwards" units="years"/>
		</taxon>
		<taxon id="Library1|BC05and6|WVTK|2016|M|2017-01-24|FleetLagoon">
			<date value="2017.0630136986301" direction="forwards" units="years"/>
		</taxon>
		<taxon id="Library1|BC03and4|AS00890|2016|F|2017-01-13|FleetLagoon">
			<date value="2017.0328767123287" direction="forwards" units="years"/>
		</taxon>
	</taxa>
	<taxa id="H5N6">
		<taxon idref="HA|A/canadagoose/England/AV5818OPpoolEP1/2018|1144350|A/canadagoose/England/AV5818OPpoolEP1/2018|2018-01-05|EPIISL292225"/>
		<taxon idref="HA|A/muteswan/England/AVP18001986/2017|1144334|A/muteswan/England/AVP18001986/2017|2017-12-31|EPIISL292223"/>
		<taxon idref="HA|A/pochardduck/England/AVP18003254/2018|1144342|A/pochardduck/England/AVP18003254/2018|2018-01-10|EPIISL292224"/>
	</taxa>
	<taxa id="H5N8">
		<taxon idref="Library1|BC01and2|UnringedBirdB|Adult|Unknown|2017-01-XX|FleetLagoon"/>
		<taxon idref="Library1|BC03and4|AS00890|2016|F|2017-01-13|FleetLagoon"/>
		<taxon idref="Library1|BC05and6|WVTK|2016|M|2017-01-24|FleetLagoon"/>
		<taxon idref="Library1|BC07and8|UnringedBirdA|2016|Unknown|2017-01-XX|FleetLagoon"/>
		<taxon idref="Library1|BC09and10|AS00868|2016|F|2017-01-15|FleetLagoon"/>
		<taxon idref="Library2|BC01|WVUK|2016|F|2016-12-31|FleetLagoon"/>
		<taxon idref="Library2|BC02|WVJX|2016|M|2016-12-31|FleetLagoon"/>
		<taxon idref="Library2|BC03|AS00918|2016|M|2016-12-31|FleetLagoon"/>
		<taxon idref="Library2|BC04|YBOV|2015|Unknown|2017-01-01|FleetLagoon"/>
		<taxon idref="Library2|BC05|WVZP|2016|F|2016-12-31|FleetLagoon"/>
		<taxon idref="Library2|BC06|WULH|2009|F|2016-12-30|FleetLagoon"/>
		<taxon idref="Library2|BC07|AS00778|2016|F|2017-01-13|FleetLagoon"/>
	</taxa>

	<!-- The sequence alignment (each sequence refers to a taxon above).         -->
	<!-- ntax=421 nchar=1703                                                     -->
	<alignment id="alignment" dataType="nucleotide">
		<sequence>
			<taxon idref="HA|A/chicken/Germany-MV/R10048/2017|932938|A/chicken/Germany-MV/R10048/2016|2016-11-27|EPIISL249691"/>
			ATGGAGAACATAGTGCTTCTTCTTGCAATAGTTAGCCTTGTTAAAAGTGATCAGATTTGCATTGGTTACCATGCAAACAACTCGACAGAGCAAGTTGACACGATAATGGAAAAGAACGTCACTGTTACACATGCCCAAGACATACTGGAAAAAACACACAACGGGAAGCTCTGCGATCTAAATGGGGTGAAGCCTCTGATTTTAAAGGATTGTAGTGTAGCTGGATGGCTCCTCGGAAACCCAATGTGCGACGAATTCATCAGAGTGCCGGAATGGTCTTACATAGTGGAGAGGGCTAATCCAGCTAATGACCTCTGTTACCCAGGGAGCCTCAATAACTATGAAGAACTGAAACACCTGTTGAGCAGAATAAATCATTTTGAGAAGATTCTGATCATCCCCAAGAGTTCTTGGCCCAATCATGA--AACATCATTAGGGGTGAGCGCAGCCTGTCCATACCAGGGAACGCCCTCCTTTTTCAGAAATGTGGTATGGCTTATCAAAAAGAACGATGCATACCCAACAATAAAGATAAGCTACAATAATACCAATCGGGAAGATCTCTTGATACTGTGGGGAATTCATCATTCCAACAATGCAGAAGAGCAGACAAATCTCTATAAAAACCCAACCACCTATATTTCAGTTGGAACATCAACATTAAACCAGAGATTGGTACCAAAAATAGCTACTAGATCCCAAGTAAACGGGCAACGTGGAAGAATGGACTTCTTCTGGACAATTTTAAAACCGAATGATGCAATCCATTTCGAGAGTAATGGAAATTTCATTGCTCCAGAATATGCATACAAAATTGTCAAGAAAGGGGACTCAACAATTATGAAAAGTGGAGTGGAATATGGCCACTGCAACACCAAATGTCAAACCCCAGTAGGAGCGATAAACTCTAGTATGCCGTTCCACAATATACATCCTCTCACCATCGGGGAATGCCCCAAATACGTGAAGTCAAACAAGTTGGTCCTTGCGACTGGGCTCAGAAATAGTCCTCTAAGAGAAAAGAGAAGAAAGAGAGGGCTGTTTGGAGCTATAGCAGGTTTTATAGAGGGAGGATGGCAGGGAATGGTWGAYGGTTGGTATGGGTACCACCATAGCAATGAGCAGGGGAGTGGGTACGCTGCAGACAAAGAATCCACCCAAAAGGCAATAGATGGAGTTACCAATAAGGTCAACTCGATCATTGACAAAATGAACACTCAATTTGAGGCAGTTGGAAGGGAGTTTAATAACTTAGAAAGGAGGATAGAGAATTTGAACAAGAAAATGGAAGACGGATTCCTAGATGTCTGGACCTATAATGCTGAACTTCTAGTTCTCATGGAAAACGAGAGGACTCTAGATTTCCATGACTCAAATGTCAAGAACCTTTACGACAAAGTCAGACTGCAGCTTAGGGATAATGCAAAGGAGCTGGGTAACGGTTGTTTCGAATTCTATCACAAATGTGATAATGAATGTATGGAAAGTGTGAGAAATGGGACGTATTACTACCCTCAGTATTCAGAAGAAGCAAGATTAAAAAGAGAAGAAATAAGCGGAGTGAAATTAGAATCAATAGGAACTTACCAAATACTGTCAATTTATTCAACAGTGGCGAGTTCCCTAGCACTGGCAATCATGGTGGCTGGTCTATCTTTATGGATGTGCTCCAATGGGTCGTTACAGTGCAGAATTTGCATT
		</sequence>
		<sequence>
			<taxon idref="HA|A/domesticduck/Germany-NI/R3468/2014|554605|A/domesticduck/Germany-NI/R3468/2014|2014-12-18|EPIISL169632"/>
			ATGGAGAAAATAGTGCTTCTTCTTGCAGTGGTTAGCCTTGTTAAAAGTGATCAGATTTGCATTGGTTACCATGCAAACAACTCAACAAAACAGGTTGACACAATAATGGAAAAAAACGTCACTGTTACACATGCCCAAGACATACTGGAAAAGACACACAACGGGAAGCTCTGCGATCTTAATGGAGTGAAGCCCCTGATTCTAAAGGATTGTAGCGTAGCTGGGTGGCTCCTTGGAAATCCAATGTGCGACGAGTTCATCAGGGTGCCGGAATGGTCTTACATCGTGGAGAGGGCTAACCCAGCCAACGACCTCTGTTACCCAGGGACCCTCAATGACTATGAGGAACTGAAACACCTACTGAGCAGAATAAATCATTTTGAGAAAACTCTGATCATCCCCAAGAGTTCTTGGCCCAATCATGA--AACATCATTAGGGGTGAGCGCAGCATGTCCATACCAGGGAGCATCCTCATTTTTCAGAAATGTGGTATGGCTCATCAAAAAGAACGATGCATACCCGACAATAAAGATAAGCTACAATAATACCAATCGGGAAGATCTTTTGATACTATGGGGGATTCATCATCCCAACAACGCAGAAGAGCAGACAAATCTCTATAAAAACCCAGACACTTATGTTTCCGTTGGGACATCAACATTAAACCAGAGATTGGTGCCAAAAATAGCTACTAGATCCCAAGTAAACGGGCAACGTGGAAGAATGGATTTCTTCTGGACAATTTTAAAACCGAATGATGCAATCCACTTTGAGAGTAATGGAAATTTCATTGCTCCAGAATATGCCTACAAAATTGTCAAGAAAGGGGACTCAACAATTATGAAAAGTGAAGTGGAGTATGGCCACTGCAACACCAAATGTCAAACCCCAATAGGGGCGATAAACTCTAGCATGCCATTCCACAATATACACCCTCTCACCATCGGGGAATGCCCCAAATACGTGAAGTCAAACAAATTAGTCCTTGCGACTGGGCTCAGAAATAGTCCTCTAAGGGAAAGAAGAAGAAAAAGAGGACTATTTGGAGCTATAGCAGGGTTTATAGAGGGAGGATGGCAGGGAATGGTAGACGGTTGGTATGGGTACCACCATAGCAATGAGCAGGGGAGTGGGTACGCTGCAGACAAAGAATCCACCCAAAAGGCAGTAGATGGAGTTACCAATAAGGTCAACTCAATCATTGACAAAATGAACACTCAATTTGAGGCCGTTGGAAGGGAATTTAATAACTTAGAAAGGAGAATAGAGAATTTAAACAAGAAAATGGAAGACGGATTCCTAGATGTCTGGACTTATAATGCTGAACTTTTAGTTCTCATGGAAAATGAGAGAACTCTAGATTTCCATGACTCAAATGTCAAGAACCTTTACGACAAAGTCCGACTACAGCTTAGGGGTAATGCAAAGGAGCTGGGTAATGGTTGTTTCGAGTTCTATCACAAATGTGATAACGAATGTATGGAAAGCGTAAGAAATGGGACGTATGACTACCCTAAGTATTCAGAAGAAGCAAGATTAAAAAGAGAAGAAATAAGCGGAGTGAAATTAGAATCAATAGGAACTTACCAAATACTGTCAATTTATTCAACAGTGGCGAGTTCCCTAGCACTGGCAATCATAGTGGCTGGTCTATCTTTATGGATGTGTTCTAATGGGTCGCTACAATGCAGAATTTGCATC
		</sequence>
		<sequence>
			<taxon idref="HA|A/ibis/Germany-MV/R44/2015|566027|A/ibis/Germany-MV/R44/2015|2015-01-XX|EPIISL172815"/>
			ATGGAGAAAATAGTGCTTCTTCTTGCAGTGGTTAGCCTTGTTAAAAGTGATCAGATTTGCATTGGTTACCATGCAAACAACTCAACAAAACAGGTTGACACAATAATGGAAAAAAACGTCACTGTTACACATGCCCAAGACATACTGGAAAAGACACACAACGGGAAGCTCTGCGATCTTAATGGAGTGAAGCCCCTGATTCTAAAGGATTGTAGCGTAGCTGGGTGGCTCCTTGGAAATCCAATGTGCGACGAGTTCATCAGGGTGCCGGAATGGTCTTACATCGTGGAGAGGGCTAACCCAGCCAACGACCTCTGTTACCCAGGGACCCTCAATGACTATGAGGAACTGAAACACCTACTGAGCAGAATAAATCATTTTGAGAAAACTCTGATCATCCCCAAGAGTTCTTGGCCCAATCATGA--AACATCATTAGGGGTGAGCGCAGCATGTCCATACCAGGGAGCATCCTCATTTTTCAGAAATGTGGTATGGCTCATCAAAAAGAACGATGCATACCCGACAATAAAGATAAGCTACAATAATACCAATCGGGAAGATCTTTTGATACTATGGGGGATTCATCATCCCAACAACGCAGAAGAGCAGACAAATCTCTATAAAAACCCAGACACTTATGTTTCCGTTGGGACATCAACATTAAACCAGAGATTGGTGCCAAAAATAGCTACTAGATCCCAAGTAAACGGGCAACGTGGAAGAATGGATTTCTTCTGGACAATTTTAAAACCGAATGATGCAATCCACTTTGAGAGTAATGGAAATTTCATTGCTCCAGAATATGCCTACAAAATTGTCAAGAAAGGGGACTCAACAATTATGAAAAGTGAAGTGGAGTATGGCCACTGCAACACCAAATGTCAAACCCCAATAGGGGCGATAAACTCTAGCATGCCATTCCACAATATACACCCTCTCACCATCGGGGAATGCCCCAAATACGTGAAGTCAAACAAATTAGTCCTTGCGACTGGGCTCAGAAATAGTCCTCTAAGGGAAAGAAGAAGAAAAAGAGGACTATTTGGAGCTATAGCAGGGTTTATAGAGGGAGGATGGCAGGGAATGGTAGACGGTTGGTATGGGTACCACCATAGCAATGAGCAGGGGAGTGGGTACGCTGCAGACAAAGAATCCACCCAAAAGGCAGTAGATGGAGTTACCAATAAGGTCAACTCAATCATTGACAAAATGAACACTCAATTTGAGGCCGTTGGAAGGGAATTTAATAACTTAGAAAGGAGAATAGAGAATTTAAACAAGAAAATGGAAGACGGATTCCTAGATGTCTGGACTTATAATGCTGAACTTTTAGTTCTCATGGAAAATGAGAGAACTCTAGATTTCCATGACTCAAATGTCAAGAACCTTTACGACAAAGTCCGACTACAGCTTAGGGGTAATGCAAAGGAGCTGGGTAATGGTTGTTTCGAGTTCTATCACAAATGTGATAACGAATGTATGGAAAGCGTAAGAAATGGGACGTATGACTACCCTAAGTATTCAGAAGAAGCAAGATTAAAAAGAGAAGAAATAAGCGGAGTGAAATTAGAATCAATAGGAACTTACCAAATACTGTCAATTTATTCAACAGTGGCGAGTTCCCTAGCACTGGCAATCATAGTGGCTGGTCTATCTTTATGGATGTGTTCTAATGGGTCGCTACAATGCAGAATTTGCATC
		</sequence>
		<sequence>
			<taxon idref="HA|A/domesticgoose/Poland/69/2017|1184977|A/domesticgoose/Poland/69/2017|2017-01-27|EPIISL300699"/>
			NNNNNNNNNNNNNNNNNNNTTCTTGCAATAGTTAGCCTTGTTAAAAGTGATCAGATTTGCATTGGTTACCATGCAAACAACTCGACAGAGCAAGTTGACACGATAATGGAAAAGAACGTCACTGTTACACATGCCCAAGACATACTGGAAAAAACACACAACGGGAAGCTCTGCGATCTAAATGGGGTGAAGCCTCTGATTTTAAAGGATTGTAGTGTAGCTGGATGGCTCCTCGGAAACCCAATGTGCGACGAATTCATCAGAGTGCCGGAATGGTCTTACATAGTGGAGAGGGCTAACCCAGCTAATGACCTCTGTTACCCAGGGAGCCTCAATGACTATGAAGAACTGAAACACCTGTTGAGCAGAATAAATCATTTTGAGAAGATTCTGATCATTCCCAAGAGTTCTTGGCCCAATCATGA--AACATCATTAGGGGTGAGCGCAGCTTGTCCATACCAGGGAACGCCCTCCTTTTTCAGAAATGTGGTATGGCTTATCAAAAAGAACGATGCTTACCCAACAATAAAGATAAGCTACAATAATACCAATCGGGAAGATCTCTTGATACTGTGGGGGATTCATCATTCCAACAATGCAGAAGAGCAGACAAATCTCTATAAGAACCCAACCACCTATATTTCAGTTGGAACATCAACATTAAACCAGAGATTGGTACCAAAAATAGCTACTAGATCCCAAGTAAACGGGCAACGTGGAAGAATGGACTTCTTCTGGACAATTTTAAAACCGAATGATGCAATCCACTTCGAGAGTAATGGAAATTTCATTGCTCCAGAATATGCATACAAAATTGTCAAGAAAGGGGACTCAACAATTATGAAAAGTGGAGTGGAATATGGCCACTGCAACACCAAATGTCAAACCCCAGTAGGAGCGATAAACTCTAGTATGCCGTTCCACAATATACATCCTCTCACCATCGGGGAATGCCCCAAATACGTGAAGTCAAACAAGTTGGTCCTTGCGACTGGGCTCAGAAATAGTCCTCTAAGAGAAAAGAGAAGAAAAAGAGGGCTGTTTGGGGCTATAGCAGGTTTTATAGAGGGAGGATGGCAGGGAATGGTTGATGGTTGGTATGGGTACCACCATAGCAATGAGCAGGGGAGTGGGTACGCTGCAGACAAAGAATCCACCCAAAAGGCAATAGATGGAGTTACCAATAAGGTCAACTCGATCATTGACAAAATGAACACTCAATTTGAGGCAGTTGGAAGGGAGTTTAATAACTTAGAAAGGAGGATAGAGAATTTGAACAAGAAAATGGAAGACGGATTCCTAGATGTCTGGACCTATAATGCTGAACTTCTAGTTCTCATGGAAAACGAGAGGACTCTAGATTTCCATGACTCAAATGTCAAGAACCTTTACGACAAAGTCAGACTGCAGCTTAGGGATAATGCAAAGGAGCTGGGTAACGGTTGTTTCGAGTTCTATCACAAATGTGATAATGAATGTATGGAAAGTGTGAGAAATGGGACGTATGACTACCCTCAGTATTCAGAAGAAGCAAGATTAAAAAGAGAAGAAATAAGCGGAGTGAAATTAGAATCAATAGGAACTTACCAAATACTGTCAATTTATTCAACAGTGGCGAGTTCCCTAGCACTGGCAATCATGGTGGCTGGTCTATCTTTATGGATGTGCTCCAATGGGTCGTTACAGTGCAGAATTTGCATT
		</sequence>
		<sequence>
			<taxon idref="HA|A/chicken/Zhejiang/194/2016|942916|A/chicken/Zhejiang/194/2016|2016-01-31|EPIISL253029"/>
			ATGGAGAAAATAGTGCTTCTTCTTGCAGTGGTTAGCCTTGTTAAAAGTGATCAGATTTGCATTGGTTACCATGCAAACAACTCGACAGAGCAGGTTGACACGATAATGGAAAAAAACGTCACTGTTACACATGCCCAAGACATACTGGAAAAGACACACAACGGGAGGCTCTGCGATCTGAATGGAGTGAAACCTCTGATTTTAAAGGATTGTAGTGTAGCTGGATGGCTTCTTGGAAACCCAATGTGCGACGAGTTCATCAGAGTGCCGGAATGGTCTTATATAGTGGAGAGGGCTAACCCAGCCAATGACCTCTGTTACCCAGGGAATCTCAATGACTATGAAGAACTGAAACACCTATTGAGCAGAATAAATCATTTTGAGAAGACTCTGATCATCCCCAAGAGTTCTTGGCCCAATCATGA--AACATCATTAGGGGTGAGCGCAGCATGTCCATACCAGGGAGTGCCCTCCTTTTTCAGAAATGTAGTATGGCTTACCAAGAAGAATGATGCATACCCAACAATAAAGGTGAGCTACAATAACACCAATAGGGAAGATCTTTTGATACTGTGGGGAATTCATCATTCCAACAATGCAGCAGAGCAGACAAATCTCTATAAAAACCCAACCACCTATGTTTCCGTTGGGACATCAACATTAAACCAGAGGTTGGTGCCAAAAATAGCTACTAGATCCCAAGTAAACGGGCAACGTGGAAGAATGGATTTCTTCTGGACAATTTTAAAACCGAATGATGCAATCCACTTCGAGAGTAATGGAAATTTTATTGCTCCAGAATATGCATACAAAATTGTCAAGACAGGGGACTCAACAATTATGAAAAGTGAAATGGAATATGGCCACTGCAACACCAAATGTCAAACTCCAATAGGGGCGATAAACTCCAGTATGCCATTCCACAATATACACCCTCTCACTATCGGGGAGTGCCCCAAATACGTTAAATCAAACAAATTAGTCCTTGCGACTGGGCTCAGAAATAGTCCTCTAAGAGAAAGAAGAAGAAAAAGAGGACTATTTGGAGCTATAGCAGGGTTTATAGAGGGAGGATGGCAAGGAATGGTAGATGGTTGGTATGGGTACCACCATAGCAATGAACAGGGGAGTGGGTACGCCGCAGACAGAGAATCCACCCAAAAGGCAATAGATGGAGTTACCAATAAGGTCAACTCGATAATTGACAAAATGAACACTCAATTTGAGGCCGTTGGAAGGGAATTTAATAACTTAGAACGGAGAATAGAGAATTTAAATAAGAAAATGGAAGACGGATTCCTAGATGTCTGGACTTATAATGCTGAACTTTTGGTTCTCATGGAAAATGAGAGAACTCTAGATTTCCATGACTCAAATGTCAAGAACCTTTATGACAAAGTCCGACTACAGCTTAGGGATAATGCAAAGGAGCTGGGTAATGGTTGTTTCGAGTTCTATCACAAATGTGATAATGAATGTATGGAAAGTGTAAGAAATGGGACGTATGATTACCCCCAGTATTCAGAAGAAGCAAGATTAAAAAGGGAAGAAATAAGCGGAGTGAAATTGGAATCAATAGGAACTTACCAAATACTGTCAATTTATTCAACAGTGGCGAGTTCCTTAGCACTGGCAATCATTGTGGCTGGTCTATCCTTATGGATGTGCTCCAATGGGTCGTTACAATGCAGAATTTGCATT
		</sequence>
		<sequence>
			<taxon idref="HA|A/chicken/Yunnan/03.16DQXYL0034-O/2015(H5N6)HA|H5N6|657514|A/chicken/Yunnan/03.16DQXYL0034-O/2015(H5N6)|2015-03-16|EPIISL198880"/>
			ATGGAGAAAATGGTGCTTCTTCTTGCAGCGGTTAGCCTTGTTAAAAGTGATCAGATTTGCATTGGTTACCATGCAAACAACTCGACAGAGCAGGTTGACACGATAATGGAAAAAAACGTCACTGTTACACATGCCCAAGACATACTGGAAAAGACACACAACGGAAGACTCTGCGATCTGAATGGAGTGAAACCTCTGATTTTAAAGGATTGTAGTGTAGCTGGATGGCTCCTTGGAAACCCAATGTGTGACGAGTTCATCAGAGTGCCGGAATGGTCTTACATAGTGGAGAGGGCTAACCCAGCCAATGACCTCTGTTATCCAGGGAACCTCAATGACTATGAGGAACTGAAACACCTATTGAGCAGAATAAATCATTTTGAGAAGACTCTGATCATCCCCAAGAGTTCTTGGCCCAATCAT-A-CATCATCATCAGGGGTGAGTGCAGCATGTCCATACCTGGGAATGCCCTCCTTTTTCAGAAATGTGGTATGGCTTACCAAAAAGAACGATGCATACCCAACAATAAAGATGAGCTACAATAATACCTATAGGGAAGATCTTTTGATACTGTGGGGGATTCATCATTCCAACAATGCAGCAGAGCAGACAAATCTCTATAAAAACCCAACCACCTATGTTTCCGTTGGGACATCAACATTAAACCAGAGATTGGAGCCAAAAATAGCTACTAGATCCCAAGTAAACGGGCAACGTGGAAGAATGGATTTCTTCTGGACCATTTTAAAACCGAATGATGCAATCCACTTCGAGAGTAATGGAAATTTTATTGCTCCAGAATATGCATACAAAATTGTCAAGAAAGGGGACTCAACAATTATGAAAAGTGAAATGGAATATGGGCACTGCAACACCAAATGTCAAACTCCAATAGGGGCGATAAACTCTAGTATGCCATTCCACAATATACACCCTCTCACTATCGGGGAGTGCCCCAAATACGTGAAATCGAACAAATTAGTCCTTGCGACTGGGCTCAGAAATAGTCCTCTAAGAGAAAGAAGAAGAAAAAGAGGACTATTTGGAGCTATAGCAGGGTTTATAGAGGGAGGATGGCAAGGAATGGTAGATGGTTGGTATGGGTACCACCATAGCAATGAACAGGGGAGTGGGTACGCTGCAGACAGAGAATCCACCCAAAAGGCAATAGATGGAGTTACCAATAAGGTCAACTCGATAATAGACAAAATGAACACTCAATTTGAGGCCGTTGGAAGAGAATTTAATAACTTAGAACGGAGAATAGAGAATTTAAATAAGAAAATGGAAGACGGATTCTTAGATGTCTGGACTTATAATGCTGAACTTTTAGTTCTCATGGAAAATGAGAGAACTCTAGATTTCCATGACTCAAATGTCAAGAACCTTTATGACAAGGTCCGACTACAGCTTAGGGATAATGCAAAGGAGCTGGGTAATGGTTGTTTCGAGTTCTATCACAAATGTGATAATGAATGTATGGAAAGTGTAAGAAATGGGACGTATGACTACCCCCAGTATTCAGAAGAAGCAAGGTTAAAAAGGGAAGAAATAAGCGGAGTGAAATTGGAATCAATAGGAACTTACCAAATACTGTCAATTTATTCAACAGTGGCGAGTTCCCTAGCACTGGCAATCATTGTGGCTGGTCTATCTTTATGGATGTGCTCCAATGGGTCGTTACAATGCAGAATTTGCATT
		</sequence>
		<sequence>
			<taxon idref="HA|A/chicken/Poland/16/2017|1187248|A/chicken/Poland/16/2017|2017-01-05|EPIISL301037"/>
			ATGGAGAACATGGTGCTTCTTCTTGCAATAGTTAGCCTTGTTAAAAGTGACCAGATTTGCATTGGTTACCATGCAAACAACTCGACGGAGCAAGTTGACACGATAATGGAAAAGAACGTCACTGTTACACATGCCCAAGACATACTGGAAAAAACACACAACGGGAAGCTCTGCGATCTAAATGGGGTGAAGCCTCTGATTTTAAAGGATTGTAGTGTAGCTGGATGGCTCCTCGGAAACCCAATGTGCGACGAATTCATCAGAGTGCCGGAATGGTCTTACATAGTGGAGAGGGCTAACCCAGCTAATGACCTCTGTTACCCAGGGAGCCTCAATGACTATGAAGAACTGAAACACCTGTTGAGCAGAATAAATCATTTTGAGAAGATTCTGATCATCCCCAAGAGTTCTTGGCCCAATCATGA--AACATCATTAGGGGTAAGCGCAGCTTGTCCATATCAGGGAACGCCCTCCTTTTTCAGAAATGTGGTATGGCTTATCAAAAAGAACGATGCATACCCAACAATAAAGATAAGCTACAATAATACCAATCGGGAAGATCTCTTGATACTGTGGGGGATTCATCATTCCAACAATGCAGAAGAGCAGACAAATCTCTACAAAAACCCAACCACCTATATTTCAGTTGGAACATCAACATTAAACCAGAGATTGGTACCAAAAATAGCTACTAGATCCCAAGTAAACGGGCAACGTGGAAGAATGGACTTCTTCTGGACAATTTTAAAACCGAATGATGCAATCCACTTCGAGAGTAATGGAAATTTCATTGCTCCAGAATATGCATACAAAATTGTCAAGAAAGGGGACTCAACAATTATGAAAAGTGGAGTGGAATATGGCCACTGCAACACCAAATGTCAAACCCCAGTAGGAGCGATAAACTCTAGTATGCCGTTCCACAATATACATCCTCTCACCATCGGGGAATGCCCCAAATACGTGAAGTCAAACAAGTTGGTCCTTGCGACTGGGCTCAGAAATAGTCCTCTAAGAGAAAAGAGAAGAAAAAGAGGGCTGTTTGGGGCTATAGCAGGTTTTATAGAGGGAGGATGGCAGGGAATGGTTGATGGTTGGTATGGGTACCACCATAGCAATGAGCAGGGGAGTGGGTACGCTGCAGACAAAGAATCCACCCAAAAGGCAATAGATGGAGTTACCAATAAGGTCAACTCGATCATTGACAAAATGAACACTCAATTTGAGGCAGTTGGAAGGGAGTTTAATAACTTAGAAAGGAGGATAGAGAATTTGAACAAGAAAATGGAAGACGGATTCCTAGATGTCTGGACCTATAATGCTGAACTTCTAGTTCTCATGGAAAACGAGAGGACTCTAGATTTCCATGACTCAAATGTCAAGAACCTTTACGACAAAGTCAGACTGCAGCTTAGGGATAATGCAAAGGAGCTGGGTAACGGTTGTTTCGAGTTCTATCACAAATGTGATAATGAATGTATGGAAAGTGTGAGAAATGGGACGTATGACTACCCTCAGTATTCAGAAGAAGCAAGATTAAAAAGAGAAGAAATAGGCGGAGTGAAATTAGAATCAATAGGAACTTACCAAATACTGTCAATTTATTCAACAGTGGCGAGTTCCCTAGCACTGGCAATCATGGTGGCTGGTCTATCTTTATGGATGTGCTCCAATGGGTCGTTACAGTGCAGAATTTGCATT
		</sequence>
		<sequence>
			<taxon idref="HA|A/eurasianwigeon/Netherlands/1/2014|596289|A/eurasianwigeon/Netherlands/1/2014|2014-11-24|EPIISL181093"/>
			NNNNNNNNNNNNNNNNNNNNNNNNNNNNNNNNNNNNNNNNNNNNAAGTGATCAGATTTGCATTGGTTACCATGCAAACAACTCAACAAAACAGGTTGACACAATAATGGAAAAAAACGTCACTGTTACACATGCCCAAGACATACTGGAAAAGACACACAACGGGAAGCTCTGCGATCTTAATGGAGTGAAGCCCCTGATTCTAAAGGATTGTAGCGTAGCTGGGTGGCTCCTTGGAAATCCAATGTGCGACGAGTTCATCAGGGTGCCGGAATGGTCTTACATCGTGGAGAGGGCTAACCCAGCCAACGACCTCTGTTACCCAGGGACCCTCAATGACTATGAGGAACTGAAACACCTACTGAGCAGAATAAATCATTTTGAGAAAACTCTGATCATCCCCAAGAGTTCTTGGCCCAATCATGA--AACATCATTAGGGGTGAGCGCAGCATGTCCATACCAGGGAGCATCCTCATTTTTCAGAAATGTGGTATGGCTCATCAAAAAGAACGATGCATACCCGACAATAAAGATAAGCTACAATAATACCAATCGGGAAGATCTTCTGATACTGTGGGGGATTCATCATCCCAACAATGCAGAAGAGCAGACAAATCTCTATAAAAACCCAGACACTTATGTTTCCGTTGGGACATCAACATTAAACCAGAGATTGGTGCCAAAAATAGCTACTAGATCCCAAGTAAACGGGCAACGTGGAAGAATGGATTTCTTCTGGACAATTTTAAAACCGAATGATGCAATCCACTTTGAGAGTAATGGAAATTTCATTGCTCCAGAATATGCCTACAAAATTGTCAAGAAAGGGGACTCAACAATTATGAAAAGTGAAGTGGAGTATGGCCACTGCAACACCAAATGTCAAACCCCAATAGGGGCGATAAACTCTAGCATGCCATTCCACAATATACACCCTCTCACCATCGGGGAATGCCCCAAATACGTGAAGTCAAACAAATTAGTCCTTGCGACTGGGCTCAGAAATAGTCCTCTAAGGGAAAGAAGAAGAAAAAGAGGACTATTTGGAGCTATAGCAGGGTTTATAGAGGGAGGATGGCAGGGAATGGTAGACGGTTGGTATGGGTACCACCATAGCAATGAGCAGGGGAGTGGGTACGCTGCAGACAAAGAATCCACCCAAAAGGCAGTAGATGGAGTTACCAATAAGGTCAACTCAATCATTGACAAAATGAACACTCAATTTGAGGCCGTTGGAAGGGAATTTAATAACTTAGAAAGGAGAATAGAGAATTTAAACAAGAAAATGGAAGACGGATTCCTAGATGTCTGGACTTATAATGCTGAACTTTTAGTTCTCATGGAAAATGAGAGAACTCTAGATTTCCATGACTCAAATGTCAAGAACCTTTACGACAAAGTCCGACTACAGCTTAGGGATAATGCAAAGGAGCTGGGTAATGGTTGTTTCGAGTTCTATCACAAATGTGATAACGAATGTATGGAAAGCGTAAGAAATGGGACGTATGACTACCCTAAGTATTCAGAAGAAGCAAGATTAAAAAGAGAAGAAATAAGCGGAGTGAAATTAGAATCAATAGGAACTTACCAAATACTGTCAATTTATTCAACAGTGGCGAGTTCCCTAGCACTGGCAATCATAGTGGCTGGTCTATCTTTATGGATGTGCTCTAATGGGTCGCTACAATGCAGAATNNNNNNN
		</sequence>
		<sequence>
			<taxon idref="HA|A/chicken/Poland/002/2017|959435|A/chicken/Poland/002/2017|2017-01-02|EPIISL255916"/>
			ATGGAGAACATAGTGCTTCTTCTTGCAATAGTTAGCCTTGTTAAAAGTGATCAGATTTGCATTGGTTACCATGCAAACAACTCGACAGAGCAAGTTGACACGATAATGGAAAAGAACGTCACTGTTACACATGCCCAAGACATACTAGAAAAAACACACAACGGGAAGCTCTGCGATCTAAATGGGGTGAAGCCTCTGATTTTAAAGGATTGTAGTGTAGCTGGATGGCTCCTCGGAAACCCAATGTGCGACGAATTCATCAGAGTGCCGGAATGGTCTTACATAGTGGAGAGGGCTAACCCAGCTAATGACCTCTGTTACCCAGGGAGCCTCAATGACTATGAAGAACTGAAACACCTGTTGAGCAGAATAAATCATTTTGAGAAGATTCTGATCATCCCCAAGAGTTCTTGGCCCAATCATGA--AACATCATTAGGGGTGAGCGCAGCTTGTCCATACCAGGGAACGCCCTCCTTTTTCAGAAATGTGGTATGGCTTATCAAAAAGAACGATGCATACCCAACAATAAAGATAAGCTACAATAATACCAATCGGGAAGATCTCTTGATACTGTGGGGGATTCATCATTCCAACAATGCAGAAGAGCAGACAAATCTCTATAAAAACCCAACCACCTATATTTCAGTTGGAACATCAACATTAAACCAGAGATTGATACCAAAAATAGCTACTAGATCCCAAGTAAACGGGCAACGTGGAAGAATGGACTTCTTCTGGACAATTTTAAAACCGAATGATGCAATCCACTTCGAGAGTAATGGAAATTTCATTGCTCCAGAATATGCATACAAAATTGTCAAGAAAGGGGACTCAACAATTATGAAAAGTGGAGTGGAATATGGCCACTGCAACACCAAATGTCAAACCCCAGTAGGAGCGATAAACTCTAGTATGCCGTTCCACAATATACATCCTCTCACCATCGGGGAATGCCCCAAATACGTGAAGTCAAACAAGTTGGTCCTTGCGACTGGGCTCAGAAATAGTCCTCTAAGAGAAAAGAGAAGAAAAAGAGGGCTGTTTGGGGCTATAGCAGGTTTTATAGAGGGAGGATGGCAGGGAATGGTTGATGGTTGGTATGGGTACCACCATAGCAATGAGCAGGGGAGTGGGTACGCTGCAGACAAAGAATCCACCCAAAAGGCAATAGATGGAGTTACAAATAAGGTCAACTCGATCATTGACAAAATGAACACTCAATTTGAGGCAGTTGGAAGGGAGTTTAATAACTTAGAAAGGAGGATAGAGAATTTAAACAAGAAAATGGAAGACGGATTCCTAGATGTCTGGACCTATAATGCTGAACTTCTAGTTCTCATGGAAAACGAGAGGACTCTAGATTTCCATGACTCAAATGTCAAGAACCTTTACGACAAAGTCAGACTGCAGCTTAGGGATAATGCAAAGGAGCTGGGTAACGGTTGTTTCGAGTTCTATCACAAATGTGATAATGAATGTATGGAAAGTGTGAGAAATGGGACGTATGACTACCCTCAGTATTCAGAAGAAGCAAGATTAAAAAGAGAAGAAATAAGCGGAGTGAAATTAGAATCAATAGGAATTTACCAAATACTGTCAATTTATTCAACAGTGGCGAGTTCCCTAGCACTGGCAATCATGGTGGCTGGTCTATCTTTATGGATGTGCTCCAATGGGTCGTTACAGTGCAGAATTTGCATT
		</sequence>
		<sequence>
			<taxon idref="HA|A/wigeon/Sakha/1/2014|553349|A/wigeon/Sakha/1/2014|2014-09-25|EPIISL169427"/>
			ATGGAGAAAATAGTGCTTCTTCTTGCAGTGGTTAGCCTTGTTAAAAGTGATCAGATTTGCATTGGTTACCATGCAAACAACTCAACAAAACAGGTTGACACAATAATGGAAAAAAACGTCACTGTTACACATGCCCAAGACATACTGGAAAAGACACACAACGGGAAGCTCTGCGATCTTAATGGAGTGAAGCCCCTGATTCTAAAGGATTGTAGCGTAGCTGGGTGGCTCCTTGGAAATCCAATGTGCGACGAGTTCATCAGGGTGCCGGAATGGTCTTACATCGTGGAGAGGGCTAACCCAGCCAACGACCTCTGTTACCCAGGGACCCTCAATGACTATGAGGAACTGAAACACCTACTGAGCAGAATAAATCATTTTGAGAAAACTCTGATCATCCCCAAGAGTTCTTGGCCCAATCATGA--AACATCATTAGGGGTGAGCGCAGCATGTCCATACCAGGGAGCATCCTCATTTTTCAGAAATGTGGTATGGCTCATCAAAAAGAACGATGCATACCCGACAATAAAGATAAGCTACAATAATACCAATCGGGAAGATCTTTTGATACTGTGGGGGATTCATCATTCCAACAATGCAGAAGAGCAGACAAATCTCTATAAAAACCCAGACACTTATGTTTCCGTTGGGACATCAACATTAAACCAGAGATTGGTGCCAAAAATAGCTACTAGATCCCAAGTAAACGGGCAACGTGGAAGAATGGATTTCTTCTGGACAATTTTAAAACCGAATGATGCAATCCACTTTGAGAGTAATGGAAATTTCATTGCTCCAGAATATGCCTACAAAATTGTCAAGAAAGGGGACTCAACAATTATGAAAAGTGAAGTGGAGTATGGCCACTGCAACACCAAATGTCAAACCCCAATAGGGGCGATAAACTCTAGCATGCCATTCCACAATATACACCCTCTCACCATCGGGGAATGCCCCAAATACGTGAAGTCAAACAAATTAGTCCTTGCGACTGGGCTCAGAAATAGTCCTCTAAGGGAAAGAAGAAGAAAAAGAGGACTATTTGGAGCTATAGCAGGGTTTATAGAGGGAGGATGGCAGGGAATGGTAGACGGTTGGTATGGGTACCACCATAGCAATGAGCAGGGGAGTGGGTACGCTGCAGACAAAGAATCCACCCAAAAGGCAGTAGATGGAGTTACCAATAAGGTCAACTCAATCATTGACAAAATGAACACTCAATTTGAGGCCGTTGGAAGGGAATTTAATAACTTAGAAAGGAGAATAGAGAATTTAAACAAGAAAATGGAAGACGGATTCCTAGATGTCTGGACTTATAATGCTGAACTTTTAGTTCTCATGGAAAATGAGAGAACTCTAGATTTCCATGACTCAAATGTCAAGAACCTTTACGACAAAGTCCGACTACAGCTTAGGGATAATGCAAAAGAGCTGGGTAATGGTTGTTTCGAGTTCTATCACAAATGTGATAACGAATGTATGGAAAGCGTAAGAAATGGGACGTATGACTACCCTAAGTATTCAGAAGAAGCAAGATTAAAAAGAGAAGAAATAAGCGGAGTGAAATTAGAATCAATAGGAACTTACCAAATACTGTCAATTTATTCAACAGTGGCGAGTTCCCTAGCACTGGCAATCATAGTGGCTGGTCTATCTTTATGGATGTGCTCTAATGGGTCGCTACAATGCAGAATTTGCATC
		</sequence>
		<sequence>
			<taxon idref="HA|A/duck/Hunan/12.17YYGK056/2014(H5N6)HA|H5N6|657370|A/duck/Hunan/12.17YYGK056/2014(H5N6)|2014-12-17|EPIISL198862"/>
			ATGGAGAAAATAGTGCTTCTTCTTGCAGTGGTTAGCCTTGTTAAAAGTGATCAGATTTGCATTGGTTACCATGCAAATAACTCGACAGAGCAGGTTGACACGATAATGGAAAAAAACGTCACTGTTACACATGCCCAAGACATACTGGAAAAGACACACAACGGGAGGCTCTGCGATCTGAATGGAGTGAAACCTCTGATTTTAAAGGATTGTAGTGTAGCTGGATGGCTCCTTGGAAACCCAATGTGCGACGAGTTCATCAGAGTGCCGGAATGGTCTTACATAGTGGAGAGGGCTAACCCATCCAACGACCTCTGTTACCCAGGGAACCTCAATGACTATGAAGAACTGAAACATCTATTGAGCAGAATAAATCATTTTGAGAAGACTCTGATCATCCCCAAGAGTTCTTGGCCCAATCATGA--AACATCATTAGGGGTGAGCGCAGCATGTCCATACCAGGGAATGCCCTCCTTTTTCAGAAATGTGGTATGGCTCATCAAGAAGAACGATGCATACCCAACAATAAAGATGAGCTACAATAATACCAATAGTGAAGATCTTTTGATACTGTGGGGGATTCATCATTCCAACAACGCAGCAGAGCAGACAAATCTCTATAAAAACCCAACCACCTATGTTTCCGTTGGGACATCAACATTAAACCAGAGATTGGTGCCCAAAATAGCTACTAGATCCCAAGTAAACGGGCAACGTGGAAGAATGGATTTCTTCTGGACAATTTTAAAACCGAATGATGCAATCCACTTCGAGAGTAATGGAAATTTTATTGCTCCAGAATATGCATACAAAATTGTCAAGAAAGGGGACTCAACAATCATGAAAAGTGAAATGGAATATGGCCATTGCAACACCAAATGTCAAACTCCAATAGGGGCGATAAACTCTAGTATGCCATTCCACAATATACACCCTCTCACAATCGGGGAATGCCCCAAATACGTGAAATCAAACAAATTAGTCCTTGCGACTGGGCTCAGAAATAGTCCTCTAAGGGAGAGGAGAAGAAAAAGAGGACTATTTGGAGCTATAGCAGGGTTTATAGAGGGAGGATGGCAAGGAATGGTAGATGGTTGGTATGGGTACCACCATAGCAATGAACAGGGGAGTGGGTACGCTGCAGACAAAGAATCCACCCAAAAGGCAATAGATGGAGTCACCAATAAGGTCAACTCGATCATTGACAAGATGAACACTCAATTTGAGGCCGTTGGAAGGGAATTTAATAACTTAGAACGGAGAATAGAGAATTTAAATAAGAAAATGGAAGACGGATTCCTAGATGTCTGGACTTATAATGCGGAACTTCTAGTTCTCATGGAAAATGAGAGAACCCTAGATTTCCATGACTCAAATGTCAAGAACCTTTATGACAAAGTCCGACTACAGCTTAGGGATAATGCAAAGGAGCTGGGCAATGGTTGTTTCGAGTTCTATCACAAATGTGATAATGAATGTATGGAAAGTGTAAGAAATGGGACGTATGACTACCCTCAGTATTCAGAAGAAGCAAGATTGAAAAGAGAAGAAATAAGCGGAGTGAAATTGGAATCAATAGGAACTTACCAGATACTGTCAATTTATTCAACAGTGGCGAGTTCCCTAGCACTGGCAATCATTATGGCTGGTCTATCTTTATGGATGTGCTCCAATGGGTCATTACAATGCAGAATTTGCATT
		</sequence>
		<sequence>
			<taxon idref="HA|A/duck/Wuhan/JXYFB22/2015|682916|A/duck/Wuhan/JXYFB22/2015|2015-01-XX|EPIISL205120"/>
			ATGGAGAAAATAGTGCTTCTTCTTGCAGTGGTTAGCCTTGTTAAAAGTGATCAGATTTGCATTGGTTACCATGCAAATAACTCGACAGAGCAGGTTGACACGATAATGGAAAAAAACGTCACTGTTACACATGCCCAAGACATACTGGAAAAGACACACAACGGGAGGCTCTGCGATCTGAATGGAGTGAAACCTCTGATTTTAAAGGATTGTAGTGTAGCTGGATGGCTCCTTGGAAACCCAATGTGCGACGAGTTCATCAGAGTGCCGGAATGGTCTTATATAGTGGAGAGGGCTAACCCATCCAATGACCTCTGTTACCCAGGGAACCTCAATGACTATGAAGAACTGAAACATCTATTGAGCAGAATAAATCATTTTGAGAAGACTCTGATCATCCCCAAGAGTTCTTGGCCCAATCATGA--AACATCATTAGGGGTGAGCGCAGCATGTCCATACCAGGGAATGCCCTCCTTTTTCAGAAATGTGGTATGGCTCATCAAGAAGAACGATGCATACCCAACAATAAAGATGAGCTACAATAATACCAATAGTGAAGATCTTTTGATACTGTGGGGGATTCATCATTCCAACAACGCAGCAGAGCAGACAAATCTCTATAAAAACCCAACCACCTATGTTTCCGTTGGGACATCAACATTAAACCAGAGATTGGTGCCCAAAATAACTACTAGATCCCAAGTAAACGGGCAACGTGGAAGAATGGATTTCTTCTGGACAATTTTAAAACCGAATGATGCAATCCACTTCGAGAGTAATGGAAATTTTATTGCTCCAGAATATGCATACAAAATTGTCAAGAAAGGGGACTCAACAATCATGAAAAGTGAAATGGAATATGGCCATTGCAACACCAAATGTCAAACTCCAATAGGGGCGATAAACTCTAGTATGCCATTCCACAACATACACCCTCTCACCATCGGGGAATGCCCCAAATACGTGAAATCAAACAAATTAGTCCTTGCGACTGGGCTCAGAAATAGTCCTCTAAGGGAGAGGAGAAGAAAAAGAGGACTATTTGGAGCTATAGCAGGGTTTATAGAGGGAGGATGGCAAGGAATGGTAGATGGTTGGTATGGGTACCACCATAGCAATGAACAGGGAAGTGGGTACGCTGCAGACAAAGAATCCACCCAAAAGGCAATAGATGGAGTTACCAATAAGGTCAACTCGATCATTGACAAGATGAACACTCAATTTGAGGCCGTTGGAAGGGAATTTAATAACTTAGAACGGAGAATAGAGAATTTAAATAAGAAAATGGAAGACGGATTCCTAGATGTCTGGACTTATAATGCGGAACTTCTAGTTCTCATGGAAAATGAGAGAACTCTAGATTTCCATGACTCAAATGTCAAGAACCTTTACGACAAAGTCCGACTACAACTTAGGGATAATGCAAAGGAGCTGGGTAATGGTTGTTTCGAGTTCTATCACAAATGTGATAATGAATGTATGGAAAGTGTAAGAAATGGGACGTATGACTACCCTCAGTATTCAGAAGAAGCAAGATTAAAAAGAGAAGAAATAAGCGGAGTGAAATTGGAATCAATAGGAACTTACCAGATACTGTCAATTTATTCAACAGTGGCGAGTTCCCTAGCACTGGCAATCATTGTGGCTGGTCTATCTTTATGGATGTGCTCCAATGGGTCGTTACAATGCAGAATTTGCATT
		</sequence>
		<sequence>
			<taxon idref="HA|A/turtledove/Wuhan/WHBJ26/2014|682938|A/turtledove/Wuhan/WHBJ26/2014|2014-12-XX|EPIISL205141"/>
			ATGGAGAAAATAGTGCTTCTTCTTGCAGTGGTTAGCCTTGTTAAAAGTGATCAGATTTGCATTGGTTACCATGCAAACAACTCGACAGAGCAGGTTGACACGATAATGGAGAAAAACGTCACTGTTACACATGCCCAAGACATACTGGAAAAGACACACAACGGGAGGCTCTGCGATCTGAATGGAGTGAAACCTCTGATTTTAAAGGATTGTAGTGTAGCTGGATGGCTTCTTGGAAACCCAATGTGCGACGAGTTCATCAGGGTGCCGGAATGGTCTTACATAGTGGAGAGGGCTAACCCAGCCAATGACCTCTGTTACCCAGGGAACCTCAATGACTATGAAGAACTGAAACACTTATTGAGCAGAATAAATCATTTTGAGAAGACTTTGATCATCCCCAAGAGTTCTTGGCCCAATCATGA--AACATCATTAGGGGTGAGCGCAGCATGTCCATACCAGGGAATGCCCTCCTTTTTCAGAAATGTGGTATGGCTTACCAAGAAGAACGATGCATACCCAACAATAAAGATGAGCTACAATAATACCAATAGGGAAGATCTTTTGATACTGTGGGGGATTCATCATTCCAACAATGCAGCAGAGCAGACAAATCTCTATAAAAACCCAACCACCTATGTTTCCGTTGGGACATCAACATTAAACCAGAGATTGGTGCCAAAAATAGCTACTAGATCCCAAGTAAACGGGCAACGTGGAAGAATGGATTTCTTCTGGACAATTTTAAAACCGAATGATGCAATCCATTTCGAGAGTAATGGAAACTTTATTGCTCCAGAATATGCATACAAAATTGTCAAGAAAGGGGACTCAACAATTATGAAAAGTGAAATGGAATACGGCCACTGCAACACCAAATGTCAAACTCCAATAGGGGCGATAAACTCTAGTATGCCATTCCACAATATACACCCTCTCACTATCGGGGAGTGCCCCAAATACGTGAAATCAAACAAATTAGTCCTTGCGACTGGGCTCAGAAATAGTCCTCTAAGAGAAAGAAGAAGAAAAAGAGGACTATTTGGAGCTATAGCAGGTTTTATAGAGGGAGGATGGCAAGGAATGGTAGATGGTTGGTATGGGTACCACCATAGCAATGAACAGGGGAGTGGGTACGCTGCAGACAGAGAATCCACCCAAAAGGCAATAGATGGAGTTACCAATAAGGTCAACTCGATCATTGACAAAATGAACACTCAATTTGAAGCCGTTGGAAGGGAATTTAATAACTTAGAACGGAGAATAGAGAATTTAAATAAGAAAATGGAAGACGGATTCCTAGATGTCTGGACTTATAATGCTGAACTTTTAGTTCTCATGGAAAATGAGAGAACTCTAGATTTCCATGACTCAAATGTCAAGAACCTTTATGACAAAGTCCGACTACAGCTTAGGGATAATGCAAAGGAGCTGGGTAATGGTTGTTTCGAGTTCTATCACAAATGTGATAATGAATGTATGGAAAGTGTAAGAAATGGGACGTATGACTACCCCCAATATTCAGAAGAAGCAAGATTAAAAAGGGAAGAAATAAGCGGAGTGAAACTGGAATCAATAGGAACTTACCAAATACTGTCAATTTATTCAACAGTGGCGAGTTCCCTAACACTGGCAATCATTGTGGCTGGTCTATCTTTATGGATGTGCTCCAATGGGTCGTTACAATGCAGAATTTGCATT
		</sequence>
		<sequence>
			<taxon idref="HA|A/chicken/Kumamoto/1-6C/2016ha|886593|A/chicken/Kumamoto/1-6C/2016|2016-12-27|EPIISL242666"/>
			ATGGAGAAAATAGTGCTTCTTCTTGCAGTGGTTAGCCTTGTTAAAAGTGATCAGATTTGCATTGGTTACCATGCAAACAACTCGACAGAGCAGGTTGACACGATAATGGAAAAAAACGTCACTGTTACACATGCCCAAGACATACTGGAAAAGACACACAACGGGAGGCTCTGCGATCTAAATGGAGTGAAACCTCTGATTTTGAAAGATTGTAGTGTAGCTGGATGGCTTCTTGGAAACCCAATGTGCGACGAATTCATCAGAGTGCCGGAATGGTCTTACATAGTGGAGAGGGCTAACCCAGCCAATGACCTCTGTTACCCAGGGAACCTCAATGACTATGAAGAACTGAAACACCTATTGAGCAGAATAAATCATTTTGAGAAGACTCTGATCATCCCCAAGAGTTCTTGGCCCAATCATGA--AACATC---AGGGGTGAGCTCAGCATGCCCATACCAGGGAGTGCCCTCCTTTTTCAGAAATGTAGTATGGCTTACCAAGAAGAACGATGCATACCCAACAATAAAGATGAGCTACAATAATACCAATGGGGAAGATCTTTTGATACTGTGGGGGATTCATCATTCCAACAATGCAGCAGAGCAGACAAATCTCTATAAAAACCCAACCACCTATGTTTCCGTTGGGACATCAACATTAAACCAGAGATTGGTGCCAAAAATAGCTACTAGATCCCAAGTAAACGGGCAACAAGGAAGAATGGATTTCTTCTGGACAATTTTAAAACCGAATGATGCAATCCACTTTGAGAGTAATGGAAATTTTATTGCTCCAGAATATGCATACAAAATAGTCAAGAAAGGGGACTCAACAATTATGAAAAGTGAAATGGAATATGGCCACTGCAACACCAAATGTCAAACTCCAATAGGGGCGATAAACTCTAGTATGCCATTCCACAATATACACCCTCTCACCATCGGGGAGTGCCCCAAATACGTGAAATCAAACAAATTAGTCCTTGCGACTGGACTCAGAAATAGTCCTTTAAGAGAAAGAAGAAGAAAAAGAGGACTATTTGGAGCTATAGCAGGGTTCATAGAGGGAGGATGGCAAGGAATGGTAGATGGTTGGTATGGGTACCACCATAGCAATGAACAGGGGAGTGGGTACGCTGCAGACAGAGAATCCACCCAAAGGGCAATAGATGGAGTTACCAATAAGGTCAACTCGATAATCGACAAAATGAACACTCAATTTGAGGCCGTTGGAAGGGAGTTTAATAACTTAGAACGGAGAATAGAGAATTTAAATAAGAAAATGGAAGACGGATTCCTAGATGTCTGGACTTACAATGCTGAACTTTTAGTTCTCATGGAAAATGAGAGAACTTTAGATTTTCACGATTCAAATGTAAAAAACCTTTATGACAAAGTCCGACTACAGCTTAGGGATAATGCAAAGGAGCTAGGTAATGGTTGTTTCGAGTTCTATCATAAATGTGATAATGAATGTATGGAAAGTGTAAGAAATGGGACGTATGACTATCCCCAGTATTCAGAAGAAGCAAGATTAAAAAGGGAAGAAATAAGCGGAGTGAAATTGGAATCAATAGGAACTTACCAAATACTGTCAATTTATTCAACAGTGGCGAGTTCCCTAGCACTGGCAATCATTGTGGCTGGTCTATCTTTATGGATGTGCTCCAATGGGTCGTTACAATGCAGAATTTGCATT
		</sequence>
		<sequence>
			<taxon idref="HA|A/domesticduck/Poland/47/2017|1184965|A/domesticduck/Poland/47/2017|2017-01-16|EPIISL300693"/>
			ATGGAGAACATGGTGCTTCTTCTTGCAATAGTTAGCCTTGTTAAAAGTGATCAGATTTGCATTGGTTACCATGCAAACAACTCGACAGAGCAAGTTGACACGATAATGGAAAAGAACGTCACTGTTACACATGCCCAAGACATACTGGAAAAAACACACAACGGGAAGCTCTGCGATCTAAATGGGGTGAAGCCTCTGATTTTAAAGGATTGTAGTGTAGCTGGATGGCTCCTCGGAAACCCAATGTGCGACGAATTCATCAGAGTGCCGGAATGGTCTTACATAGTGGAGAGGGCTAACCCAGCTAATGACCTCTGTTACCCAGGGAGCCTCAATGACTATGAAGAACTGAAACACCTGTTGAGCAGAATAAATCATTTTGAGAAGATTCAGATCATCCCCAAGAGTTCTTGGCCCAATCATGA--AACATCATTAGGGGTAAGCGCAGCTTGTCCATATCAGGGAACGCCCTCCTTTTTCAGAAATGTGGTATGGCTTATCAAAAAGAACGATGCATACCCAACAATAAAGATAAGCTACAATAATACCAATCGGGAAGATCTCTTGATACTGTGGGGGATTCATCATTCCAACAATGCAGAAGAGCAGACAAATCTCTACAAAAACCCAACCACCTATATTTCAGTTGGAACATCAACATTAAACCAGAGATTGGTACCAAAAATAGCTACTAGATCCCAAGTAAACGGGCAACGTGGAAGAATGGACTTCTTCTGGACAATTTTAAAACCGAATGATGCAATCCACTTCGAGAGTAATGGAAATTTCATTGCTCCAGAATATGCATACAAAATTGTCAAGAAAGGGGACTCAACAATTATGAAAAGTGGAGTGGAATATGGCCACTGCAACACCAAATGTCAAACCCCAGTAGGAGCGATAAACTCTAGTATGCCGTTCCACAATATACATCCTCTCACCATCGGGGAATGCCCCAAATACGTGAAGTCAAACAAGTTGGTCCTTGCGACTGGGCTCAGAAATAGTCCTCTAAGAGAAAAGAGAAGAAAAAGAGGGCTGTTTGGGGCTATAGCAGGTTTTATAGAGGGAGGATGGCAGGGAATGGTTGATGGTTGGTATGGGTATCACCATAGCAATGAGCAGGGGAGTGGGTACGCTGCAGACAAAGAATCCACCCAAAAGGCAATAGATGGAGTTACCAATAAGGTCAACTCGATCATTGACAAAATGAACACTCAATTTGAGGCAGTTGGAAGGGAGTTTAATAAATTAGAAAGGAGGATAGAGAATTTGAACAAGAAAATGGAAGACGGATTCCTAGATGTCTGGACCTATAATGCTGAACTTCTAGTTCTCATGGAAAACGAGAGGACTCTAGATTTCCATGACTCAAATGTCAAGAACCTTTACGACAAAGTCAGACTGCAGCTTAGGGATAATGCAAAGGAGCTGGGTAACGGTTGTTTCGAGTTCTATCACAAATGTGATAATGAATGCATGGAAAGTGTGAGAAATGGGACGTATGACTACCCTCAGTATTCAGAAGAAGCAAGATTAAAAAGAGAAGAAATAGGCGGAGTGAAATTAGAATCAATAGGAACTTACCAAATACTGTCAATTTATTCAACAGTGGCGAGTTCCCTAGCACTGGCAATCATGGTGGCTGGTCTATCTTTATGGATGTGCTCCAATGGGTCGTTACAGTGCAGAATTTGCATT
		</sequence>
		<sequence>
			<taxon idref="HA|A/chicken/Kumamoto/1-7C/2016ha|881101|A/chicken/Kumamoto/1-7C/2016|2016-12-27|EPIISL241764"/>
			ATGGAGAAAATAGTGCTTCTTCTTGCAGTGGTTAGCCTTGTTAAAAGTGATCAGATTTGCATTGGTTACCATGCAAACAACTCGACAGAGCAGGTTGACACGATAATGGAAAAAAACGTCACTGTTACACATGCCCAAGACATACTGGAAAAGACACACAACGGGAGGCTCTGCGATCTAAATGGAGTGAAACCTCTGATTTTGAAAGATTGTAGTGTAGCTGGATGGCTTCTTGGAAACCCAATGTGCGACGAATTCATCAGAGTGCCGGAATGGTCTTACATAGTGGAGAGGGCTAACCCAGCCAATGACCTCTGTTACCCAGGGAACCTCAATGACTATGAAGAACTGAAACACCTATTGAGCAGAATAAATCATTTTGAGAAGACTCTGATCATCCCCAAGAGTTCTTGGCCCAATCATGA--AACATC---AGGGGTGAGCTCAGCATGCCCATACCAGGGAGTGCCCTCCTTTTTCAGAAATGTAGTATGGCTTACCAAGAAGAACGATGCATACCCAACAATAAAGATGAGCTACAATAATACCAATGGGGAAGATCTTTTGATACTGTGGGGGATTCATCATTCCAACAATGCAGCAGAGCAGACAAATCTCTATAAAAACCCAACCACCTATGTTTCCGTTGGGACATCAACATTAAACCAGAGATTGGTGCCAAAAATAGCTACTAGATCCCAAGTAAACGGGCAACAAGGAAGAATGGATTTCTTCTGGACAATTTTAAAACCGAATGATGCAATCCACTTTGAGAGTAATGGAAATTTTATTGCTCCAGAATATGCATACAAAATAGTCAAGAAAGGGGACTCAACAATTATGAAAAGTGAAATGGAATATGGCCACTGCAACACCAAATGTCAAACTCCAATAGGGGCGATAAACTCTAGTATGCCATTCCACAATATACACCCTCTCACCATCGGGGAGTGCCCCAAATACGTGAAATCAAACAAATTAGTCCTTGCGACTGGACTCAGAAATAGTCCTTTAAGAGAAAGAAGAAGAAAAAGAGGACTATTTGGAGCTATAGCAGGGTTCATAGAGGGAGGATGGCAAGGAATGGTAGATGGTTGGTATGGGTACCACCATAGCAATGAACAGGGGAGTGGGTACGCTGCAGACAGAGAATCCACCCAAAGGGCAATAGATGGAGTTACCAATAAGGTCAACTCGATAATCGACAAAATGAACACTCAATTTGAGGCCGTTGGAAGGGAGTTTAATAACTTAGAACGGAGAATAGAGAATTTAAATAAGAAAATGGAAGACGGATTCCTAGATGTCTGGACTTACAATGCTGAACTTTTAGTTCTCATGGAAAATGAGAGAACTTTAGATTTTCACGATTCAAATGTAAAAAACCTTTATGACAAAGTCCGACTACAGCTTAGGGATAATGCAAAGGAGCTAGGTAATGGTTGTTTCGAGTTCTATCATAAATGTGATAATGAATGTATGGAAAGTGTAAGAAATGGGACGTATGACTATCCCCAGTATTCAGAAGAAGCAAGATTAAAAAGGGAAGAAATAAGCGGAGTGAAATTGGAATCAATAGGAACTTACCAAATACTGTCAATTTATTCAACAGTGGCGAGTTCCCTAGCACTGGCAATCATTGTGGCTGGTCTATCTTTATGGATGTGCTCCAATGGGTCGTTACAATGCAGAATTTGCATT
		</sequence>
		<sequence>
			<taxon idref="HA|A/chicken/Kumamoto/1-5C/2016ha|881117|A/chicken/Kumamoto/1-5C/2016|2016-12-27|EPIISL241766"/>
			ATGGAGAAAATAGTGCTTCTTCTTGCAGTGGTTAGCCTTGTTAAAAGTGATCAGATTTGCATTGGTTACCATGCAAACAACTCGACAGAGCAGGTTGACACGATAATGGAAAAAAACGTCACTGTTACACATGCCCAAGACATACTGGAAAAGACACACAACGGGAGGCTCTGCGATCTAAATGGAGTGAAACCTCTGATTTTGAAAGATTGTAGTGTAGCTGGATGGCTTCTTGGAAACCCAATGTGCGACGAATTCATCAGAGTGCCGGAATGGTCTTACATAGTGGAGAGGGCTAACCCAGCCAATGACCTCTGTTACCCAGGGAACCTCAATGACTATGAAGAACTGAAACACCTATTGAGCAGAATAAATCATTTTGAGAAGACTCTGATCATCCCCAAGAGTTCTTGGCCCAATCATGA--AACATC---AGGGGTGAGCTCAGCATGCCCATACCAGGGAGTGCCCTCCTTTTTCAGAAATGTAGTATGGCTTACCAAGAAGAACGATGCATACCCAACAATAAAGATGAGCTACAATAATACCAATGGGGAAGATCTTTTGATACTGTGGGGGATTCATCATTCCAACAATGCAGCAGAGCAGACAAATCTCTATAAAAACCCAACCACCTATGTTTCCGTTGGGACATCAACATTAAACCAGAGATTGGTGCCAAAAATAGCTACTAGATCCCAAGTAAACGGGCAACAAGGAAGAATGGATTTCTTCTGGACAATTTTAAAACCGAATGATGCAATCCACTTTGAGAGTAATGGAAATTTTATTGCTCCAGAATATGCATACAAAATAGTCAAGAAAGGGGACTCAACAATTATGAAAAGTGAAATGGAATATGGCCACTGCAACACCAAATGTCAAACTCCAATAGGGGCGATAAACTCTAGTATGCCATTCCACAATATACACCCTCTCACCATCGGGGAGTGCCCCAAATACGTGAAATCAAACAAATTAGTCCTTGCGACTGGACTCAGAAATAGTCCTTTAAGAGAAAGAAGAAGAAAAAGAGGACTATTTGGAGCTATAGCAGGGTTCATAGAGGGAGGATGGCAAGGAATGGTAGATGGTTGGTATGGGTACCACCATAGCAATGAACAGGGGAGTGGGTACGCTGCAGACAGAGAATCCACCCAAAGGGCAATAGATGGAGTTACCAATAAGGTCAACTCGATAATCGACAAAATGAACACTCAATTTGAGGCCGTTGGAAGGGAGTTTAATAACTTAGAACGGAGAATAGAGAATTTAAATAAGAAAATGGAAGACGGATTCCTAGATGTCTGGACTTACAATGCTGAACTTTTAGTTCTCATGGAAAATGAGAGAACTTTAGATTTTCACGATTCAAATGTAAAAAACCTTTATGACAAAGTCCGACTACAGCTTAGGGATAATGCAAAGGAGCTAGGTAATGGTTGTTTCGAGTTCTATCATAAATGTGATAATGAATGTATGGAAAGTGTAAGAAATGGGACGTATGACTATCCCCAGTATTCAGAAGAAGCAAGATTAAAAAGGGAAGAAATAAGCGGAGTGAAATTGGAATCAATAGGAACTTACCAAATACTGTCAATTTATTCAACAGTGGCGAGTTCCCTAGCACTGGCAATCATTGTGGCTGGTCTATCTTTATGGATGTGCTCCAATGGGTCGTTACAATGCAGAATTTGCATT
		</sequence>
		<sequence>
			<taxon idref="HA|A/muteswan/Kyoto/2T/2016ha|873448|A/muteswan/Kyoto/2T/2016|2016-12-22|EPIISL240617"/>
			ATGGAGAAAATAGTGCTTCTTCTTGCAGTGGTTAGCCTTGTTAAAAGTGATCAGATTTGCATTGGTTACCATGCAAACAACTCGACAGAGCAGGTTGACACGATAATGGAAAAAAACGTCACTGTTACACATGCCCAAGACATACTGGAAAAGACACACAACGGGAGGCTCTGCGATCTGAATGGAGTGAAACCTCTGATTTTAAAGGATTGTAGTGTAGCTGGATGGCTTCTTGGAAACCCAATGTGCGACGAATTCATCAGAGTGCCGGAATGGTCTTACATAGTGGAGAGGACTAACCCAGCCAATGACCTCTGTTACCCAGGGAACCTCAATGACTATGAAGAACTGAAACACCTATTGAGCAGAATAAATCATTTTGAGAAGACTCTGATCATCCCCAAGAGTTCTTGGCCCAATCATGA--AACATC---GGGGATGAGCGCAGCATGCCCATACCAGGGAGTGCCCTCCTTTTTCAGAAATGTGGTATGGCTTACCAAGAAGAACGATGCATACCCAACAATAAAGATGAGCTACAATAATACCAATGGGGAAGATCTTTTGATACTGTGGGGGATTCATCATTCCAACAATGCAGCAGAGCAGACAAATCTCTATAAAAACCCAACCACCTATGTTTCCGTTGGGACATCAACATTAAACCAGAGATTGGTGCCAAAAATAGCTACTAGATCCCAAGTAAACGGGCAACAAGGAAGAATGGATTTCTTCTGGACAATTTTAAAACCGAATGATGCAATCCACTTTGAGAGTAATGGAAATTTTATTGCTCCAGAATATGCATACAAAATAGTCAAGAAAGGGGACTCAACAATTATGAAAAGTGAAATGGAATATGGCCACTGCAACACCAAATGTCAAACTCCAATAGGGGCGATAAACTCTAGTATGCCATTCCACAATATACACCCTCTCACCATTGGGGAGTGCCCCAAATACGTGAAATCAAACAAATTAATCCTTGCGACTGGACTCAGAAATAGTCCTTTAAGAGAAAGAAGAAGAAAAAGAGGACTATTTGGAGCTATAGCAGGGTTCATAGAGGGAGGATGGCAAGGAATGGTAGATGGTTGGTATGGGTACCACCATAGCAATGAACAGGGGAGTGGGTACGCTGCAGACAGAGAATCCACCCAAAAGGCAATAGATGGAGTTACCAATAAGGTCAACTCGATAATCGACAAAATGAACACTCAATTTGAGGCCGTTGGAAGGGAGTTTAATAACTTAGAACGGAGAATAGAGAATTTAAATAAGAAAATGGAAGACGGATTCCTAGATGTCTGGACTTACAATGCTGAACTTTTAGTTCTCATGGAAAATGAGAGAACTTTAGATTTTCACGATTCAAATGTAAAAAACCTTTATGACAAAGTCCGACTACAGCTTAGGGATAATGCAAAGGAGCTAGGTAATGGTTGTTTCGAGTTCTATCATAAATGTGATAATGAATGTATGGAAAGTGTAAGAAATGGGACGTATGACTATCCCCAGTATTCAGAAGAAGCAAGATTAAAAAGGGAAGAAATAAGCGGAGTGAAATTGGAATCAATAGGAACTTACCAAATACTGTCAATTTATTCAACAGTGGCGAGTTCCCTAGCACTGGCAATCATTGTGGCTGGTCTATCTTTATGGATGTGCTCCAATGGGTCGTTACAATGCAGAATTTGCATT
		</sequence>
		<sequence>
			<taxon idref="HA|A/chicken/Miyazaki/1-6T/2016ha|873488|A/chicken/Miyazaki/1-6T/2016|2016-12-19|EPIISL240622"/>
			ATGGAGAAAATAGTGCTTCTTCTTGCAGTGGTTAGCCTTGTTAAAAGTGATCAGATCTGCATTGGTTACCATGCAAACAACTCGACAGAGCAGGTTGACACGATAATGGAAAAAAACGTCACTGTTACACATGCCCAAGACATACTGGAAAAGACACACAACGGGAGGCTCTGCGATCTGAATGGAGTGAAACCTCTGATTCTAAAGGATTGTAGTGTAGCTGGATGGCTTCTTGGAAACCCAATGTGCGACGAATTCATCAGAGTGCCGGAATGGTCTTACATAGTGGAGAGGACTAACCCAGCCAATGACCTCTGTTACCCAGGGAACCTCAATGACTATGAAGAACTGAAACACCTATTGAGCAGAATAAATCATTTTGAGAAGACTCTGATCATCCCCAAGAGTTCTTGGCCCAATCATGA--AACATC---AGGGGTGAGCGCAGCATGCCCATACCAGGGAGTGCCCTCCTTTTTCAGAAATGTGGTATGGCTTACCAAGAAGAACGATGCATACCCAACAATAAAGATGAGCTACAATAATACCAATGGGGAAGATCTTTTGATACTGTGGGGGATTCATCATTCCAACAATGCAGCAGAGCAGACAAATCTCTATAAAAACCCAACCACCTATGTTTCCGTTGGGACATCAACATTAAACCAGAGATTGGTGCCAAAAATAGCTACTAGATCCCAAGTAAACGGGCAACAAGGAAGAATGGATTTCTTCTGGACAATTTTAAAACCGAATGATGCAATCCACTTTGAGAGTAATGGAAATTTTATTGCTCCAGAATATGCATACAAAATAGTCAAGAAAGGGGACTCAACAATTATGAAAAGTGAAATGGAATATGGCCACTGCAACACCAAATGTCAAACTCCAATAGGGGCGATAAACTCTAGTATGCCATTCCACAATATACACCCTCTCACCATCGGGGAGTGCCCCAAATACGTGAAATCAAACAAATTAGTCCTTGCGACTGGACTCAGAAATAGTCCTTTAAGAGAAAGAAGAAGAAAAAGAGGACTATTTGGAGCTATAGCAGGGTTCATAGAGGGAGGATGGCAAGGAATGGTAGATGGTTGGTATGGGTACCACCATAGCAATGAACAGGGGAGTGGGTACGCTGCAGACAGAGAATCCACCCAAAAGGCAATAGATGGAGTTACCAATAAGGTCAACTCGATAATCGACAAAATGAACACTCAATTTGAGGCCGTTGGAAGGGAGTTTAATAACTTAGAACGGAGAATAGAGAATTTAAATAAGAAAATGGAAGACGGATTCCTAGATGTCTGGACTTACAATGCTGAACTTTTAGTTCTCATGGAAAATGAGAGAACTTTAGATTTTCACGATTCAAATGTAAAGAACCTTTATGACAAAGTCCGACTACAGCTTAGGGATAATGCAAAGGAGCTAGGTAATGGTTGTTTCGAGTTCTATCATAAATGTGATAATGAATGTATGGAAAGTGTAAGAAATGGGACGTATGACTATCCCCAGTATTCAGAAGAAGCAAGATTAAAAAGGGAAGAAATAAGCGGAGTGAAATTGGAATCAATAGGAACTTACCAAATACTGTCAATTTATTCAACAGTGGCGAGTTCCCTAGCACTGGCAATCATTGTGGCTGGTCTATCTTTATGGATGTGCTCCAATGGGTCGTTACAATGCAGAATTTGCATT
		</sequence>
		<sequence>
			<taxon idref="HA|A/chicken/Niigata/2-5C/2016ha|867041|A/chicken/Niigata/2-5C/2016|2016-11-30|EPIISL239427"/>
			ATGGAGAAAATAGTGCTTCTTCTTGCAGTGGTTAGCCTTGTTAAAAGTGATCAGATTTGCATTGGTTACCATGCAAACAACTCGACAGAGCAGGTTGACACGATAATGGAAAAAAACGTCACTGTTACACATGCCCAAGACATACTGGAAAAGACACACAACGGGAGGCTCTGCGATCTGAATGGAGTGAAACCTCTGATTTTAAAGGATTGTAGTGTAGCTGGATGGCTTCTTGGAAACCCAATGTGCGACGAATTCATCAGAGTGCCGGAATGGTCTTACATAGTGGAGAGGACTAACCCAGCCAATGACCTCTGTTACCCAGGGAACCTCAATGACTATGAAGAACTGAAACACCTATTGAGCAGAATAAATCATTTTGAGAAGACTCTGATCATCCCCAAGAGTTCTTGGCCCAATCATGA--AACATC---AGGGGTGAGCGCAGCATGCCCATACCAGGGAGTGCCCTCCTTTTTCAGAAATGTGGTATGGCTTACCAAGAAGAACGATGCATACCCAACAATAAAGATGAGCTACAATAATACCAATGGGGAAGATCTTTTGATACTGTGGGGGATTCATCATTCCAACAATGCAGCAGAGCAGACAAATCTCTATAAAAACCCAACCACCTATGTTTCCGTTGGGACATCAACATTAAACCAGAGATTGGTGCCAAAAATAGCTACTAGATCCCAAGTAAACGGGCAACAAGGAAGAATGGATTTCTTCTGGACAATTTTAAAACCGAATGATGCAATCCACTTTGAGAGTAATGGAAACTTTATTGCTCCAGAATATGCATACAAAATAGTCAAGAAAGGGGACTCAACAATTATGAAAAGTGAAATGGAATATGGCCACTGCAACACCAAATGTCAAACTCCAATAGGGGCGATAAACTCTAGTATGCCATTCCACAATATACACCCTCTCACCATCGGGGAGTGCCCCAAATACGTGAAATCAAACAAATTAGTCCTTGCGACTGGACTCAGAAATAGTCCTTTAAGAGAAAGAAGAAGAAAAAGAGGACTATTTGGAGCTATAGCAGGGTTCATAGAGGGAGGATGGCAAGGAATGGTAGATGGTTGGTATGGGTACCACCATAGCAATGAACAGGGGAGTGGGTACGCTGCAGACAGAGAATCCACCCAAAAGGCAATAGATGGAGTTACCAATAAGGTCAACTCGATAATCGACAAAATGAACACTCAATTTGAGGCCGTTGGAAGGGAGTTTAATAACTTAGAACGGAGAATAGAGAATTTAAATAAGAAAATGGAAGACGGATTCCTAGATGTCTGGACTTACAATGCTGAACTTTTAGTTCTCATGGAAAATGAGAGAACTTTAGATTTTCACGATTCAAATGTAAAGAACCTTTATGACAAAGTCCGACTACAGCTTAGGGATAATGCAAAGGAGCTAGGTAATGGTTGTTTCGAGTTCTATCATAAATGTGATAATGAATGTATGRAAAGTGTAAGAAATGGGACGTATGACTATCCTCAGTATTCAGAAGAAGCAAGATTAAAAAGGGAAGAAATAAGCGGAGTGAAATTGGAATCAATAGGAACTTACCAAATACTGTCAATTTATTCAACAGTGGCGAGTTCCCTAGCACTGGCAATCATTGTGGCTGGTCTATCTTTATGGATGTGCTCCAATGGGTCGTTACAATGCAGAATTTGCATT
		</sequence>
		<sequence>
			<taxon idref="HA|A/Chicken/Sweden/SVA161122KU0453/SZ0209317/2016|863834|A/Chicken/Sweden/SVA161122KU0453/SZ0209317/2016|2016-11-21|EPIISL238894"/>
			ATGGAGAACATAGTGCTTCTTCTTGCAATAGTTAGCCTTGTTAAAAGTGATCAGATTTGCATTGGTTACCATGCAAACAACTCGACAGAGCAAGTTGACACGATAATGGAAAAGAACGTCACTGTTACACATGCCCAAGACATACTGGAAAAAACACACAACGGGAAGCTCTGCGATCTAAATGGGGTGAAGCCTCTGATTTTAAAGGATTGTAGTGTAGCTGGATGGCTCCTCGGAAACCCAATGTGCGACGAATTCATCAGAGTGCCGGAATGGTCTTACATAGTGGAGAGGGCTAATCCAGCTAATGACCTCTGTTACCCAGGGAGCCTCAATAACTATGAAGAACTGAAACACCTGTTGAGCAGAATAAATCATTTTGAGAAGATTCTGATCATCCCCAAGAGTTCTTGGCCCAATCATGA--AACATCATTAGGGGTGAGCGCAGCCTGTCCATACCAGGGAACGCCCTCCTTTTTCAGAAATGTGGTATGGCTTATCAAAAAGAACGATGCATACCCAACAATAAAGATAAGCTACAATAATACCAATCGGGAAGATCTCTTGATACTGTGGGGAATTCATCATTCCAACAATGCAGAAGAGCAGACAAATCTCTATAAAAACCCAACCACCTATATTTCAGTTGGAACATCAACATTAAACCAGAGATTGGTACCAAAAATAGCTACTAGATCCCAAGTAAACGGGCAACGTGGAAGAATGGACTTCTTCTGGACAATTTTAAAACCGAATGATGCAATCCATTTCGAGAGTAATGGAAATTTCATTGCTCCAGAATATGCATACAAAATTGTCAAGAAAGGGGACTCAACAATTATGAAAAGTGGAGTGGAATATGGCCACTGCAACACCAAATGTCAAACCCCAGTAGGAGCGATAAACTCTAGTATGCCGTTCCACAATATACATCCTCTCACCATCGGGGAATGCCCCAAGTACGTGAAGTCAAACAAGTTGGTCCTTGCGACTGGGCTCAGAAATAGTCCTCTAAGAGAAAAGAGAAGAAAGAGAGGGCTGTTTGGAGCTATAGCAGGTTTTATAGAGGGAGGATGGCAGGGAATGGTTGATGGTTGGTATGGGTACCACCATAGCAATGAGCAGGGGAGTGGGTACGCTGCAGACAAAGAATCCACCCAAAAGGCAATAGATGGAGTTACCAATAAGGTCAACTCGATCATTGACAAAATGAACACTCAATTTGAGGCAGTTGGAAGGGAGTTTAATAACTTAGAAAGGAGGATAGAAAATTTGAACAAGAAAATGGAAGACGGATTCCTAGATGTCTGGACCTATAATGCTGAACTTCTAGTTCTCATGGAAAACGAGAGGACTCTAGATTTCCATGACTCAAATGTCAAGAACCTTTACGACAAAGTCAGACTGCAGCTTAGGGATAATGCAAAGGAGCTGGGTAACGGTTGTTTCGAATTCTATCACAAATGTGATAATGAATGTATGGAAAGTGTGAGAAATGGAACGTATTACTACCCTCAGTATTCAGAAGAAGCAAGATTAAAAAGAGAAGAAATAAGCGGAGTGAAATTAGAATCAATAGGAACTTACCAAATACTGTCAATTTATTCAACAGTGGCGAGTTCCCTAGCACTGGCAATCATGGTGGCTGGTCTATCTTTATGGATGTGCTCCAATGGGTCGTTACAGTGCAGAATTTGCATT
		</sequence>
		<sequence>
			<taxon idref="HA|A/muteswan/Poland/64/2017|959444|A/muteswan/Poland/64/2017|2017-01-31|EPIISL255917"/>
			ATGGAGAACATAGTGCTTCTTCTTGCAATAGTTAGCCTTGTTAAAAGTGATCAGATTTGCATTGGTTACCATGCAAACAACTCGACAGAGCAAGTTGACACGATAATGGAAAAGAACGTCACTGTTACACATGCCCAAGACATACTGGAAAAAACACACAACGGGAAGCTCTGCGATCTAAATGGGGTGAAGCCTCTGATTTTAAAGGATTGTAGTGTAGCTGGATGGCTCCTCGGAAACCCAATGTGCGACGAATTCATCAGAGTGCCGGAATGGTCTTACATAGTGGAGAGGGCTAACCCAGCTAATGACCTCTGTTACCCAGGGAGCCTCAATGACTATGAAGAACTGAAACACCTGTTGAGCAGAATAAATCATTTTGAGAAGATTCTGATCATCCCCAAGAGTTCTTGGCCCAATCATGA--AACATCATTAGGGGTGAGCGCAGCTTGTCCATACCAGGGAACGCCCTCCTTTTTCAGAAATGTGGTATGGCTTATCAAAAAGAACGATGCATACCCAACAATAAAGATAAGCTACAATAATACCAATCTGGAAGATCTCCTGATACTGTGGGGGATTCATCATTCCAACAATGCAGAAGAACAGACAAATCTCTATAAAAACCCAACCACTTATATTTCAGTTGGAACATCAACATTAAACCAGAGATTGGTACCAAAAATAGCTACTAGATCCCAAGTAAACGGGCAACGTGGAAGAATGGACTTCTTCTGGACAATTTTAAAACCGAATGATGCAATCCACTTCGAGAGTAATGGAAATTTCATTGCTCCAGAATATGCATACAAAATTGTCAAGAAAGGGGACTCAACAATTATGAAAAGTGAAGTGGAATATGGCCACTGCAACACCAAATGTCAAACCCCAGTAGGAGCGATAAACTCTAGTATGCCATTCCACAATATACATCCTCTCACCATCGGGGAATGCCCCAAATACGTAAAGTCAAACAAGTTGGTCCTTGCGACTGGGCTCAGAAATAGTCCTCTAAGAGAAAAGAGAAGAAAAAGAGGGCTGTTTGGGGCTATAGCAGGATTTATAGAGGGAGGATGGCAGGGAATGGTTGATGGTTGGTATGGGTACCACCATAGCAATGAGCAGGGGAGTGGGTACGCTGCAGACAAAGAATCTACCCAAAAGGCAATAGATGGAGTTACCAATAAGGTCAACTCGATCATTGACAAAATGAACACTCAATTTGAGGCAGTTGGAAGGGAGTTTAATAACTTAGAAAGGAGGATAGAGAATTTGAACAAGAAAATGGAAGACGGATTCCTAGATGTCTGGACCTACAATGCTGAACTTCTAGTTCTCATGGAAAACGAGAGGACTCTAGATTTCCATGACTCAAATGTCAAGAACCTTTACGACAAAGTCAGACTGCAGCTTAGGGATAATGCAAAGGAGCTGGGTAACGGTTGTTTCGAGTTCTATCATAAATGTGATAATAAATGTATGGAAAGTGTGAGAAATGGGACGTATGACTACCCTCAGTATTCAGAAGAAGCAAGATTAAAAAGAGAGGAAATAAGCGGAGTGAAATTAGAATCAATAGGAACTTACCAAATACTGTCAATTTATTCAACAGTGGCGAGTTCCCTAGCACTGGCAATCATGGTGGCTGGTCTATCTTTATGGATGTGCTCCAATGGGTCGTTACAGTGCAGGATTTGCATT
		</sequence>
		<sequence>
			<taxon idref="HA|A/Commonmoorhen/Vietnam/WBT226/2014|586257|A/Commonmoorhen/Vietnam/WBT226/2014|2014-04-25|EPIISL177992"/>
			ATGGAGAAAATAGTGCTTCTTCTTGCAGTGGTTAGCCTTGTTAAAAGTGATCAGATTTGCATTGGTTACCATGCAAACAACTCGACAGAGCAGGTTGACACGATAATGGAAAAGAACGTCACTGTTACACATGCCCAAGACATACTGGAAAAGACACACAACGGGAGGCTCTGCGATCTGAATGGGGTGAAACCTCTGATTTTAAAGGATTGTAGTGTAGCTGGATGGCTTCTTGGAAACCCAATGTGCGACGAGTTCATCAGAGTGCCGGAATGGTCTTACATAGTGGAGAGGGCTAACCCAGCCAATGACCTCTGTTACCCAGGGAACCTCAATGACTATGAAGAACTGAAACACCTATTGAGCAGAATAAATCATTTTGAAAAAACTCTGATCATCCCCAAGAGTTCTTGGCCCAATCATGA--AACATCATTAGGGGTGAGCGCAGCATGTCCATACCAGGGAATGCCCTCCTTTTTCAGAAATGTGGTATGGCTTACCAAGAAGAGCGATGCATACCCAACAATAAAGATGAGCTACAATAATACCAATAGGGAAGATCTTTTGATACTGTGGGGGATACATCATTCCAACAATGCAGCAGAGCAGACAAATCTCTATAAAAACCCAACCACCTATGTTTCCGTTGGGACATCAACATTAAACCAGAGATTGGTGCCAAAAATAGCTACTAGATCCCAAGTAAACGGGCAACGTGGAAGAATGGATTTCTTCTGGACAATTTTAAAACCGGATGATGCAATCCACTTCGAGAGTAATGGAAATTTTATTGCTCCAGAATATGCATACAAAATTGTCAAGAAAGGGGACTCAACAATTATGAAAAGTGAAATGGAATATGGCCACTGCAACACCAAATGTCAAACTCCAATAGGGGCGATAAACTCTAGTATGCCATTCCACAATATACACCCTCTCACTATCGGGGAGTGCCCCAAATACGTGAAATCAAACAAATTAGTCCTTGCGACTGGGCTCAGAAATAGTCCTCTAAGAGAAAGAAGAAGAAAAAGAGGACTATTTGGAGCTATAGCAGGGTTCATAGAGGGAGGATGGCAAGGAATGGTAGATGGTTGGTATGGGTACCACCATAGCAATGAACAGGGGAGTGGGTACGCTGCAGACAGAGAATCCACCCAAAAGGCAATAGATGGAGTTACCAATAAGGTCAACTCGATAATTGACAAAATGAACACTCAATTTGAGGCCGTTGGAAGGGAGTTTAATAAATTAGAACGGAGAATAGAGAATTTAAATAAGAAAATGGAAGACGGATTCCTAGATGTCTGGACTTACAATGCTGAACTTTTAGTTCTCATGGAAAATGAGAGAACTCTAGATTTCCATGATTCAAATGTCAAGAACCTTTATGACAAAGTCCGACTACAGCTTAGGGATAATGCAAAGGAGCTGGGTAATGGTTGTTTCGAGTTCTATCACAAATGTGATAATGAATGTATGGAAAGTGTAAGAAATGGGACGTATGACTACCCCCAGTATTCAGAAGAATCAAGATTAAAGAGGGAAGAAATAAGCGGAGTGAAATTGGAATCAATAGGAACTTACCAAATACTGTCAATTTATTCAACGGTGGCGAGTTCCCTAGCACTGGCAATCATTGTGGCTGGTCTATCTTTATGGATGTGCTCCAATGGGTCGTTACAATGCAGAATTTGCATT
		</sequence>
		<sequence>
			<taxon idref="HA|A/duck/France/161108h/2016|869809|A/duck/France/161108h/2016|2016-11-28|EPIISL240012"/>
			ATGGAGAACATGGTGCTTCTTCTTGCAATAGTTAGCCTTGTTAAAAGTGATCAGATTTGCATTGGTTACCATGCAAACAACTCGACAGAGCAAGTTGACACGATAATGGAAAAGAACGTCACTGTTACACATGCCCAAGACATACTGGAAAAAACACACAACGGGAAGCTCTGCGATCTAAATGGGGTGAAGCCTCTGATTTTAAAGGATTGTAGTGTAGCTGGATGGCTCCTCGGAAACCCAATGTGCGACGAATTCATCAGAGTGCCGGAATGGTCTTACATAGTGGAGAGGGCTAACCCAGCTAATGACCTCTGTTACCCAGGGAGCCTCAATGACTATGAAGAACTGAAACACCTGTTGAGCAGAATAAATCATTTTGAGAAGATTCTGATCATCCCCAAGAGTTCTTGGCCCAATCATGA--AACATCATTAGGGGTAAGCGCAGCTTGTCCATATCAGGGAACGCCCTCCTTTTTCAGAAATGTGGTATGGCTTATCAAAAAGAACGATGCATACCCAACAATAAAGATAAGCTACAATAATACCAATCGGGAAGATCTCTTGATACTGTGGGGGATTCATCATTCCAACAATGCAGAAGAGCAGACAAATCTCTACAAAAACCCAACCACCTATATTTCAGTTGGAACATCAACATTAAACCAGAGATTGGTACCAAAAATAGCTACTAGATCCCAAGTAAACGGGCAACGTGGAAGAATGGACTTCTTCTGGACAATTTTAAAACCGAATGATGCAATCCACTTCGAGAGTAATGGAAATTTCATTGCTCCAGAATATGCATACAAAATTGTCAAGAAAGGGGACTCAACAATTATGAAAAGTGGAGTGGAATATGGCCACTGCAACACCAAATGTCAAACCCCAGTAGGAGCGATAAACTCTAGTATGCCGTTCCACAATATACATCCTCTCACCATCGGGGAATGCCCCAAATACGTGAAGTCAAACAAGTTGGTCCTTGCGACTGGGCTCAGAAATAGTCCTCTAAGAGAAAAGAGAAGAAAAAGAGGGCTGTTTGGGGCTATAGCAGGTTTTATAGAGGGAGGATGGCAGGGAATGGTTGATGGTTGGTATGGGTACCACCATAGCAATGAGCAGGGGAGTGGGTACGCTGCAGACAAAGAATCCACCCAAAAGGCAATAGATGGAGTTACCAATAAGGTCAACTCGATCATTGACAAAATGAACACTCAATTTGAGGCAGTTGGAAGGGAGTTTAATAACTTAGAAAGGAGGATAGAGAATTTGAACAAGAAAATGGAAGACGGATTCCTAGATGTCTGGACCTATAATGCTGAACTTCTAGTTCTCATGGAAAACGAGAGGACTCTAGATTTCCATGACTCAAATGTCAAGAACCTTTACGACAAAGTCAGACTGCAGCTTAGGGATAATGCAAAGGAGCTGGGTAACGGTTGTTTCGAGTTCTATCACAAATGTGATAATGAATGTATGGAAAGTGTGAGAAATGGGACGTATGACTACCCTCAGTATTCAGAAGAAGCAAGATTAAAAAGAGAAGAAATAGGCGGAGTGAAATTAGAATCAATAGGAACTTACCAAATACTGTCAATTTATTCAACAGTGGCGAGTTCCCTAGCACTGGCAATCATGGTGGCTGGTCTATCTTTATGGATGTGCTCCAATGGGTCGTTACAGTGCAGAATTTGCATT
		</sequence>
		<sequence>
			<taxon idref="HA|A/turkey/Italy/17VIR1574-1/2017HA|961509|A/turkey/Italy/17VIR1574-1/2017|2017-02-21|EPIISL256306"/>
			ATGGAGAACATGGTGCTTCTTCTTGCAATAGTTAGCCTTGTTAAAAGTGATCAGATTTGCATTGGTTACCATGCAAACAACTCGACAGAGCAAGTTGACACGATAATGGAAAAGAACGTCACTGTTACACATGCCCAAGACATACTGGAAAAAACACACAACGGGAAGCTCTGCGATCTAAATGGGGTGAAGCCTCTGATTTTAAAGGATTGTAGTGTAGCTGGATGGCTCCTCGGAAACCCAATGTGCGACGAATTCATCAGAGTGCCGGAATGGTCTTACATAGTGGAGAGGGCTAACCCAGCTAATGACCTCTGTTACCCAGGGAGCCTCAATGACTATGAAGAACTGAAACACCTGTTGAGCAGAATAAATCATTTTGAGAAGATTCAGATCATCCCCAAGAGTTCTTGGCCCAATCATGA--AACATCATTAGGGGTAAGCGCAGCTTGTCCATATCAGGGAACGCCCTCCTTTTTCAGAAATGTGGTATGGCTTATCAAAAAGAACGATGCATACCCAACAATAAAGATAAGCTACAATAATACCAATCGGGAAGATCTCTTGATACTGTGGGGGATTCATCATTCCAACAATGCAGAAGAGCAGACAAATCTCTACAAAAACCCAACCACCTATATTTCAGTTGGAACATCAACATTAAACCAGAGATTGGTACCAAAAATAGCTACTAGATCCCAAGTAAACGGGCAACGTGGAAGAATGGACTTCTTCTGGACAATTTTAAAACCGAATGATGCAATCCACTTCGAGAGTAATGGAAATTTCATTGCTCCAGAATATGCATACAAAATTGTCAAGAAAGGGGACTCAACAATTATGAAAAGTGGAGTGGAATATGGCCACTGCAACACCAAATGTCAAACCCCAGTAGGAGCGATAAACTCTAGTATGCCGTTCCACAATATACATCCTCTCACCATCGGGGAATGCCCCAAATACGTGAAGTCAAACAAGTTGGTCCTTGCGACTGGGCTCAGAAATAGTCCTCTAAGAGAAAAGAGAAGAAAAAGAGGGCTGTTCGGGGCTATAGCAGGTTTTATAGAGGGAGGATGGCAGGGAATGGTTGATGGTTGGTATGGGTACCACCATAGCAATGAGCAGGGGAGTGGGTACGCTGCAGACAAAGAATCCACCCAAAAGGCAATAGATGGAGTTACCAATAAGGTCAACTCGATCATTGACAAAATGAACACTCAATTTGAGGCAGTTGGAAGGGAGTTTAATAACTTAGAAAGGAGGATAGAGAATTTGAACAAGAAAATGGAAGACGGATTCCTAGATGTCTGGACCTATAATGCTGAACTTCTAGTTCTCATGGAAAACGAGAGGACTCTAGATTTCCATGACTCAAATGTCAAGAACCTTTACGACAAAGTCAGACTGCAGCTTAGGGATAATGCAAGGGAGCTGGGTAACGGTTGTTTCGAGTTCTATCACAAATGTGATAATGAATGCATGGAAAGTGTGAGAAATGGGACGTATGACTACCCTCAGTATTCAGAAGAAGCAAGATTAAAAAGAGAAGAAATAGGCGGAGTGAAATTAGAATCAATAGGAACTTACCAAATACTGTCAATTTATTCAACAGTGGCGAGTTCCCTAGCACTGGCAATCATGGTGGCTGGTCTATCTTTATGGATGTGCTCCAATGGGTCGTTACAGTGCAGAATTTGCATT
		</sequence>
		<sequence>
			<taxon idref="HA|A/blackswan/Ibaraki/345T/2017ha|891567|A/blackswan/Ibaraki/345T/2017|2017-01-17|EPIISL243677"/>
			ATGGAGAAAATAGTGCTTCTTCTTGCAGTGGTTAGCCTTGTTAAAAGTGATCAGATTTGCATTGGTTACCATGCAAACAACTCGACAGAGCGGGTTGACACGATAATGGAAAAAAACGTCACTGTTACACATGCCCAAGACATACTAGAAAAGACACACAACGGGAGGCTCTGCGATCTGAATGGAGTGAAACCTCTGATTTTAAAGGATTGTAGTGTAGCTGGATGGCTTCTTGGAAACCCAATGTGCGACGAATTCATCAGAGTGCCGGAATGGTCTTACATAGTGGAGAGGACTAACCCAGCCAATGACCTCTGTTACCCAGGGAACCTCAATGATTATGAAGAACTGAAACACCTATTGAGCAGAATAAATCATTTTGAGAAGACTCTGATCATCCCCAAGAGTTCTTGGCCCAATCATGA--AACATC---AGGGGTGAGCGCAGCATGCCCATACCAGGGAGTGCCCTCCTTTTTCAGAAATGTGATATGGCTTACCAAGAAGAACGATGCATACCCACCAATAAAGATGAGCTACAATAATACCAATGGGGAAGATCTTTTGATACTGTGGGGGATTCATCATTCCAACAATGCAGCAGAGCAGACAAATCTCTATAAAAACCCAACCACCTATGTTTCCGTTGGGACATCAACATTAAACCAGAGATTGGTGCCAAAAATAGCTACTAGATCCCAAGTAAACGGGCAACAAGGAAGAATGGATTTTTTCTGGACAATTTTAAAACCGAATGATGCAATCCACTTTGAGAGTAATGGAAATTTTATTGCTCCAGAATATGCATACAAAATAGTCAAGAAAGGGGACTCAACAATTATGAAAAGTGAAATGGAATATGGCCACTGCAACACCAAATGTCAAACTCCAATAGGGGCGATAAACTCCAGTATGCCATTCCACAATATACACCCTCTCACCATCGGGGAGTGCCCCAAATACGTGAAATCAAACAAATTAGTCCTTGCGACTGGACTCAGAAATAGTCCTTTAAGAGAAAGAAGAAGAAAAAGAGGACTATTTGGAGCTATAGCAGGGTTCATAGAGGGAGGATGGCAAGGAATGGTAGATGGTTGGTATGGGTACCACCATAGCAATGAACAGGGGAGTGGGTACGCTGCAGACAGAGAATCCACCCAAAAGGCAATAGATGGAGTTACCAATAAGGTCAACTCGATAATCGACAAAATGAACACTCAATTTGAGGCCGTTGGAAGGGAGTTTAATAACTTAGAACGGAGAATAGAGAATTTAAATAAGAAAATGGAAGACGGATTCCTAGATGTCTGGACTTACAATGCTGAACTTTTAGTTCTCATGGAAAATGAGAGAACTTTAGATTTTCACGATTCAAATGTAAAGAACCTTTATGACAAAGTCCGACTACAGCTTAGGGATAATGCAAAGGAGCTAGGTAATGGTTGCTTCGAGTTCTATCATAAATGTGATAATGAATGTATGGAAAGTGTAAGAAATGGGACGTATGACTATCCCCAGTATTCAGAAGAGGCAAGATTAAAAAGGGAAGAAATAAGCGGAGTGAAATTGGAATCAATAGGAACTTACCAAATACTGTCAATTTATTCAACAGTGGCGAGTTCCCTAGCACTGGCAATCATTGTGGCTGGTCTATCTTTATGGATGTGCTCCAATGGGTCGTTACAATGCAGAATTTGCATT
		</sequence>
		<sequence>
			<taxon idref="HA|A/swan/Poland/49/2017|1187314|A/swan/Poland/49/2017|2017-01-26|EPIISL301054"/>
			ATGGAGAACATGGTGCTTCTTCTTGCAATAGTTAGCCTTGTTAAAAGTGATCAGATTTGCATTGGTTACCATGCAAACAACTCGACAGAGCAAGTTGACACGATAATGGAAAAGAACGTCACTGTTACACATGCCCAAGACATACTGGAAAAAACACACAACGGGAAGCTCTGCGATCTAAATGGGGTGAAGCCTCTGATTTTAAAGGATTGTAGTGTAGCTGGATGGCTCCTCGGAAACCCAATGTGCGACGAATTCATCAGAGTGCCGGAATGGTCTTACATAGTGGAGAGGGCTAACCCAGCTAATGACCTCTGCTACCCAGGGAGCCTCAATGACTATGAAGAACTGAAACACCTGTTGAGCAGAATAAATCATTTTGAGAAGATTCAGATCATCCCCAAGAGTTCTTGGCCCAATCATGA--AACATCATTAGGGGTAAGCGCAGCTTGTCCATATCAGGGAACGCCCTCCTTTTTCAGAAATGTGGTATGGCTTATCAAAAAGAACGATGCATACCCAACAATAAAGATAAGCTACAATAATACCAATCGGGAAGATCTCTTGATACTGTGGGGGATTCATCATTCCAACAATGCAGAAGAGCAGACAAATCTCTACAAAAACCCAACCACCTATATTTCAGTTGGAACATCAACATTAAACCAGAGATTGGTACCAAAAATAGCTACTAGATCCCAAGTAAACGGGCAACGTGGAAGAATGGACTTCTTCTGGACAATTTTAAAACCGAATGATGCAATCCACTTCGAGAGTAATGGAAATTTCATTGCTCCAGAATATGCATACAAAATTGTCAAGAAAGGGGACTCAACAATTATGAAAAGTGGAGTGGAATATGGCCACTGCAACACCAAATGTCAAACCCCAGTAGGAGCGATAAACTCTAGTATGCCGTTCCACAATATACATCCTCTCACCATCGGGGAATGCCCCAAATACGTGAAGTCAAACAAGTTGGTCCTTGCGACTGGGCTCAGAAATAGTCCTCTAAGAGAAAAGAGAAGAAAAAGAGGGCTGTTTGGGGCTATAGCAGGTTTTATAGAGGGAGGATGGCAGGGAATGGTTGATGGTTGGTATGGGTACCACCATAGCAATGAGCAGGGGAGTGGGTACGCTGCAGACAAAGAATCCACCCAAAAGGCAATAGATGGAGTTACCAATAAGGTCAACTCGATCATTGACAAAATGAACACTCAATTTGAGGCAGTTGGAAGGGAGTTTAATAACTTAGAAAGGAGGATAGAGAATTTGAACAAGAAAATGGAAGACGGATTCCTAGATGTCTGGACCTATAATGCTGAACTTCTAGTTCTCATGGAAAACGAGAGGACTCTAGATTTCCATGACTCAAATGTCAAGAACCTTTACGACAAAGTCAGACTGCAGCTTAGGGATAATGCAAAGGAGCTGGGTAACGGTTGTTTCGAGTTCTATCACAAATGTGATAATGAATGCATGGAAAGTGTGAGAAATGGGACGTATGACTACCCTCAGTATTCAGAAGAAGCAAGATTAAAAAGAGAAGAAATAGGCGGAGTGAAATTAGAATCAATAGGAACTTACCAAATACTGTCAATTTATTCAACAGTGGCGAGTTCCCTAGCACTGGCAATCATGGTGGCTGGTCTATCTTTATGGATGTGCTCCAATGGGTCGTTACAGTGCAGAATTTGCATT
		</sequence>
		<sequence>
			<taxon idref="HA|A/falcatedduck/Shanghai/PD1121-27/2013|1028086|A/falcatedduck/Shanghai/PD1121-27/2013|2013-11-21|EPIISL270371"/>
			NNNNNNNNNNNNNNNNNNNNNNNNNNNNNNNNNNNNNNNNNNNNNNNNGATCAAATTTGCATTGGTTATCATGCAAACAACTCGACAGAGCAGGTTGACACGATAATGGAAAAGAACGTCACTGTTACACATGCCCAAGACATACTGGAAAAGACACACAACGGGAAGCTCTGCGATCTAAATGGGGTGAAGCCTCTGGTTTTAAAGGATTGTAGTGTAGCTGGATGGCTCCTCGGAAACCCAATGTGCGACGAATTCATCAGGGTGCCGGAATGGTCTTACATAGTGGAGAGGGCTAACCCAGCCAATGACCTCTGTTACCCAGGGAGCCTCAATGACTATGAAGAACTGAAACACCTATTGAGCAGAATAAATCATTTTGAGAAGATTCTGATCATCCCCAAGAGTTCTTGGCTCGATCATGA--AACATCATTAGGGGTGAGCGCAGCATGTCCATACCAGGGAACGCCCTCCTTTTTCAGAAATGTGGTATGGCTTATCAAAAAGAACGATGCATACCCAACAATAAAGATAAGCTACAATAATACCAATCGGGAAGATCTTTTGATACTGTGGGGGATTCATCATTCCAACAATGCAGCAGAGCAGACAAATCTCTATAAAAACCCAACCACCTATGTTTCCGTTGGGACATCAACATTAAACCAGAGATTGGTACCAAAAATAGCTACTAGATCCCAAGTAAACGGGCAACGTGGAAGAATGGATTTCTTCTGGACAATTTTAAAACCGAATGATGCAATCCACTTCGAGAGTAATGGAAATTTCATTGCTCCAGAATATGCATACAAAATTGTCAAGAAAGGGGACTCAACAATTATGAAAAGTGAAGTGGAATATGGCCACTGCAACACCAAATGTCAAACTCCAGTAGGGGCGATAAACTCTAGTATGCCATTCCACAATATACATCCTCTCACCATCGGGGAATGCCCCAAATATGTGAAGTCAAACAAATTGGTCCTTGCGACTGGGCTCAGAAATAGTCCTCTAAGAGAAAAGAGAAGAAAAAGAGGGCTGTTTGGGGCTATAGCAGGTTTTATAGAAGGAGGATGGCAGGGAATGGTAGATGGTTGGTATGGGTACCACCATAGCAATGAGCAGGGGAGTGGGTACGCTGCAGACAAAGAATCCACCCAAAAGGCAATAGATGGAGTTACCAATAAGGTCAACTCGATCATTGACAAAATGAACACTCAATTTGAGGCCGTTGGAAGGGAATTTAATAACTTAGAAAGGAGGATAGAGAATTTAAACAAGAAAATGGCGGACGGTTTCCTAGATGTCTGGCCTTATAATGCTGAACTTCTTGTTCTCTTGGAAAATGAGAGGACTCTAGATTTCCATGACTCAAATGTCAAGAACCTTTACGACAAAGTCCGACTACAGCTTAGGGATAATGCAAAGGAGCTGGGTAATGGTTGTTTCGAGTTCTATCACAAATGTGATAATGAATGTATGGAAAGTGTAAAAAATGGGACGTATGACTACCCTCAGTATTCAGAAGAAGCAAGATTAAAAAGAGAAGAAATAAGCGGAGTGAAATTAGAATCAATAGGAACTTACCAAATACTGTCAATTTATTCAACAGTGGCGAGTTCCCTAGCACTGGCAATCATGGTGGCTGGTCTATCTTTATGGATGTGCTCCAATGGGTCGNNNNNNNNNNNNNNNNNNNNN
		</sequence>
		<sequence>
			<taxon idref="HA|A/Chicken/Netherlands/EMC-1/2018|1195307|A/Chicken/Netherlands/EMC-1/2018|2018-02-26|EPIISL302825"/>
			ATGGAGAACATAGTGCTTCTTCTTGCAATAGTTAGCCTTGTTAAAAGTGATCAGATTTGCATTGGTTACCATGCAAACAACTCGACAGAGCAAGTTGACACGATAATGGAAAAGAACGTCACTGTTACACATGCCCAAGACATACTGGAAAAAACACACAACGGGAAGCTCTGCGATCTAAATGGAGTGAAGCCTCTGATTTTAAAGGATTGTAGTGTAGCTGGATGGCTCCTCGGAAACCCAATGTGCGACGAATTCATCAGAGTGCCGGAATGGTCTTACATAGTGGAGAGGGATAATCCAGCTAATGACCTCTGTTACCCAGGGAGCCTCAATGACTATGAAGAACTGAAACACCTGTTGAGCAGAATAAATCATTTTGAGAAGATTCTGATCATCCCCAAGAGTTCTTGGCCCAATCATGA--AACATCATTAGGGGTGAGCACAGCTTGTCCATACCAGGGAACGCCCTCCTTTTTCAGAAATGTGGTATGGCTTATCAAAANGAACGATGCATACCCCACAATAAAGATAAGCTACAATAATACCAATCGGGAAGATCTCTTGATACTGTGGGGNATTCATCATTCCAACAATGCAGAAGAGCAGACAAATCTCTATAAAAACCCAACCACCTATATTTCAGTTGGAACATCAACATTAAACCAGAGATTGGTACCAAAAATAGCTACTAGATCCCAAGTAAACGGGCAACGTGGAAGAATGGACTTNTTCTGGACAATTTTAAAACCGAATGATGCAATCCATTTCGAGAGTAATGGAAATTTCATTGCTCCAGAATATGCATACAAAATTGTCAAGAAAGGGGACTCAACAATTATGAAAAGTGGAGTGGAATATGGCCACTGCAACACCAAATGTCAAACCCCAGTAGGAGCGATAAACTCTAGTATGCCGTTCCACAATATACATCCTCTCACCATTGGGGAATGCCCCAAATACGTGAAGTCAAACAAGTTGGTCCTTGCAACTGGGCTTAGAAATAGTCCTCTAAGAGAAAAGAGAAGAAAAAGAGGGCTGTTTGGGGCGATAGCAGGTTTTATAGAGGGAGGATGGCAGGGAATGGTTGATGGTTGGTATGGCTACCACCATAGCAATGAGCAGGGGAGTGGGTACGCTGCAGACAAAGAGTCCACCCAAAAGGCAATAGATGGAGTTACCAATAAGGTCAACTCGATCATTGACAAAATGAACACTCAATTTGAGGCAGTTGGAAGGGAGTTTAATAACTTAGAAAGGAGGATAGAGAATTTGAACAAGAAAATGGAAGACGGATTCCTAGATGTCTGGACCTATAATGCTGAACTTCTAGTTCTCATGGAAAACGAGAGGACTCTAGATTTCCATGACTCAAATGTCAAGAACCTTTACGACAAAGTCAGACTGCAGATTAGGGATAATGCAAAGGAGCTGGGTAACGGTTGTTTCGAATTCTATCACAAATGTGATAATGAATGTATGGAAAGTGTGAGAAATGGGACGTATGACTACCCTCAGTACTCAGAAGAAGCAAGATTAAAAAGAGAAGAAATAAGCGGAGTTAAATTAGAATCAATAGGAACTTACCAAATACTGTCAATTTATTCAACAGTGGCGAGTTCCCTAGCACTGGCAATCATGGTGGCTGGTCTATCTTTATGGATGTGCTCCAATGGGTCGTTACAGTGCAGAATTTGCATT
		</sequence>
		<sequence>
			<taxon idref="HA|A/Eurasianwigeon/Netherlands/1/2018|1195323|A/Eurasianwigeon/Netherlands/1/2018|2018-02-07|EPIISL302824"/>
			ATGGAGAACATAGTGCTTCTTCTTGCAATAGTTAGCCTTGTTAAAAGTGATCAGATTTGCATTGGTTACCATGCAAACAACTCGACAGAGCAAGTTGACACGATAATGGAAAAGAACGTCACTGTTACACATGCCCAAGACATACTGGAAAAAACACACAACGGGAAGCTCTGCGATCTAAATGGAGTGAAGCCTCTGATTTTAAAGGATTGCAGTGTAGCTGGATGGCTCCTCGGAAACCCAATGTGCGACGAATTCATCAGAGTGCCGGAATGGTCTTACATAGTGGAGAGGGATAATCCAGCTAATGACCTCTGTTACCCAGGGAGCCTCAATGACTATGAAGAACTGAAACACCTGTTGAGCAGAATAAATCATTTTGAGAAGATTCTGATCATCCCTAAGAGTTCTTGGCCCAATCATGA--AACATCATTAGGGGTGAGCGCAGCTTGTCCATACCAGGGAACGCCCTCCTTTTTCAGAAATGTGGTATGGCTTATCAAAANGAACGATGCATACCCCACAATAAAGATAAGCTACAATAATACCAATCGGGAAGATCTCTTGATACTGTGGGGNATTCATCATTCCAACAATGCAGAAGAGCAGACAAATCTCTATAAAAACCCAACCACCTATATTTCAGTTGGAACATCAACATTAAACCAGAGATTGGTACCAAAAATAGCTACTAGATCCCAAGTAAACGGGCAACGTGGAAGAATGGACTTCTTCTGGACAATTTTAAAACCGAATGATGCAATCCATTTCGAGAGTAATGGAAATTTCATTGCTCCAGAATATGCATACAAAATTGTCAAGAAAGGGGACTCAACAATTATGAAAAGTGGAGTGGAATATGGCCACTGCAACACCAAATGTCAAACCCCAGTAGGAGCGATAAACTCTAGTATGCCGTTCCACAATATACATCCTCTCACCATTGGGGAATGCCCCAAATACGTGAAGTCAAACAAGTTGGTCCTTGCGACTGGGCTTAGAAATAGTCCTCTAAGAGAAAAGAGAAGAAAAAGAGGGCTGTTTGGGGCGATAGCAGGTTTTATAGAGGGAGGATGGCAGGGAATGGTTGATGGTTGGTATGGCTACCACCATAGCAATGAGCAGGGGAGTGGGTACGCTGCAGACAAAGAGTCCACCCAAAAGGCAATAGATGGAGTTACCAATAAGGTCAACTCGATCATTGACAAAATGAACACTCAATTTGAGGCAGTTGGAAGGGAGTTTAATAACTTAGAAAGGAGGATAGAGAATTTGAACAAGAAAATGGAAGACGGATTCCTAGATGTCTGGACCTATAATGCTGAACTTCTAGTTCTCATGGAAAACGAGAGGACTCTAGATTTCCATGACTCAAATGTCAAGAACCTTTACGACAAAGTCAGACTGCAGCTTAGGGATAATGCAAAGGAGCTGGGTAACGGTTGTTTCGAATTCTATCACAAATGTGATAATGAATGTATGGAAAGTGTGAGAAATGGGACGTATGACTACCCTCAGTACTCAGAAGAAGCAAGATTAAAAAGAGAAGAAATAAGCGGAGTTAAATTAGAATCAATAGGAACTTACCAAATACTGTCAATTTATTCAACAGTGGCGAGTTCCCTAGCACTGGCAATCATGGTGGCTGGTCTATCTTTATGGATGTGCTCCAATGGGTCGTTACAGTGCAGAATTTGCATT
		</sequence>
		<sequence>
			<taxon idref="HA|A/Greatblack-backedgull/Netherlands/1/2018|1195331|A/Greatblack-backedgull/Netherlands/1/2018|2018-01-23|EPIISL302823"/>
			ATGGAGAACATAGTGCTTCTTCTTGCAATAGTTAGCCTTGTTAAAAGTGATCAGATTTGCATTGGTTACCATGCAAACAACTCGACAGAGCAAGTTGACACGATAATGGAAAAGAACGTCACTGTTACACATGCCCAAGACATACTGGAAAAAACACACAACGGGAAGCTCTGCGATCTAAATGGAGTGAAGCCTCTGATTTTAAAGGATTGCAGTGTAGCTGGATGGCTCCTCGGAAACCCAATGTGCGACGAATTCATCAGAGTGCCGGAATGGTCTTACATAGTGGAGAGGGATAATCCAGCTAATGACCTCTGTTACCCAGGGAGCCTCAATGACTATGAAGAACTGAAACACCTGTTGAGCAGAATAAATCATTTTGAGAAGATTCTGATCATCCCTAAGAGTTCTTGGCCCAATCATGA--AACATCATTAGGGGTGAGCACAGCTTGTCCATACCAGGGAACGCCCTCCTTTTTCAGAAATGTGGTATGGCTTATCAAAANGAACGATGCATACCCCACAATAAAGATAAGCTACAATAATACCAATCGGGAAGATCTCTTGATACTGTGGGGNATTCATCATTCCAACAATGCAGAAGAGCAGACAAATCTCTATAAAAACCCAACCACCTATATTTCAGTTGGAACATCAACATTAAACCAGAGATTGGTACCAAAAATAGCTACTAGATCCCAAGTAAACGGGCAACGTGGAAGAATGGACTTCTTCTGGACAATTTTAAAACCGAATGATGCAATCCATTTCGAGAGTAATGGAAATTTCATTGCTCCAGAATATGCATACAAAATTGTCAAGAAAGGGGACTCAACAATTATGAAAAGTGGAGTGGAATATGGCCACTGCAACACCAAATGTCAAACCCCAGTAGGAGCGATAAACTCTAGTATGCCGTTCCACAATATACATCCTCTCACCATTGGGGAATGCCCCAAATACGTGAAGTCAAACAAGTTGGTCCTTGCGACTGGGCTTAGAAATAGTCCTCTAAGAGAAAAGAGAAGAAAAAGAGGGCTGTTTGGGGCGATAGCAGGTTTTATAGAGGGAGGATGGCAGGGAATGGTTGATGGTTGGTATGGCTACCACCATAGCAATGAGCAGGGGAGTGGGTACGCTGCAGACAAAGAGTCCACCCAAAAGGCAATAGATGGAGTTACCAATAAGGTCAACTCGATCATTGACAAAATGAACACTCAATTTGAGGCAGTTGGAAGGGAGTTTAATAACTTAGAAAGGAGGATAGAGAATTTGAACAAGAAAATGGAAGACGGATTCCTAGATGTCTGGACCTATAATGCTGAACTTCTAGTTCTCATGGAAAACGAGAGGACTCTAGATTTCCATGACTCAAATGTCAAGAACCTTTACGACAAAGTCAGACTGCAGCTTAGGGATAATGCAAAGGAGCTGGGTAACGGTTGTTTCGAATTCTATCACAAATGTGATAATGAATGTATGGAAAGTGTGAGAAATGGGACGTATGACTACCCTCAGTACTCAGAAGAAGCAAGATTAAAAAGAGAAGAAATAAGCGGAGTTAAATTAGAATCAATAGGAACTTACCAAATACTGTCAATTTATTCAACAGTGGCGAGTTCCCTAGCACTGGCAATCATGGTGGCTGGTCTATCTTTATGGATGTGCTCCAATGGGTCGTTACAGTGCAGAATTTGCATT
		</sequence>
		<sequence>
			<taxon idref="HA|A/environment/Kamchatka/18/2016|961478|A/environment/Kamchatka/18/2016|2016-10-01|EPIISL256301"/>
			ATGGAGAACATAGTGCTTCTTCTTGCAATAGTTAGCCTTGTTAAAAGTGATCAGATTTGCATAGGTTACCATGCAAACAACTCGACAGAGCAAGTTGACACGATAATGGAAAAAAACGTCACTGTTACACATGCCCAAGACATACTGGAAAAAACACACAACGGGAAGCTCTGCGATCTAAATGGGGTGAAGCCTCTGATTTTAAAGGATTGTAGTGTAGCTGGATGGCTCCTCGGAAACCCAATGTGCGACGAATTCATCAGAGTGCCGGAATGGTCTTACATAGTGGAGAGGGCTGACCCAGCTAATGACCTCTGTTACCCAGGGAGCCTCAATGACTATGAAGAACTGAAACACCTGTTGAGCAGAATAAATCATTTTGAGAAGATTCTGATCATCCCCAAGAGTTCTTGGCCCAATCATGA--AACATCATTAGGGGTGAGCTCAGCATGTCCATACCAGGGAACGCCCTCCTTTTTCAGAAATGTGGTATGGCTCATCAAAAAGAACGATGCATACCCAACAATAAAGATAAGCTACAATAATACCAATCTGGAAGATCTCTTGATACTGTGGGGGATTCATCATTCCAACAATGCAGAAGAGCAGACAAATCTCTATAAAAACCCAACCACTTATATTTCAGTTGGAACATCAACATTAAACCAGAGATTGGTACCAAAAATAGCTACTAGATCCCAAGTAAACGGGCAACGTGGAAGAATGGACTTCTTCTGGACAATTTTAAAACCGAATGATGCAATCCACTTCGAGAGTAATGGAAATTTCATTGCTCCAGAATATGCATACAAAATTGTCAAGAAAGGGGACTCAACAATTATGAAAAGTGAAGTGGAATATGGCCACTGCAACACCAAATGTCAAACCCCAGTAGGAGCGATAAACTCTAGTATGCCATTCCACAATATACATCCTCTCACCATCGGGGAATGCCCCAAATACGTGAAGTCAAACAAGTTGGTCCTTGCGACTGGGCTCAGAAATAGTCCTCTAAGAGAAAAGAGAAGAAAAAGAGGGCTGTTTGGGGCTATAGCAGGATTTATAGAGGGAGGATGGCAGGGAATGGTTGATGGTTGGTATGGGTACCACCATAGCAATGAGCAGGGGAGTGGGTACGCTGCAGACAAAGAATCTACCCAAAAGGCAATAGATGGAGTTACCAATAAGGTCAACTCGATCATTGACAAAATGAACACTCAATTTGAGGCAGTTGGAAGGGAGTTTAATAACTTAGAAAGGAGGATAGAGAATTTGAACAAGAAAATGGAAGACGGATTCCTAGATGTCTGGACCTACAATGCTGAACTTCTAGTTCTCATGGAAAACGAGAGGACTCTAGATTTCCATGACTCAAATGTCAAGAACCTTTACGACAAAGTCAGACTGCAGCTTAGGGATAATGCAAAGGAGCTGGGTAACGGTTGTTTCGAGTTCTATCATAAATGTGATAATAAATGTATGGAAAGTGTGAGAAATGGGACGTATGACTACCCTCAGTATTCAGAAGAAGCAAGATTAAAAAGAGAGGAAATAAGCGGAGTGAAATTAGAATCAATAGGAACTTACCAAATACTGTCAATTTATTCAACAGTGGCGAGTTCCCTAGCACTGGCAATCATGGTGGCTGGTCTATCTTTATGGATGTGCTCCAATGGGTCGTTACAGTGCAGAATTTGCATT
		</sequence>
		<sequence>
			<taxon idref="HA|A/chicken/Kostroma/1718/2017|1158108|A/chicken/Kostroma/1718/2017|2017-12-22|EPIISL295027"/>
			ATGGAGAACATAGTGCTTCTTCTTGCAATAGTTAGCCTTGTTAAAAGTGATCAGATTTGCATTGGTTACCATGCAAACAACTCGACAGAGCAAGTTGACACGATAATGGAGAAGAACGTCACTGTTACACATGCCCAAGACATACTGGAAAAGACACACAACGGGAAGCTCTGCGATCTAAATGGGGTGAAGCCACTGATTTTAAAGGATTGTAGTGTAGCTGGATGGCTCCTCGGAAACCCAATGTGCGACGAATTCATCAGAGTACCGGAATGGTCTTACATAGTGGAGAGGGCTAACCCAGCTAATGACCTCTGTTACCCAGGGAGCCTCAATGACTATGAAGAACTGAAACACCTGTTGAGCAGAATAAATCATTTTGAGAAGATTCTGATCATCCCCAAGAGTTCTTGGCCCGATCATGA--AACATCATTAGGGGTGAGCGCAGCTTGTCCATACCAGGGAACGCCCTCCTTTTTCAGAAATGTGGTATGGCTTATCAAAAAGAACGATGCATACCCAACAATAAAGATAAGCTACAATAATACCAATCGGGAAGATCTCTTGATACTGTGGGGGATTCATCATTCCAACAATGCAGAAGAGCAGACAAATCTATATAAAAACCCAACCACCTATATTTCAGTTGGAACATCAACATTAAACCAGAGATTGGTACCAAAAATAGCTACTAGATCCCAAGTAAACGGGCAACGGGGAAGAATGGACTTCTTCTGGACAATTTTAAAACCGAATGATGCAATCCACTTCGAGAGTAATGGAAATTTCATTGCTCCAGAATATGCATACAAAATTGTCAAGAAAGGGGACTCAACAATTATGAAAAGTGAAGTGGAATATGGCCACTGCAACACCAGATGCCAAACCCCAGTAGGAGCAATAAACTCTAGTATGCCATTCCACAATATACATCCTCTCACCATCGGGGAATGCCCCAAATACGTGAAGTCAAACAAGTTGGTCCTTGCGACTGGGCTCAGAAATAGTCCTCTAAGAGAAAAGAGAAGAAAAAGAGGGCTGTTTGGGGCTATAGCAGGTTTTATAGAGGGAGGATGGCAGGGAATGGTTGATGGTTGGTATGGGTACCACCATAGCAATGAGCAGGGAAGTGGGTACGCTGCAGACAAAGAATCCACCCAAAAGGCAATAGATGGAGTTACCAATAAGGTCAACTCGATCATTGACAAAATGAACACTCAATTTGAGGCAGTTGGAAGGGAGTTTAATAACTTAGAAAGGAGGATAGAGAATTTGAACAAGAAAATGGAAGACGGCTTCCTAGATGTCTGGACCTATAATGCTGAACTTCTAGTTCTCATGGAAAACGAGAGGACTCTAGATTTCCATGACTCAAATGTCAAGAACCTCTACGACAAAGTCAGACTGCAGCTTAGGGATAATGCAAAGGAGCTGGGTAACGGTTGTTTCGAGTTCTATCACAAATGTGATAATGAATGTATGGAAAGTGTGAGAAATGGGACGTATGACTACCCTCAGTATTCAGAAGAAGCAAGATTAAAAAGAGAAGAAATAAGCGGAGTGAAATTAGAATCAATAGGAACTTACCAAATACTGTCAATTTATTCAACAGTGGCGAGTTCCCTAGCACTGGCAATCATGGTGGCTGGTCTATCTTTATGGATGTGCTCCAATGGGTCGTTACAGTGCAGAATTTGCATT
		</sequence>
		<sequence>
			<taxon idref="HA|A/chicken/Kostroma/1720/2017|1170199|A/chicken/Kostroma/1720/2017|2017-12-22|EPIISL297465"/>
			ATGGAGAACATAGTGCTTCTTCTTGCAATAGTTAGCCTTGTTAAAAGTGATCAGATTTGCATTGGTTACCATGCAAACAACTCGACAGAGCAAGTTGACACGATAATGGAGAAGAACGTCACTGTTACACATGCCCAAGACATACTGGAAAAGACACACAACGGGAAGCTCTGCGATCTAAATGGGGTGAAGCCACTGATTTTAAAGGATTGTAGTGTAGCTGGATGGCTCCTCGGAAACCCAATGTGCGACGAATTCATCAGAGTACCGGAATGGTCTTACATAGTGGAGAGGGCTAACCCAGCTAATGACCTCTGTTACCCAGGGAGCCTCAATGACTATGAAGAACTGAAACACCTGTTGAGCAGAATAAATCATTTTGAGAAGATTCTGATCATCCCCAAGAGTTCTTGGCCCGATCATGA--AACATCATTAGGGGTGAGCGCAGCTTGTCCATACCAGGGAACGCCCTCCTTTTTCAGAAATGTGGTATGGCTTATCAAAAAGAACGATGCATACCCAACAATAAAGATAAGCTACAATAATACCAATCGGGAAGATCTCTTGATACTGTGGGGGATTCATCATTCCAACAATGCAGAAGAGCAGACAAATCTATATAAAAACCCAACCACCTATATTTCAGTTGGAACATCAACATTAAACCAGAGATTGGTACCAAAAATAGCTACTAGATCCCAAGTAAACGGGCAACGGGGAAGAATGGACTTCTTCTGGACAATTTTAAAACCGAATGATGCAATCCACTTCGAGAGTAATGGAAATTTCATTGCTCCAGAATATGCATACAAAATTGTCAAGAAAGGGGACTCAACAATTATGAAAAGTGAAGTGGAATATGGCCACTGCAACACCAGATGCCAAACCCCAGTAGGAGCAATAAACTCTAGTATGCCATTCCACAATATACATCCTCTCACCATCGGGGAATGCCCCAAATACGTGAAGTCAAACAAGTTGGTCCTTGCGACTGGGCTCAGAAATAGTCCTCTAAGAGAAAAGAGAAGAAAAAGAGGGCTGTTTGGGGCTATAGCAGGTTTTATAGAGGGAGGATGGCAGGGAATGGTTGATGGTTGGTATGGGTACCACCATAGCAATGAGCAGGGAAGTGGGTACGCTGCAGACAAAGAATCCACCCAAAAGGCAATAGATGGAGTTACCAATAAGGTCAACTCGATCATTGACAAAATGAACACTCAATTTGAGGCAGTTGGAAGGGAGTTTAATAACTTAGAAAGGAGGATAGAGAATTTGAACAAGAAAATGGAAGACGGCTTCCTAGATGTCTGGACCTATAATGCTGAACTTCTAGTTCTCATGGAAAACGAGAGGACTCTAGATTTCCATGACTCAAATGTCAAGAACCTCTACGACAAAGTCAGACTGCAGCTTAGGGATAATGCAAAGGAGCTGGGTAACGGTTGTTTCGAGTTCTATCACAAATGTGATAATGAATGTATGGAAAGTGTGAGAAATGGGACGTATGACTACCCTCAGTATTCAGAAGAAGCAAGATTAAAAAGAGAAGAAATAAGCGGAGTGAAATTAGAATCAATAGGAACTTACCAAATACTGTCAATTTATTCAACAGTGGCGAGTTCCCTAGCACTGGCAATCATGGTGGCTGGTCTATCTTTATGGATGTGCTCCAATGGGTCGTTACAGTGCAGAATTTGCATT
		</sequence>
		<sequence>
			<taxon idref="HA|A/greategret/HongKong/00032/2016|687156|A/greategret/HongKong/00032/2016|2016-01-02|EPIISL205825"/>
			ATGGAGAAAATAATGCTTCTTCTTGCAGTGGTTAGCCTTGTTAAAAGTGATCAGATTTGCATTGGTTACCATGCAAACAACTCGACAGAGCAGGTTGACACGATAATGGAAAAAAACGTCACTGTTACACATGCCCAAGACATACTGGAAAAGACACACAACGGGAGGCTCTGCGATCTGAATGGAGTGAAACCTCTGATTTTAAAGGATTGTAGTGTAGCTGGATGGCTTCTTGGAAACCCAATGTGCGACGAATTCATCAGAGTGCCGGAATGGTCTTACATAGTGGAGAGGACTAACCCAGCCAATGACCTCTGTTACCCAGGGAACCTCAATGACTATGAAGAACTGAAACACCTATTGAGCAGAATAAATCATTTTGAGAAGACTCTGATCATCCCCAAGAGTTCTTGGCCCAATCATGA--AACATC---AGGGGTGAGCGCAGCATGCCCATACCAGGGAGTGCCCTCCTTTTTCAGAAATGTGGTATGGCTTACCAAGAAGAACGATGCATACCCAACAATAAAGATGAGCTACAATAATACCAATGGGGAAGATCTTTTGATATTGTGGGGGATTCATCATTCCAACAATGCAGCAGAGCAGACAAATCTCTATAAAAACCCAACCACCTATGTTTCCGTTGGGACATCAACATTAAACCAGAGATTGGTGCCAAAAATAGCTACTAGATCCCAAGTAAACGGGCAACAAGGAAGAATGGATTTCTTCTGGACAATTTTAAAACCGAATGATGCAATCCACTTTGAGAGTAATGGAAATTTTATTGCTCCAGAGTATGCATACAAAATAGTCAAGAAAGGGGACTCAACAATTATGAAAAGTGAAATGGAATATGGCCACTGCAACACCAAATGTCAAACTCCAATAGGGGCGATAAACTCTAGTATGCCATTCCACAATATACACCCTCTCACCATCGGGGAGTGCCCCAAATACGTGAAATCAAACAAATTAGTCCTTGCGACTGGGCTCAGAAATAGTCCTTTAAGAGAAAGAAGAAGAAAAAGAGGACTATTTGGAGCTATAGCAGGGTTCATAGAGGGAGGATGGCAAGGAATGGTAGATGGTTGGTATGGGTACCACCATAGCAATGAACAGGGGAGTGGGTACGCTGCAGACAGAGAATCCACCCAAAAGGCAATAGATGGAGTTACCAATAAGGTCAACTCGATAATTGACAAAATGAACACTCAATTTGAGGCCGTTGGAAGGGAGTTTAATAACTTAGAACGGAGAATAGAGAATTTAAATAAGAAAATGGAAGACGGATTCCTAGATGTCTGGACTTACAATGCTGAACTTTTAGTTCTCATGGAAAATGAGAGAACTTTAGATTTCCATGATTCAAATGTCAAAAACCTTTATGACAAAGTCCGACTACAGCTTAGGGATAATGCAAAGGAGCTGGGTAATGGTTGTTTCGAGTTCTATCACAAATGTGATAATGAATGTATGGAAAGTGTAAGAAATGGGACGTATGACTATCCCCAGTATTCAGAAGAAGCAAGATTAAAAAGGGAAGAAATAAGCGGAGTGAAATTGGAATCAATAGGAACTTACCAAATACTGTCAATTTATTCAACAGTGGCGAGTTCCCTAGCACTGGCAATCATTGTGGCTGGTCTATCTTTATGGATGTGCTCCAATGGGTCGTTACAATGCAGAATTTGCATT
		</sequence>
		<sequence>
			<taxon idref="HA|A/chicken/Kostroma/1717/2017|1170180|A/chicken/Kostroma/1717/2017|2017-12-22|EPIISL297463"/>
			ATGGAGAACATAGTGCTTCTTCTTGCAATAGTTAGCCTTGTTAAAAGTGATCAGATTTGCATTGGTTACCATGCAAACAACTCGACAGAGCAAGTTGACACGATAATGGAGAAGAACGTCACTGTTACACATGCCCAAGACATACTGGAAAAGACACACAACGGGAAGCTCTGCGATCTAAATGGGGTGAAGCCACTGATTTTAAAGGATTGTAGTGTAGCTGGATGGCTCCTCGGAAACCCAATGTGCGACGAATTCATCAGAGTACCGGAATGGTCTTACATAGTGGAGAGGGCTAACCCAGCTAATGACCTCTGTTACCCAGGGAGCCTCAATGACTATGAAGAACTGAAACACCTGTTGAGCAGAATAAATCATTTTGAGAAGATTCTGATCATCCCCAAGAGTTCTTGGCCCGATCATGA--AACATCATTAGGGGTGAGCGCAGCTTGTCCATACCAGGGAACGCCCTCCTTTTTCAGAAATGTGGTATGGCTTATCAAAAAGAACGATGCATACCCAACAATAAAGATAAGCTACAATAATACCAATCGGGAAGATCTCTTGATACTGTGGGGGATTCATCATTCCAACAATGCAGAAGAGCAGACAAATCTATATAAAAACCCAACCACCTATATTTCAGTTGGAACATCAACATTAAACCAGAGATTGGTACCAAAAATAGCTACTAGATCCCAAGTAAACGGGCAACGGGGAAGAATGGACTTCTTCTGGACAATTTTAAAACCGAATGATGCAATCCACTTCGAGAGTAATGGAAATTTCATTGCTCCAGAATATGCATACAAAATTGTCAAGAAAGGGGACTCAACAATTATGAAAAGTGAAGTGGAATATGGCCACTGCAACACCAGATGCCAAACCCCAGTAGGAGCAATAAACTCTAGTATGCCATTCCACAATATACATCCTCTCACCATCGGGGAATGCCCCAAATACGTGAAGTCAAACAAGTTGGTCCTTGCGACTGGGCTCAGAAATAGTCCTCTAAGAGAAAAGAGAAGAAAAAGAGGGCTGTTTGGGGCTATAGCAGGTTTTATAGAGGGAGGATGGCAGGGAATGGTTGATGGTTGGTATGGGTACCACCATAGCAATGAGCAGGGAAGTGGGTACGCTGCAGACAAAGAATCCACCCAAAAGGCAATAGATGGAGTTACCAATAAGGTCAACTCGATCATTGACAAAATGAACACTCAATTTGAGGCAGTTGGAAGGGAGTTTAATAACTTAGAAAGGAGGATAGAGAATTTGAACAAGAAAATGGAAGACGGCTTCCTAGATGTCTGGACCTATAATGCTGAACTTCTAGTTCTCATGGAAAACGAGAGGACTCTAGATTTCCATGACTCAAATGTCAAGAACCTCTACGACAAAGTCAGACTGCAGCTTAGGGATAATGCAAAGGAGCTGGGTAACGGTTGTTTCGAGTTCTATCACAAATGTGATAATGAATGTATGGAAAGTGTGAGAAATGGGACGTATGACTACCCTCAGTATTCAGAAGAAGCAAGATTAAAAAGAGAAGAAATAAGCGGAGTGAAATTAGAATCAATAGGAACTTACCAAATACTGTCAATTTATTCAACAGTGGCGAGTTCCCTAGCACTGGCAATCATGGTGGCTGGTCTATCTTTATGGATGTGCTCCAATGGGTCGTTACAGTGCAGAATTTGCATT
		</sequence>
		<sequence>
			<taxon idref="HA|A/chicken/Kostroma/1721/2017|1170208|A/chicken/Kostroma/1721/2017|2017-12-22|EPIISL297466"/>
			ATGGAGAACATAGTGCTTCTTCTTGCAATAGTTAGCCTTGTTAAAAGTGATCAGATTTGCATTGGTTACCATGCAAACAACTCGACAGAGCAAGTTGACACGATAATGGAGAAGAACGTCACTGTTACACATGCCCAAGACATACTGGAAAAGACACACAACGGGAAGCTCTGCGATCTAAATGGGGTGAAGCCACTGATTTTAAAGGATTGTAGTGTAGCTGGATGGCTCCTCGGAAACCCAATGTGCGACGAATTCATCAGAGTACCGGAATGGTCTTACATAGTGGAGAGGGCTAACCCAGCTAATGACCTCTGTTACCCAGGGAGCCTCAATGACTATGAAGAACTGAAACACCTGTTGAGCAGAATAAATCATTTTGAGAAGATTCTGATCATCCCCAAGAGTTCTTGGCCCGATCATGA--AACATCATTAGGGGTGAGCGCAGCTTGTCCATACCAGGGAACGCCCTCCTTTTTCAGAAATGTGGTATGGCTTATCAAAAAGAACGATGCATACCCAACAATAAAGATAAGCTACAATAATACCAATCGGGAAGATCTCTTGATACTGTGGGGGATTCATCATTCCAACAATGCAGAAGAGCAGACAAATCTATATAAAAACCCAACCACCTATATTTCAGTTGGAACATCAACATTAAACCAGAGATTGGTACCAAAAATAGCTACTAGATCCCAAGTAAACGGGCAACGGGGAAGAATGGACTTCTTCTGGACAATTTTAAAACCGAATGATGCAATCCACTTCGAGAGTAATGGAAATTTCATTGCTCCAGAATATGCATACAAAATTGTCAAGAAAGGGGACTCAACAATTATGAAAAGTGAAGTGGAATATGGCCACTGCAACACCAGATGCCAAACCCCAGTAGGAGCAATAAACTCTAGTATGCCATTCCACAATATACATCCTCTCACCATCGGGGAATGCCCCAAATACGTGAAGTCAAACAAGTTGGTCCTTGCGACTGGGCTCAGAAATAGTCCTCTAAGAGAAAAGAGAAGAAAAAGAGGGCTGTTTGGGGCTATAGCAGGTTTTATAGAGGGAGGATGGCAGGGAATGGTTGATGGTTGGTATGGGTACCACCATAGCAATGAGCAGGGAAGTGGGTACGCTGCAGACAAAGAATCCACCCAAAAGGCAATAGATGGAGTTACCAATAAGGTCAACTCGATCATTGACAAAATGAACACTCAATTTGAGGCAGTTGGAAGGGAGTTTAATAACTTAGAAAGGAGGATAGAGAATTTGAACAAGAAAATGGAAGACGGCTTCCTAGATGTCTGGACCTATAATGCTGAACTTCTAGTTCTCATGGAAAACGAGAGGACTCTAGATTTCCATGACTCAAATGTCAAGAACCTCTACGACAAAGTCAGACTGCAGCTTAGGGATAATGCAAAGGAGCTGGGTAACGGTTGTTTCGAGTTCTATCACAAATGTGATAATGAATGTATGGAAAGTGTGAGAAATGGGACGTATGACTACCCTCAGTATTCAGAAGAAGCAAGATTAAAAAGAGAAGAAATAAGCGGAGTGAAATTAGAATCAATAGGAACTTACCAAATACTGTCAATTTATTCAACAGTGGCGAGTTCCCTAGCACTGGCAATCATGGTGGCTGGTCTATCTTTATGGATGTGCTCCAATGGGTCGTTACAGTGCAGAATTTGCATT
		</sequence>
		<sequence>
			<taxon idref="HA|A/chicken/Tatarstan/88/2017|1045619|A/chicken/Tatarstan/88/2017|2017-05-08|EPIISL275288"/>
			ATGGAGAACATAGTGCTTCTTCTTGCAATAGTTAGCCTTGTTAAAAGTGATCAGATTTGCATTGGTTACCATGCAAACAACTCTACAGAGCAAGTTGACACGATAATGGAAAAGAACGTCACTGTTACACATGCCCAAGACATACTGGAAAAAACACACAACGGGAAGCTCTGCGATCTAAATGGAGTGAAGCCTCTGATTTTAAAGGATTGTAGTGTAGCTGGATGGCTCCTCGGAAACCCAATGTGCGACGAATTCATCAGAGTGCCGGAATGGTCTTACATAGTGGAGAGGGCTAATCCAGTTAATGACCTCTGTTACCCAGGGAGCCTCAATGACTATGAAGAACTGAAACACCTGTTGAGCAGAATAAATCATTTTGAGAAGATTCTGATCATCCCCAAGAGTTCTTGGCCCAATCATGA--AACATCATTAGGGGTGAGCGCAGCTTGTCCATACCAGGGGACGCCCTCCTTTTTCAGAAATGTGGTATGGCTTATCAAAAAGAATGATGCATACCCAACAATAAAGATAAGCTACAATAATACCAATCGGGAAGATCTCTTGATACTGTGGGGAATCCATCATTCCAACAATGCAGAAGAGCAGACAAATCTCTATAAAAACCCAACCACCTATATTTCAGTTGGAACATCAACATTAAACCAGAGATTGGTACCAAAAATAGCTACTAGATCCCAAGTAAACGGGCAACGTGGAAGAATGGACTTCTTCTGGACAATTTTAAAACCGAATGATGCAATCCATTTCGAGAGTAATGGAAATTTCATTGCTCCAGAATATGCATACAAAATTGTCAAGAAAGGGGACTCAACAATTATGAAAAGTGGAGTGGAATATGGCCACTGCAACACCAAATGTCAAACCCCAGTAGGAGCGATAAACTCTAGTATGCCGTTCCACAATATACATCCTCTCACCATCGGGGAATGCCCCAAATACGTGAAGTCAAACAAGTTGGTCCTTGCGACTGGGCTCAGAAATAGTCCTCTAAGAGAAAAGAGAAGAAAAAGAGGGCTGTTTGGGGCTATAGCCGGTTTTATAGAGGGAGGATGGCAGGGAATGGTTGATGGTTGGTATGGGTACCACCATAGCAATGAGCAGGGGAGTGGGTACGCTGCAGACAAAGAATCCACCCAAAGGGCAATAGATGGAGTTACCAATAAGGTCAACTCGATCATTGACAAAATGAACACTCAATTTGAGGCAGTTGGAAGGGAGTTTAATAACTTAGAAAGGAGGATAGAGAATTTGAACAAGAAAATGGAAGACGGATTCCTAGATGTCTGGACCTATAATGCTGAACTTCTAGTTCTCATGGAAAACGAGAGGACTCTAGATTTCCATGACTCAAATGTCAAGAACCTTTACGACAAAGTCAGACTGCAGCTTAGGGATAATGCAAAGGAGCTGGGTAACGGTTGTTTCGAATTCTATCACAAATGTGATAATGAATGTATGGAAAGTGTGAGAAATGGGACGTATGACTACCCTCAGTATTCAGAAGAAGCAAGATTAAAAAGAGAAGAAATAAGCGGAGTGAAATTAGAATCAATAGGAACTTACCAAATACTGTCAATTTATTCAACAGTGGCGAGTTCCCTAGCACTGGCAATCATGGTGGCTGGTCTATCTTTATGGATGTGCTCCAATGGGTCGTTACAATGCAGAATTTGCATT
		</sequence>
		<sequence>
			<taxon idref="HA|A/chicken/SergiyevPosad/39/2017|961467|A/chicken/SergiyevPosad/39/2017|2017-03-02|EPIISL256300"/>
			ATGGAGAACATAGTGCTTCTTCTTGCAATAGTTAGCCTTGTTAAAAGTGATCAGATTTGCATTGGTTACCATGCAAACAACTCTACAGAGCAAGTTGACACGATAATGGAAAAGAACGTCACTGTTACACATGCCCAAGACATACTGGAAAAAACACACAACGGGAAGCTCTGCGATCTAAATGGGGTGAAGCCTCTGATTTTAAAGGATTGTAGTGTAGCTGGATGGCTCCTCGGAAACCCAATGTGCGACGAATTCATCAGAGTGCCGGAATGGTCTTACATAGTGGAGAGGGCTAATCCAGTTAATGACCTCTGTTACCCAGGGAGCCTCAATGACTATGAAGAACTGAAACACCTGTTGAGCAGAATAAATCATTTTGAGAAGATTCTGATCATCCCCAAGAGTTCTTGGACCAATCATGA--AACATCATTAGGGGTGAGCGCAGCTTGTCCATACCAGGGGACGCCCTCCTTTTTCAGAAATGTGGTATGGCTTATCAAAAAGAACGATGCATACCCAACAATAAAGATAAGCTACAATAATACCAATCGGGAAGATCTCTTGATACTGTGGGGAATCCATCATTCCAACAATGCAGAAGAGCAGACAAATCTCTATAAAAACCCAACCACCTATATTTCAGTTGGAACATCAACATTAAACCAGAGATTGGTACCAAAAATAGCTACTAGATCCCAAGTAAATGGGCAACGTGGAAGAATGGACTTCTTCTGGACAATTTTAAAACCGAATGATGCAATCCATTTCGAGAGTAATGGAAATTTCATTGCTCCAGAATATGCATACAAAATTGTCAAGAAAGGGGACTCAACAATTATGAAAAGTGGAGTGGAATATGGCCACTGCAACACCAAATGTCAAACCCCAGTAGGAGCGATAAACTCTAGTATGCCGTTCCACAATATACATCCTCTCACCATCGGGGAATGCCCCAAATACGTGAAGTCAAACAAGTTGGTCCTTGCGACTGGGCTCAGAAATAGTCCTCTAAGAGAAAAGAGAAGAAAAAGAGGGCTGTTTGGGGCTATAGCAGGTTTTATAGAGGGAGGATGGCAGGGAATGGTTGATGGTTGGTATGGGTACCACCATAGCAATGAGCAGGGGAGTGGGTACGCTGCAGACAAAGAATCCACCCAAAAGGCAATAGATGGAGTCACCAATAAGGTCAACTCGATCATTGACAAAATGAACACTCAATTTGAGGCAGTTGGAAGGGAGTTTAATAACTTAGAAAGGAGGATAGAGAATTTGAACAAGAAAATGGAAGACGGATTCCTAGATGTCTGGACCTATAATGCTGAACTTCTAGTTCTCATGGAAAACGAGAGGACTCTAGATTTCCATGACTCAAATGTCAAGAACCTTTACGACAAAGTCAGACTGCAGCTTAGGGATAATGCAAAGGAGCTGGGTAACGGTTGTTTCGAATTCTATCACAAATGTGATAATGAATGTATGGAAAGTGTGAGAAATGGGACGTATGACTACCCTCAGTATTCAGAAGAAGCAAGATTAAAAAGAGAAGAAATAAGCGGAGTGAAATTAGAATCAATAGGAACTTACCAAATACTGTCAATTTATTCAACAGTGGCGAGTTCCCTAGCACTGGCAATCATGGTGGCTGGTCTATCTTTATGGATGTGCTCCAATGGGTCGTTACAATGCAGAATTTGCATT
		</sequence>
		<sequence>
			<taxon idref="HA|A/duck/Hunan/02.07YYFQHY19Y-O/2015(H5N6)HA|H5N6|658871|A/duck/Hunan/02.07YYFQHY19Y-O/2015(H5N6)|2015-02-07|EPIISL199057"/>
			NNGGAGAAAATGGTGCTTCTTCTTGCAGCGGTTAGCCTTGTTAAAAGTGATCAGATTTGCATTGGTTACCATGCAAACAACTCGACAGAGCAGGTTGACACGATAATGGAAAAAAACGTCACTGTTACACATGCCCAAGACATACTGGAAAAGACACACAACGGAAGACTCTGCGATCTGAATGGAGTGAAACCTCTGATTTTAAAGGATTGTAGTGTAGCTGGATGGCTCCTTGGGAACCCAATGTGTGACGAGTTCATCAGAGTGCCGGAATGGTCTTACATAGTGGAGAGGGCTAACCCAGCCAATGACCTCTGTTATCCAGGGAACCTCAATGACTATGAGGAACTGAAACACCTATTGAGCAGAATAAATCATTTTGAGAAGACTCTGATCATCCCCAAGAGTTCTTGGCCCAATCAT-A----CATCATCAGGGGTGAGTGCAGCATGTCCATACCAGGGAATGCCCTCCTTTTTCAGAAATGTGGTATGGCTTACCAAAAAGAACGATGCATACCCAACAATAAAGATGAGCTACAATAATACCTATAGGGAAGATCTTTTGATACTGTGGGGGATTCATCATTCCAACAATGCAGCAGAGCAGACAAATCTCTATAAAAACCCAACCACCTATGTTTCCGTTGGGACATCAACATTAAACCAGAGATTGGAGCCAAAAATAACTACTAGATCCCAAGTAAACGGGCAACGTGGAAGAATGGATTTCTTCTGGACCATTTTAAAACCGAATGATGCAATCCACTTCGAGAGTAATGGAAATTTTATTGCTCCAGAATATGCATACAAAATTGTCAAGAAAGGGGACTCAACAATTATGAAAAGTGAAATGGAATATGGGCACTGCAACACCAAATGTCAAACTCCAATAGGGGCGATAAACTCTAGTATGCCATTCCACAATATACACCCTCTCACTATCGGGGAGTGCCCCAAATACGTGAAATCGAACAAATTAGTCCTTGCGACTGGGCTCAGAAATAGTCCTCTAAGAGAAAGAAGAAGAAAAAGAGGACTATTTGGAGCTATAGCAGGGTTTATAGAGGGAGGATGGCAAGGAATGGTAGATGGTTGGTATGGGTACCACCATAGCAATGAACAGGGGAGTGGGTACGCTGCAGACAGAGAATCCACCCAAAAGGCAATAGATGGAGTTACCAATAAGGTCAACTCGATAATAGACAAAATGAACACTCAATTTGAGGCCGTTGGAAGAGAATTTAATAACTTAGAACGGAGAATAGAGAATTTAAATAAGAAAATGGAAGACGGATTCTTAGATGTCTGGACTTATAATGCTGAACTTTTAGTTCTCATGGAAAATGAGAGAACTCTAGATTTCCATGATTCAAATGTCAAGAACCTTTATGACAAGGTCCGACTACAGCTTAGGGATAATGCAAAGGAGCTGGGTAATGGTTGTTTCGAGTTCTATCACAAATGTGATAATGAATGTATGGAAAGTGTAAGAAATGGGACGTATGACTACCCCCAGTATTCAGAAGAAGCAAGGTTAAAAAGGGAAGAAATAAGCGGGGTGAAATTGGAATCAGTAGGAACTTACCAAATACTGTCAATTTATTCAACAGTGGCGAGTTCCCTAGCACTGGCAATCATTGTGGCTGGTCTATCTTTATGGATGTGCTCCAATGGGTCGTTACAATGCAGAATTTGCATT
		</sequence>
		<sequence>
			<taxon idref="HA|A/chicken/Shchyolkovo/47/2017|1045597|A/chicken/Shchyolkovo/47/2017|2017-03-05|EPIISL275283"/>
			ATGGAGAACATAGTGCTTCTTCTTGCAATAGTTAGCCTTGTTAAAAGTGATCAGATTTGCATTGGTTACCATGCAAACAACTCTACAGAGCAAGTTGACACGATAATGGAAAAGAACGTCACTGTTACACATGCCCAAGACATACTGGAAAAAACACACAACGGGAAGCTCTGCGATCTAAATGGGGTGAAGCCTCTGATTTTAAAGGATTGTAGTGTAGCTGGATGGCTCCTCGGAAACCCAATGTGCGACGAATTCATCAGAGTGCCGGAATGGTCTTACATAGTGGAGAGGGCTAATCCAGTTAATGACCTCTGTTACCCAGGGAGCCTCAATGACTATGAAGAACTGAAACACCTGTTGAGCAGAATAAATCATTTTGAGAAGATTCTGATCATCCCCAAGAGTTCTTGGCCCAATCATGA--AACATCATTAGGGGTGAGCGCAGCTTGTCCATACCAGGGGACGCCCTCCTTTTTCAGAAATGTGGTATGGCTTATCAAAAAGAACGATGCATACCCAACAATAAAGATAAGCTACAATAATACCAATCGGGAAGATCTCTTGATACTGTGGGGAATCCATCATTCCAACAATGCAGAAGAGCAGACAAATCTCTATAAAAACCCAACCACCTATATTTCAGTTGGAACATCAACATTAAACCAGAGATTGGTACCAAAAATAGCTACTAGATCCCAAGTAAACGGGCAACGTGGAAGAATGGACTTCTTCTGGACAATTTTAAAACCGAATGATGCAATCCATTTCGAGAGTAATGGAAATTTCATTGCTCCAGAATATGCATACAAAATTGTCAAGAAAGGGGACTCAACAATTATGAAAAGTGGAGTGGAATATGGCCACTGCAACACCAAATGTCAAACCCCAGTAGGAGCGATAAACTCTAGTATGCCGTTCCACAATATACATCCTCTCACCATCGGGGAATGCCCCAAATACGTGAAGTCAAACAAGTTGGTCCTTGCGACTGGGCTCAGAAATAGTCCTCTAAGAGAAAAGAGAAGAAAAAGAGGGCTGTTTGGGGCTATAGCAGGTTTTATAGAGGGAGGATGGCAGGGAATGGTTGATGGTTGGTATGGGTACCACCATAGCAATGAGCAGGGGAGTGGGTACGCTGCAGACAAAGAATCCACCCAAAAGGCAATAGATGGAGTTACCAATAAGGTCAACTCGATCATTGACAAAATGAACACTCAATTTGAGGCAGTTGGAAGGGAGTTTAATAACTTAGAAAGGAGGATAGAGAATTTGAACAAGAAAATGGAAGACGGATTCCTAGATGTCTGGACCTATAATGCTGAACTTCTAGTTCTCATGGAAAACGAGAGGACTCTAGATTTCCATGACTCAAATGTCAAGAACCTTTACGACAAAGTCAGACTGCAGCTTAGGGATAATGCAAAGGAGCTGGGTAACGGTTGTTTCGAATTCTATCACAAATGTGATAATGAATGTATGGAAAGTGTGAGAAATGGGACGTATGACTACCCTCAGTATTCAGAAGAAGCAAGATTAAAAAGAGAAGAAATAATCGGAGTGAAATTAGAATCAATAGGAACTTACCAAATACTGTCAATTTATTCAACAGTGGCGAGTTCCCTAGCACTGGCAATCATGGTGGCTGGTCTGTCTTTATGGATGTGCTCCAATGGGTCGTTACAATGCAGAATTTGCATT
		</sequence>
		<sequence>
			<taxon idref="HA|A/greyheron/Uvs-NuurLake/20/2016|836606|A/greyheron/Uvs-NuurLake/20/2016|2016-05-25|EPIISL234057"/>
			ATGGAGAACATAGTGCTTCTTCTGGCAATAGTTAGCCTTGTTAAAAGTGATCAGATTTGCATTGGTTACCATGCAAACAACTCGACAGAGCAAGTTGACACGATAATGGAAAAGAACGTCACTGTTACACATGCTCAAGACATACTGGAAAAAACACACAACGGGAAGCTCTGCGATCTAAATGGGGTGAAGCCTCTGATTTTAAAGGATTGTAGTGTAGCTGGATGGCTCCTCGGAAACCCAATGTGCGACGAATTCATCAGAGTGCCGGAATGGTCTTACATAGTGGAGAGGGCTAACCCAGCTAATGACCTCTGTTACCCAGGGAGCCTCAATGACTATGAAGAACTGAAACACCTGTTGAGCAGAATAAATCATTTTGAGAAGATTCTGATCATCCCCAAGAGTTCTTGGCCCAATCATGA--AACATCATTAGGGGTGAGCGCAGCTTGTCCATACCAGGGAACGCCCTCCTTTTTCAGAAATGTGGTATGGCTTATCAAAAAGAACGATGCATACCCAACAATAAAGATAAGCTACAATAATACCAATCGGGAAGATCTCTTGATACTGTGGGGGATTCATCATTCCAACAATGCAGAAGAGCAGACAAATCTCTATAAAAACCCAACCACCTATATTTCAGTTGGAACATCAACATTAAACCAGAGATTGGTACCAAAAATAGCTACTAGATCCCAAGTAAACGGGCAACGTGGAAGAATGGACTTCTTCTGGACAATTTTAAAACCGAATGATGCAATCCACTTCGAGAGTAATGGAAATTTCATTGCTCCAGAATATGCATACAAAATTGTCAAGAAAGGGGACTCAACAATTATGAAAAGTGAAGTGGAATATGGCCACTGCAACACCAAATGTCAAACCCCAGTAGGAGCGATAAACTCTAGTATGCCATTCCACAATATACATCCTCTCACCATCGGGGAATGCCCCAAATACGTGAAGTCAAACAAGTTGGTCCTTGCGACTGGGCTCAGAAATAGTCCTCTAAGAGAAAAGAGAAGAAAAAGAGGGCTGTTTGGGGCTATAGCAGGTTTTATAGAGGGAGGATGGCAGGGAATGGTTGATGGTTGGTACGGGTACCACCATAGCAATGAGCAGGGGAGTGGGTACGCTGCAGACAAAGAATCCACCCAAAAGGCAATAGATGGAGTTACCAATAAGGTCAACTCGATCATTGACAAAATGAACACTCAATTTGAGGCAGTTGGAAGGGAGTTTAATAACTTAGAAAGGAGGATAGAGAATTTGAACAAGAAAATGGAAGACGGATTCCTAGATGTCTGGACCTATAATGCTGAACTTCTAGTTCTCATGGAAAACGAGAGGACTCTAGATTTCCATGACTCAAATGTCAAGAACCTTTACGACAAAGTCAGACTGCAGCTTAGGGATAATGCAAAGGAGCTGGGTAACGGCTGTTTCGAGTTCTATCACAAATGTGATAATGAATGTATGGAAAGTGTGAGAAATGGGACGTATGACTACCCTCAGTATTCAGAAGAAGCAAGATTAAAAAGAGAAGAAATAAGCGGAGTGAAATTAGAATCAATAGGAACTTACCAAATACTGTCAATTTATTCAACAGTGGCGAGTTCCCTAGCACTGGCAATCATGGTGGCTGGTCTATCTTTATGGATGTGCTCCAATGGGTCGTTACAGTGCAGAATTTGCATT
		</sequence>
		<sequence>
			<taxon idref="HA|A/chicken/Poland/77/2017|1187249|A/chicken/Poland/77/2017|2017-01-30|EPIISL301038"/>
			ATGGAGAACATGGTGCTTCTTCTTGCAATAGTTAGCCTTGTTAAAAGTGATCAGATTTGCATTGGTTACCATGCAAACAACTCGACAGAGCAAGTTGACACGATAATGGAGAAGAACGTCACTGTTACACATGCCCAAGACATACTGGAAAAAACACACAACGGGAAGCTCTGCGATCTAAATGGGGTGAAGCCTCTGATTTTAAAGGATTGTAGTGTAGCTGGATGGCTCCTCGGAAACCCAATGTGCGACGAATTCATCAGAGTGCCGGAATGGTCTTACATAGTGGAGAGGGCTAACCCAGCTAATGACCTCTGTTACCCAGGGAGCCTCAATGACTATGAAGAACTGAAACACCTGTTGAGCAGAATAAATCATTTTGAGAAGATTCTGATCATCCCCAAGAGTTCCTGGCCCAATCATGA--AACATCATTAGGGGTAAGCGCAGCTTGTCCATATCAGGGAACGCCCTCCTTTTTCAGAAATGTGGTATGGCTTATCAAAAAGAACGATGCATACCCAACAATAAAGATAAGCTACAATAATACCAATCGGGAAGATCTCTTGATACTGTGGGGGATTCATCATTCCAACAATGCAGAAGAGCAGACAAATCTCTACAAAAACCCAACCACCTATATTTCAGTTGGAACATCAACATTAAACCAGAGATTGGTACCAAAAATAGCTACTAGATCCCAAGTAAACGGGCAACGTGGAAGAATGGACTTCTTCTGGACAATTTTAAAACCGAATGATGCAATCCACTTCGAGAGTAATGGAAATTTCATTGCTCCAGAATATGCATACAAAATTGTCAAGAAAGGGGACTCAACAATTATGAAAAGTGGAGTGGAATATGGCCACTGCAACACCAAATGTCAAACTCCAGTAGGAGCGATAAACTCTAGTATGCCGTTCCACAATATACATCCTCTCACCATCGGGGAATGCCCCAAATACGTGAAGTCAAACAAGTTGGTCCTTGCGACTGGGCTCAGAAATAGTCCTCTAAGAGAAAAGAGAAGAAAAAGAGGGCTGTTTGGGGCTATAGCAGGTTTTATAGAGGGAGGATGGCAGGGAATGGTTGATGGTTGGTATGGGTACCACCATAGCAATGAGCAGGGGAGTGGGTACGCTGCAGACAAAGAATCCACCCAAAAGGCAATAGATGGAGTTACCAATAAGGTCAACTCGATCATTGACAAAATGAACACTCAATTTGAGGCAGTTGGAAGGGAGTTTAATAACTTAGAAAGGAGGATAGAGAATTTGAACAAGAAAATGGAAGACGGATTCCTAGATGTCTGGACCTATAATGCTGAACTTCTAGTTCTCATGGAAAACGAGAGGACTCTAGATTTCCATGACTCAAATGTCAAGAACCTTTACGACAAAGTCAGACTGCAGCTTAGGGATAATGCAAAGGAGCTGGGTAACGGTTGTTTCGAGTTCTATCACAAATGTGATAATGAATGTATGGAAAGTGTGAGAAATGGGACGTATGACTACCCTCAGTATTCAGAAGAAGCAAGATTAAAAAGAGAAGAAATAGGCGGAGTGAAATTAGAATCAATAGGAACTTACCAAATACTGTCAATTTATTCAACAGTGGCGAGTTCCCTAGCACTGGCAATCATGGTGGCTGGTCTATCTTTATGGATGTGCTCCAATGGGTCGTTACAGTGCAGAATTTGCATT
		</sequence>
		<sequence>
			<taxon idref="HA|A/chicken/Greece/392017b/2017|1122893|A/chicken/Greece/392017b/2017|2017-02-06|EPIISL288364"/>
			ATGGAGAACATAGTGCTTCTTCTTGCAATAGTTAGCCTTGTTAAAAGTGATCAGATTTGCATTGGTTACCATGCAAACAACTCGACAGAGAAAGTTGACACGATAATGGAAAAGAACGTCACTGTTACACATGCCCAAGACATACTGGAAAAAACACACAACGGGAAGCTCTGCGATTTAAATGGGGTGAAGCCTCTGATTTTAAAGGATTGTAGTGTAGCTGGATGGCTCCTCGGAAACCCAATGTGCGACGAATTCATCAGAGTGCCGGAATGGTCTTACATAGTGGAGAGAGCTAATCCAACTAATGACCTCTGTTACCCAGGGAGCCTCAATAACTATGAAGAACTGAAACACCTGTTGAGCAGAATAAATCATTTTGAGAAGATTCTGATCATCCCCAAGAGTTCTTGGCCCAATCATGA--AACATCATTAGGGGTGAGCGCAGCCTGTCCATACCAGGGGACGCCCTCCTTTTTCAGAAATGTGGTATGGCTTATCAAAAAGAACGATGCATACCCAACAATAAAAATAAGCTACAATAATACCAATCGGGAAGATCTCTTGATACTGTGGGGAATTCATCATTCCAACAATGCAGAAGAGCAGACAAATCTCTATAAAAACCCAACCACCTATATTTCAGTTGGAACATCAACATTAAACCAGAGATTGGTACCAAAAATAGCTACTAGATCCCAAGTAAACGGGCAACGTGGAAGAATGGACTTCTTCTGGACAATTTTAAAACCGAATGATGCAATCCATTTCGAGAGTAATGGAAATTTCATTGCTCCAGAATATGCATACAAAATTGTCAAGAAAGGGGACTCAACAATTATGAAAAGTGGAGTGGAATATGGCCACTGCAACACCAAATGTCAAACCCCAGTAGGAGCGATAAACTCTAGTATGCCGTTCCACAATATACATCCTCTCACCATCGGGGAATGCCCCAAATACGTGAAGTCAAACAAGTTGGTCCTTGCGACTGGGCTCAGAAATAGTCCTCTAAGAGAAAAGAGAAGAAAGAGAGGGCTGTTTGGGGCTATAGCAGGTTTTATAGAGGGAGGATGGCAGGGAATGGTTGATGGTTGGTATGGGTACCACCATAGCAATGAGCAGGGGAGTGGGTACGCTGCAGACAAAGAATCCACCCAAAAGGCAATAGATGGAGTTACCAATAAGGTCAACTCGATCATTGACAAAATGAACACTCAATTTGAGGCAGTTGGAAGGGAGTTTAATAACTTAGAAAGGAGGATAGAGAATTTGAACAAGAAAATGGAAGACGGATTCCTAGATGTCTGGACCTATAATGCTGAACTTCTAGTTCTCATGGAAAACGAGAGGACTCTAGATTTCCATGACTCAAATGTCAAGAACCTTTATGACAAAGTCAGACTGCAGCTTAGGGATAATGCAAAGGAGCTGGGTAACGGTTGTTTCGAATTCTATCACAAATGTGATAATGAATGTATGGAAAGTGTGAGAAATGGGACGTATGACTACCCTCAGTATTCAGAAGAAGCAAGATTAAAAAGAGAAGAAATAAGCGGAGTGAAATTAGAATCAGTAGGAACTTACCAAATACTGTCAATTTATTCAACAGTGGCGAGTTCCCTAGCACTGGCAATCATGGTGGCTGGTCTATCTTTATGGATGTGCTCCAATGGGTCGTTACAGTGCAGAATTTGCATT
		</sequence>
		<sequence>
			<taxon idref="HA|A/chicken/Rostov-on-Don/1598/2017|1169201|A/chicken/Rostov-on-Don/1598/2017|2017-11-17|EPIISL297235"/>
			ATGGAGAACATAGTGCTTCTTCTTGCAATAGTTAGCCTTGTTAAAAGTGATCAGATTTGCATTGGTTACCATGCAAACAATTCGACAGAGCAAGTTGACACGATAATGGAAAAGAACGTCACTGTTACACATGCCCAAGACATACTGGAAAAAACACACAACGGGAAGCTCTGCGATCTAAATGGGGTGAAGCCTCTGATTTTAAAGGATTGTAGTGTAGCTGGATGGCTCCTCGGAAACCCAATGTGCGACGAATTCATCAGAGTGCCGGAATGGTCTTACATAGTGGAGAGGGCTAATCCAGCTAATGACCTCTGTTACCCAGGGAGCCTCAATGACTATGAAGAACTGAAACACCTGTTGAGCAGAATAAATCATTTTGAGAAGATTCTGATCATCCCCAAGAGTTCTTGGCCCAATCATGA--AACATCATTAGGGGTGAGCGCAGCTTGTCCATACCAGGGAACGCCCTCCTTTTTCAGAAATGTGGTATGGCTTATCAAAAAGAACGATGCATACCCAACAATAAAGATAAGCTACAATAATACCAATCGGGAAGATCTCTTGATACTGTGGGGGATTCATCATTCCAACAATGCAGAAGAGCAGACAAATCTCTATAAAAACCCAACCACCTATATTTCAGTTGGAACATCAACATTAAACCAGAGATTGGTACCAAAAATAGCTACTAGATCCCAAGTAAACGGGCAACGTGGAAGAATGGACTTCTTCTGGACAATTTTAAAACCGAATGATGCAATCCATTTCGAGAGTAATGGAAATTTCATTGCTCCAGAATATGCATACAAAATTGTCAAGAAAGGGGACTCAACAATTATGAAAAGTGGAGTGGAATATGGCCACTGCAACACCAAATGTCAAACCCCAGTAGGAGCGATAAACTCTAGTATGCCATTCCACAATATACATCCTCTCACCATCGGGGAATGCCCCAAATACGTGAAGTCAAACAAGTTGGTCCTTGCGACTGGACTCAGAAATAGTCCTCTAAGAGAAAAGAGAAGAAAAAGAGGGCTGTTTGGGGCTATAGCAGGTTTTATAGAGGGAGGATGGCAGGGAATGGTTGATGGTTGGTATGGGTACCACCATAGCAATGAGCAGGGGAGTGGGTACGCTGCAGACAAAGAATCCACCCAAAAGGCAATAGATGGAGTTACCAATAAGGTCAACTCGATCATTGACAAAATGAACACTCAATTTGAGGCAGTTGGAAGGGAGTTTAATAACTTAGAAAGGAGGATAGAGAATTTGAACAAGAAAATGGAAGACGGATTCCTAGATGTCTGGACCTATAATGCTGAACTTCTAGTTCTCATGGAAAACGAGAGGACTCTAGATTTCCATGACTCAAATGTCAAGAACCTTTACGACAAAGTCAGACTGCAGCTTAGGGATAATGCAAAGGAGCTGGGTAACGGTTGTTTCGAATTCTATCACAAATGTGATAATGAATGTATGGAAAGTGTGAGAAATGGGACGTATGACTACCCTCAGTATTCAGAAGAAGCAAGATTAAAAAGAGAAGAAATAAGCGGAGTGAAATTAGAATCAATAGGAACTTACCAAATACTGTCAATTTATTCAACAGTGGCGAGTTCCCTAGCACTGGCAATCATGGTGGCTGGTCTATCTTTATGGATGTGCTCCAATGGGTCGTTACAGTGCAGAATTTGCATT
		</sequence>
		<sequence>
			<taxon idref="HA|A/gadwall/Kurgan/2442/2016|961449|A/gadwall/Kurgan/2442/2016|2016-08-27|EPIISL256298"/>
			ATGGAGAACATAGTGCTTCTTCTTGCAATAGTTAGCCTTGTTAAAAGTGATCAGATTTGCATTGGTTACCATGCAAACAACTCGACAGAGCAAGTTGACACGATAATGGAAAAGAACGTCACTGTCACACATGCCCAAGACATACTGGAAAAAACACACAACGGGAAGCTCTGCGATCTAAATGGGGTGAAGCCTCTGATTTTAAAGGATTGTAGTGTAGCTGGATGGCTCCTCGGAAACCCAATGTGCGACGAATTCATCAGAGTGCCGGAATGGTCTTACATAGTGGAGAGGGCTAATCCAGCTAATGACCTCTGTTACCCAGGGAGCCTCAATGACTACGAAGAACTGAAACACCTGTTGAGCAGAATAAATCATTTTGAGAAGATTCTGATCATCCCCAAGAGTTCTTGGCCCAATCATGA--AACATCATTAGGGGTGAGCGCAGCTTGTCCATACCAGGGAACGCCCTCCTTTTTCAGAAATGTGGTATGGCTTATCAAAAAGAACGATGCATACCCAACAATAAAGATAAGCTACAATAATACCAATCGGGAAGATCTCTTGATACTGTGGGGGATTCATCATTCCAACAATGCAGAAGAGCAGACAAATCTCTATAAAAACCCAACCACCTATATTTCAGTTGGAACATCAACATTAAACCAGAGATTGGTACCAAAAATAGCTACTAGATCCCAAGTAAACGGGCAACGTGGAAGAATGGACTTCTTCTGGACAATTTTAAAACCGAATGATGCAATCCATTTCGAGAGTAATGGAAATTTCATTGCTCCAGAATATGCATACAAAATTGTCAAGAAAGGGGACTCAACAATTATGAAAAGTGGAGTGGAATATGGCCACTGCAACACCAAATGTCAAACCCCAGTAGGAGCGATAAACTCTAGTATGCCGTTCCACAATATACATCCTCTCACCATCGGGGAATGCCCCAAATACGTGAAGTCAAACAAGTTGGTCCTTGCGACTGGGCTCAGAAATAGTCCTCTAAGAGAAAAGAGAAGAAAAAGAGGGCTGTTTGGGGCTATAGCAGGTTTTATAGAGGGAGGATGGCAGGGAATGGTTGATGGTTGGTATGGGTACCACCATAGCAATGAGCAGGGGAGTGGGTACGCTGCAGACAAAGAGTCCACCCAAAAGGCAATAGATGGAGTTACAAATAAGGTCAACTCGATCATTGACAAAATGAATACTCAATTTGAGGCAGTTGGAAGGGAGTTTAATAACTTAGAAAGGAGGATAGAGAATTTGAACAAGAAAATGGAAGACGGATTCCTAGATGTCTGGACCTATAATGCTGAACTTCTAGTTCTCATGGAAAACGAGAGGACTCTAGATTTCCATGACTCAAATGTCAAGAACCTTTACGACAAAGTCAGACTGCAGCTTAGGGATAATGCAAAGGAGCTGGGTAACGGTTGTTTCGAATTCTATCACAAATGTGATAATGAATGTATGGAAAGTGTGAGAAATGGGACGTATGACTACCCTCAGTATTCAGAAGAAGCAAGATTAAAAAGAGAAGAAATAAGCGGAGTGAAATTAGAATCAATAGGAACTTACCAAATACTGTCAATTTATTCAACAGTGGCGAGTTCCCTAGCACTGGCAATCATGGTGGCTGGTCTATCTTTATGGATGTGCTCCAATGGGTCGTTACAGTGCAGAATTTGCATT
		</sequence>
		<sequence>
			<taxon idref="HA|A/chicken/Italy/17VIR1684-2/2017HA|961517|A/chicken/Italy/17VIR1684-2/2017|2017-02-27|EPIISL256307"/>
			ATGGAGAACATAGTGCTTCTTCTTGCAATAGTTAGCTTTGTTAAAAGTGATCAGATTTGCATTGGTTACCATGCAAACAACTCGACAGAGCAAGTTGACACGATAATGGAAAAGAACGTCACTGTTACGCATGCCCAAGACATACTGGAAAAAACACACAACGGGAAGCTCTGCGATCTAAATGGGGTGAAGCCTCTGATTTTAAAGGATTGTAGTGTAGCTGGATGGCTCCTCGGAAACCCAATGTGCGACGAATTCATCAGAGTGCCGGAATGGTCTTACATAGTGGAGAGGGCTAACCCAGCTAATGACCTCTGTTACCCAGGGAGCCTCAATGACTATGAAGAACTGAAACACCTGTTGAGCAGAATAAATCATTTTGAGAAGATTCTGATCATCCCCAAGAGTTCTTGGCCCAATCATGA--AACATCATTAGGGGTAAGCGCAGCTTGTCCATATCAGGGAACGCCCTCCTTTTTCAGAAATGTGGTATGGCTTATCAAAAAGAACGATGCATACCCAACAATAAAGATAAGCTACAATAATACCAATCGGGAAGATCTCTTGATACTGTGGGGGATTCATCATTCCAACAATGCAGAAGAGCAGACAAATCTCTATAAAAACCCAACCACCTATATTTCAGTTGGAACATCAACATTAAACCAGAGATTGGTACCAAAGATAGCTACTAGATCCCAAGTAAACGGGCAACGTGGAAGAATGGACTTCTTCTGGACAATTTTAAAACCGAATGATGCAATCCACTTCGAGAGTAATGGAAATTTCATTGCTCCAGAATATGCATACAAAATTGTCAAGAAAGGGGACTCAACAATTATGAAAAGTGGAGTGGAATATGGCCACTGCAACACCAAATGTCAAACCCCAGTAGGAGCGATAAACTCTAGTATGCCGTTCCACAATATACATCCTCTCACCATCGGGGAATGCCCCAAATACGTGAAGTCAAACAAGTTGGTCCTTGCGACTGGGCTCAGAAATAGTCCTCTAAGAGAAAAGAGAAGAAAAAGAGGGCTGTTTGGGGCTATAGCAGGTTTTATAGAGGGAGGATGGCAGGGAATGGTTGATGGTTGGTATGGGTACCACCATAGCAATGAGCAGGGGAGTGGGTACGCTGCAGACAAAGAATCCACCCAAAAGGCAATAGATGGAGTTACCAATAAGGTCAACTCGATCATTGACAAAATGAACACTCAATTTGAGGCAGTTGGAAGGGAGTTTAATAACTTAGAAAGGAGGATAGAGAATTTGAACAAGAAAATGGAAGACGGATTCCTAGATGTCTGGACCTATAATGCTGAACTTCTAGTTCTCATGGAAAACGAGAGGACTCTAGATTTCCATGACTCAAATGTCAAGAACCTTTACGACAAAGTCAGACTGCAGCTTAGGGATAATGCAAAGGAGCTGGGTAACGGTTGTTTCGAGTTCTATCACAAATGTGATAATGAATGTATGGAAAGTGTGAGAAATGGGACGTATGACTACCCTCAGTATTCAGAAGAAGCAAGATTAAAAAGAGAAGAAATAGGCGGAGTGAAATTAGAATCAATAGGAACTTACCAAATACTGTCAATTTATTCAACAGTGGCGAGTTCCCTAGCACTGGCAATCATGGTGGCTGGTCTATCTTTATGGATGTGCTCCAATGGGTCGTTACAGTGCAGAATTTGCATT
		</sequence>
		<sequence>
			<taxon idref="HA|A/turkey/Poland/004/2017|1186813|A/turkey/Poland/004/2017|2017-01-02|EPIISL300979"/>
			ATGGAGAACATAGTGCTTCTTCTTGCAATAGTTAGCCTTGTTAAAAGTGATCAGATTTGCATTGGTTACCATGCAAACAACTCGACAGAGCAAGTTGACACGATAATGGAAAAGAACGTCACTGTTACACATGCCCAAGACATACTGGAAAAAACACACAACGGGAAGCTCTGCGATCTAAATGGGGTGAAGCCTCTGATTTTAAAGGATTGTAGTGTAGCTGGATGGCTCCTCGGAAACCCAATGTGCGACGAATTCATCAGAGTGCCGGAATGGTCTTACATAGTGGAGAGGGCTAACCCAGCTAATGACCTCTGTTACCCAGGGAGCCTCAATGACTATGAAGAACTGAAACACCTGTTGAGCAGAATAAATCATTTTGAGAAGATTCTGATCATCCCCAAGAGTTCTTGGCCCAATCATGA--AACATCATTAGGGGTGAGCGCAGCTTGTCCATACCAGGGAACGCCCTCCTTTTTCAGAAATGTGGTATGGCTTATCAAAAAGAACGATGCATACCCAACAATAAAGATAAGCTACAATAATACCAATCGGGAAGATCTCTTGATACTGTGGGGGATTCATCATTCCAACAATGCAGAAGAGCAGACAAATCTCTATAAAAACCCAACCACCTATATTTCAGTTGGAACATCAACATTAAACCAGAGATTGGTACCAAAAATAGCTACTAGATCCCAAGTAAACGGGCAACGTGGAAGAATGGACTTCTTCTGGACAATTTTAAAACCGAATGATGCAATCCACTTCGAGAGTAATGGAAATTTCATTGCTCCAGAATATGCATACAAAATTGTCAAGAAAGGGGACTCAACAATTATGAAAAGTGGAGTGGAATATGGCCACTGCAACACCAAATGTCAAACCCCAGTAGGAGCGATAAACTCTAGTATGCCGTTCCACAATATACATCCTCTCACCATCGGGGAATGCCCCAAATACGTGAAGTCAAACAAGTTGGTCCTTGCGACTGGGCTCAGAAATAGTCCTCTAAGAGAAAAGAGAAGAAAAAGAGGGCTGTTTGGGGCTATAGCAGGTTTTATAGAGGGAGGATGGCAGGGAATGGTTGATGGTTGGTATGGGTACCACCATAGCAATGAGCAGGGGAGTGGGTACGCTGCAGACAAAGAATCCACCCAAAAGGCAATAGATGGAGTTACCAATAAGGTCAACTCGATCATTGACAAAATGAACACTCAATTTGAGGCAGTTGGAAGGGAGTTTAATAACTTAGAAAGGAGGATAGAGAATTTGAACAAGAAAATGGAAGACGGATTCCTAGATGTCTGGACCTATAATGCTGAACTTCTAGTTCTCATGGAAAACGAGAGGACTCTAGATTTCCATGACTCAAATGTCAAGAACCTTTACGACAAAGTCAGACTGCAGCTTAGGGATAATGCAAAGGAGCTGGGTAACGGTTGTTTCGAGTTCTATCACAAATGTGATAATGAATGTATGGAAAGTGTGAGAAATGGGACGTATGACTACCCTCAGTATTCAGAAGAAGCAAGATTAAAAAGAGAAGAAATAAGCGGAGTGAAATTAGAATCAATAGGAACTTACCAAATACTGTCAATTTATTCAACAGTGGCGAGTTCCCTAGCACTGGCAATCATGGTGGCTGGTCTATCTTTATGGATGTGCTCCAATGGGTCGTTACAGTGCAGAATTTGCATT
		</sequence>
		<sequence>
			<taxon idref="HA|A/chicken/Kalmykia/2643/2016|909460|A/chicken/Kalmykia/2643/2016|2016-11-21|EPIISL247725"/>
			ATGGAGAACATAGTGCTTCTTCTTGCAATAGTTAGCCTTGTTAAAAGTGATCAGATTTGCATTGGTTACCATGCAAACAACTCGACAGAGCAAGTTGACACGATAATGGAAAAGAACGTCACTGTTACACATGCCCAAGACATACTGGAAAAAACACACAACGGGAAGCTCTGCGATCTAAATGGGGTGAAGCCTCTGATTTTAAAGGATTGTAGTGTAGCTGGATGGCTCCTCGGAAACCCAATGTGCGACGAATTCATCAGCGTGCCGGAATGGTCTTACATAGTGGAGAGGGCTAATCCAGCTAATGACCTCTGTTACCCAGGGAGCCTCAATGACTATGAAGAACTGAAACACCTGTTGAGCAGAATAAATCATTTTGAGAAGATTCTGATCATCCCCAAGAGTTCTTGGCCCAACCATGA--AACATCATTAGGGGTGAGCGCAGCCTGTCCATACCAGGGAACGCCCTCCTTTTTCAGAAATGTGGTATGGCTTATCAAAAAGAACGATGCATACCCAACAATAAAGATAAGCTACAATAATACCAATCGGGAAGATCTCTTGATACTGTGGGGAATTCATCATTCCAACAATGCAGAAGAGCAGACAAATCTCTATAAAAACCCAACCACCTATATTTCAGTTGGAACATCAACATTAAACCAGAGATTGGTACCAAAAATAGCTACTAGATCCCAAGTAAACGGCCAACGTGGAAGAATGGACTTCTTCTGGACAATTTTAAAACCGAATGATGCAATCCATTTCGAGAGTAATGGAAATTTCATTGCTCCAGAATATGCATACAAAATTGTCAAGAAAGGGGACTCAACAATTATGAAAAGTGGAGTGGAATATGGCCACTGCAACACCAAATGTCAAACCCCAGTAGGAGCGATAAACTCTAGTATGCCGTTCCACAATATACATCCTCTCACCATCGGGGAATGCCCCAAATACGTGAAGTCAAACAAGTTGGTCCTTGCGACTGGGCTCAGAAATAGTCCTCTAAGAGAAAAGAGAAGAAAAAGAGGGCTGTTTGGGGCTATAGCAGGTTTTATAGAGGGAGGATGGCAGGGAATGGTTGATGGTTGGTATGGGTACCACCATAGCAATGAGCAGGGGAGTGGGTACGCTGCAGACAAAGAATCCACCCAAAAGGCAATAGATGGAGTTACAAATAAGGTCAACTCGATCATTGACAAAATGAATACTCAATTTGAGGCAGTTGGAAGGGAGTTTAATAACTTAGAAAGGAGGATAGAGAATTTGAACAAGAAAATGGAAGACGGATTCCTAGATGTCTGGACCTATAATGCTGAACTTCTAGTTCTCATGGAAAACGAGAGGACTCTAGATTTCCATGACTCAAATGTCAAGAACCTTTACGACAAAGTCAGACTGCAGCTTAGGGATAATGCAAAGGAGCTGGGTAACGGTTGTTTCGAATTCTATCACAAATGTGATAATGAATGTATGGAAAGTGTGAGAAATGGGACGTATGACTACCCTCAGTATTCAGAAGAAGCAAGATTAAAAAGAGAAGAAATAAGCGGAGTGAAATTAGAATCAATAGGAACTTACCAAATACTGTCAATTTATTCAACAGTGGCGAGTTCCCTAGCACTGGCAATCATGGTGGCTGGTCTATCTTTATGGATGTGCTCCAATGGGTCGTTACAGTGCAGAATTTGCATT
		</sequence>
		<sequence>
			<taxon idref="HA|A/chicken/Voronezh/19/2017|909412|A/chicken/Voronezh/19/2017|2017-01-06|EPIISL247719"/>
			ATGGAGAACATAGTGCTTCTTCTTGCAATAGTTAGCCTTGTTAAAAGTGATCAGATTTGCATTGGTTACCATGCAAACAACTCGACAGAGCAAGTTGACACGATAATGGAAAAGAACGTCACTGTTACACATGCCCAAGACATACTGGAAAAAACACACAACGGGAAGCTCTGCGATCTAAATGGGGTGAAGCCTCTGATTTTAAAGGATTGTAGTGTAGCTGGATGGCTCCTCGGAAACCCAATGTGCGACGAATTCATCAGCGTGCCGGAATGGTCTTACATAGTGGAGAGGGCTAATCCAGCTAATGACCTCTGTTACCCAGGGAGCCTCAATGACTATGAAGAACTGAAACACCTGTTGAGCAGAATAAATCATTTTGAGAAGATTCTGATCATCCCCAAGAGTTCTTGGCCCAACCATGA--AACATCATTAGGGGTGAGCGCAGCCTGTCCATACCAGGGAACGCCCTCCTTTTTCAGAAATGTGGTATGGCTTATCAAAAAGAACGATGCATACCCAACAATAAAGATAAGCTACAATAATACCAATCGGGAAGATCTCTTGATACTGTGGGGAATTCATCATTCCAACAATGCAGAAGAGCAGACAAATCTCTATAAAAACCCAACCACCTATATTTCAGTTGGAACATCAACATTAAACCAGAGATTGGTACCAAAAATAGCTACTAGATCCCAAGTAAACGGCCAACGTGGAAGAATGGACTTCTTCTGGACAATTTTAAAACCGAATGATGCAATCCATTTCGAGAGTAATGGAAATTTCATTGCTCCAGAATATGCATACAAAATTGTCAAGAAAGGGGACTCAACAATTATGAAAAGTGGAGTGGAATATGGCCACTGCAACACCAAATGTCAAACCCCAGTAGGAGCGATAAACTCTAGTATGCCGTTCCACAATATACATCCTCTCACCATCGGGGAATGCCCCAAATACGTGAAGTCAAACAAGTTGGTCCTTGCGACTGGGCTCAGAAATAGTCCTCTAAGAGAAAAGAGAAGAAAAAGAGGGCTGTTTGGGGCTATAGCAGGGTTTATAGAGGGAGGATGGCAGGGAATGGTTGATGGTTGGTATGGGTACCACCATAGCAATGAGCAGGGGAGTGGGTACGCTGCAGACAAAGAATCCACCCAAAAGGCAATAGATGGAGTTACCAATAAGGTCAACTCGATCATTGACAAAATGAACACTCAATTTGAGGCAGTTGGAAGGGAGTTTAATAACTTAGAAAGGAGGATAGAGAATTTGAACAAGAAAATGGAAGACGGATTCCTAGATGTCTGGACCTATAATGCTGAACTTCTAGTTCTCATGGAAAACGAGAGGACTCTAGATTTCCATGACTCAAATGTCAAGAACCTTTACGACAAAGTCAGACTGCAGCTTAGGGATAATGCAAAGGAGCTGGGTAACGGTTGTTTCGAATTCTATCACAAATGTGATAATGAATGTATGGAAAGTGTGAGAAATGGGACGTATGACTACCCTCAGTATTCAGAAGAAGCAAGATTAAAAAGAGAAGAAATAAGCGGAGTGAAATTAGAATCAATAGGAACTTACCAAATACTGTCAATTTATTCAACAGTGGCGAGTTCCCTAGCACTGGCAATCATGGTGGCTGGTCTATCTTTATGGATGTGCTCCAATGGGTCGTTACAGTGCAGAATTTGCATT
		</sequence>
		<sequence>
			<taxon idref="HA|A/chicken/Voronezh/20/2017|909420|A/chicken/Voronezh/20/2017|2017-01-06|EPIISL247720"/>
			ATGGAGAACATAGTGCTTCTTCTTGCAATAGTTAGCCTTGTTAAAAGTGATCAGATTTGCATTGGTTACCATGCAAACAACTCGACAGAGCAAGTTGACACGATAATGGAAAAGAACGTCACTGTTACACATGCCCAAGACATACTGGAAAAAACACACAACGGGAAGCTCTGCGATCTAAATGGGGTGAAGCCTCTGATTTTAAAGGATTGTAGTGTAGCTGGATGGCTCCTCGGAAACCCAATGTGCGACGAATTCATCAGCGTGCCGGAATGGTCTTACATAGTGGAGAGGGCTAATCCAGCTAATGACCTCTGTTACCCAGGGAGCCTCAATGACTATGAAGAACTGAAACACCTGTTGAGCAGAATAAATCATTTTGAGAAGATTCTGATCATCCCCAAGAGTTCTTGGCCCAACCATGA--AACATCATTAGGGGTGAGCGCAGCCTGTCCATACCAGGGAACGCCCTCCTTTTTCAGAAATGTGGTATGGCTTATCAAAAAGAACGATGCATACCCAACAATAAAGATAAGCTACAATAATACCAATCGGGAAGATCTCTTGATACTGTGGGGAATTCATCATTCCAACAATGCAGAAGAGCAGACAAATCTCTATAAAAACCCAACCACCTATATTTCAGTTGGAACATCAACATTAAACCAGAGATTGGTACCAAAAATAGCTACTAGATCCCAAGTAAACGGCCAACGTGGAAGAATGGACTTCTTCTGGACAATTTTAAAACCGAATGATGCAATCCATTTCGAGAGTAATGGAAATTTCATTGCTCCAGAATATGCATACAAAATTGTCAAGAAAGGGGACTCAACAATTATGAAAAGTGGAGTGGAATATGGCCACTGCAACACCAAATGTCAAACCCCAGTAGGAGCGATAAACTCTAGTATGCCGTTCCACAATATACATCCTCTCACCATCGGGGAATGCCCCAAATACGTGAAGTCAAACAAGTTGGTCCTTGCGACTGGGCTCAGAAATAGTCCTCTAAGAGAAAAGAGAAGAAAAAGAGGGCTGTTTGGGGCTATAGCAGGGTTTATAGAGGGAGGATGGCAGGGAATGGTTGATGGTTGGTATGGGTACCACCATAGCAATGAGCAGGGGAGTGGGTACGCTGCAGACAAAGAATCCACCCAAAAGGCAATAGATGGAGTTACCAATAAGGTCAACTCGATCATTGACAAAATGAACACTCAATTTGAGGCAGTTGGAAGGGAGTTTAATAACTTAGAAAGGAGGATAGAGAATTTGAACAAGAAAATGGAAGACGGATTCCTAGATGTCTGGACCTATAATGCTGAACTTCTAGTTCTCATGGAAAACGAGAGGACTCTAGATTTCCATGACTCAAATGTCAAGAACCTTTACGACAAAGTCAGACTGCAGCTTAGGGATAATGCAAAGGAGCTGGGTAACGGTTGTTTCGAATTCTATCACAAATGTGATAATGAATGTATGGAAAGTGTGAGAAATGGGACGTATGACTACCCTCAGTATTCAGAAGAAGCAAGATTAAAAAGAGAAGAAATAAGCGGAGTGAAATTAGAATCAATAGGAACTTACCAAATACTGTCAATTTATTCAACAGTGGCGAGTTCCCTAGCACTGGCAATCATGGTGGCTGGTCTATCTTTATGGATGTGCTCCAATGGGTCGTTACAGTGCAGAATTTGCATT
		</sequence>
		<sequence>
			<taxon idref="HA|A/wildduck/Poland/82A/2016|860231|A/wildduck/Poland/82A/2016|2016-11-02|EPIISL237921"/>
			ATGGAGAACATAGTGCTTCTTCTTGCAATAGTTAGCCTTGTTAAAAGTGATCAGATTTGCATTGGTTACCATGCAAACAACTCGACAGAGCAAGTTGACACGATAATGGAAAAGAACGTCACTGTTACACATGCCCAAGACATACTGGAAAAAACACACAACGGGAAGCTCTGCGATCTAAATGGGGTGAAGCCTCTGATTTTAAAGGATTGTAGTGTAGCTGGATGGCTCCTCGGAAACCCAATGTGCGACGAATTCATCAGAGTGCCGGAATGGTCTTACATAGTGGAGAGGGCTAATCCAGCTAATGACCTCTGTTACCCAGGGAGCCTCAATAACTATGAAGAACTGAAACACCTGTTGAGCAGAATAAATCATTTTGAGAAGATTCTGATCATCCCCAAGAGTTCTTGGCCCAATCATGA--AACATCATTAGGGGTGAGCGCAGCCTGTCCATACCAGGGAACGCCCTCYTTTTTCAGAAATGTGGTATGGCTTATCAAAAAGAACGATGCATACCCAACAATAAAGATAAGCTACAATAATACCAATCGGGAAGATCTCTTGATACTGTGGGGAATTCATCATTCCAACAATGCAGAAGAGCAGACAAATCTCTATAAAAACCCAACCACCTATATTTCAGTTGGAACATCAACATTAAACCAGAGATTGGTGCCAAAAATAGCTACTAGATCCCAAGTAAACGGGCAACGTGGAAGAATGGACTTCTTCTGGACAATTTTAAAACCGAATGATGCAATCCATTTCGAGAGTAATGGAAATTTCATTGCTCCAGAATATGCATACAAAATTGTCAAGAAAGGGGACTCAACAATTATGAAAAGTGGAGTGGAATATGGCCACTGCAACACCAAATGTCAAACCCCAGTAGGAGCGATAAACTCTAGTATGCCGTTCCACAATATACATCCTCTCACCATCGGGGAATGCCCCAAATACGTGAAGTCAAACAAGTTGGTCCTTGCGACTGGGCTCAGAAATAGTCCTCTAAGAGAAAAGAGAAGAAAGAGAGGGCTGTTTGGAGCTATAGCAGGTTTTATAGAGGGAGGATGGCAGGGAATGGTTGATGGTTGGTATGGGTACCACCATAGCAATGAGCAGGGGAGTGGGTACGCTGCAGACAAAGAATCCACCCAAAAGGCAATAGATGGAGTTACCAATAAGGTCAACTCGATCATTGACAAAATGAACACTCAATTTGAGGCAGTTGGAAGGGAGTTTAATAACTTAGAAAGGAGGATAGAGAATTTGAACAAGAAAATGGAAGACGGATTCCTAGATGTCTGGACCTATAATGCTGAACTTCTAGTTCTCATGGAAAACGAGAGGACTCTAGATTTCCATGACTCAAATGTCAAGAACCTTTACGACAAAGTCAGACTGCAGCTTAGGGATAATGCAAAGGAGCTGGGTAACGGTTGTTTCGAATTCTATCACAAATGTGATAATGAATGTATGGAAAGTGTGAGAAATGGGACGTATTACTACCCTCAGTATTCAGAAGAAGCAAGATTAAAAAGAGAAGAAATAAGCGGAGTGAAATTAGAATCAATAGGAACTTACCAAATACTGTCAATTTATTCAACAGTGGCGAGTTCCCTAGCACTGGCAATCATGGTGGCTGGTCTATCTTTATGGATGTGCTCCAATGGGTCGTTACAGTGCAGAATTTGCATT
		</sequence>
		<sequence>
			<taxon idref="HA|A/Uralowl/Voronezh/14/2017|909388|A/Uralowl/Voronezh/14/2017|2017-01-06|EPIISL247716"/>
			ATGGAGAACATAGTGCTTCTTCTTGCAATAGTTAGCCTTGTTAAAAGTGATCAGATTTGCATTGGTTACCATGCAAACAACTCGACAGAGCAAGTTGACACGATAATGGAAAAGAACGTCACTGTTACACATGCCCAAGACATACTGGAAAAAACACACAACGGGAAGCTCTGCGATCTAAATGGGGTGAAGCCTCTGATTTTAAAGGATTGTAGTGTAGCTGGATGGCTCCTCGGAAACCCAATGTGCGACGAATTCATCAGCGTGCCGGAATGGTCTTACATAGTGGAGAGGGCTAATCCAGCTAATGACCTCTGTTACCCAGGGAGCCTCAATGACTATGAAGAACTGAAACACCTGTTGAGCAGAATAAATCATTTTGAGAAGATTCTGATCATCCCCAAGAGTTCTTGGCCCAACCATGA--AACATCATTAGGGGTGAGCGCAGCCTGTCCATACCAGGGAACGCCCTCCTTTTTCAGAAATGTGGTATGGCTTATCAAAAAGAACGATGCATACCCAACAATAAAGATAAGCTACAATAATACCAATCGGGAAGATCTCTTGATACTGTGGGGAATTCATCATTCCAACAATGCAGAAGAGCAGACAAATCTCTATAAAAACCCAACCACCTATATTTCAGTTGGAACATCAACATTAAACCAGAGATTGGTACCAAAAATAGCTACTAGATCCCAAGTAAACGGCCAACGTGGAAGAATGGACTTCTTCTGGACAATTTTAAAACCGAATGATGCAATCCATTTCGAGAGTAATGGAAATTTCATTGCTCCAGAATATGCATACAAAATTGTCAAGAAAGGGGACTCAACAATTATGAAAAGTGGAGTGGAATATGGCCACTGCAACACCAAATGTCAAACCCCAGTAGGAGCGATAAACTCTAGTATGCCGTTCCACAATATACATCCTCTCACCATCGGGGAATGCCCCAAATACGTGAAGTCAAACAAGTTGGTCCTTGCGACTGGGCTCAGAAATAGTCCTCTAAGAGAAAAGAGAAGAAAAAGAGGGCTGTTTGGGGCTATAGCAGGTTTTATAGAGGGAGGATGGCAGGGAATGGTTGATGGTTGGTATGGGTACCACCATAGCAATGAGCAGGGGAGTGGGTACGCTGCAGACAAAGAATCCACCCAAAAGGCAATAGATGGAGTTACCAATAAGGTCAACTCGATCATTGACAAAATGAACACTCAATTTGAGGCAGTTGGAAGGGAGTTTAATAACTTAGAAAGGAGGATAGAGAATTTGAACAAGAAAATGGAAGACGGATTCCTAGATGTCTGGACCTATAATGCTGAACTTCTAGTTCTCATGGAAAACGAGAGGACTCTAGATTTCCATGACTCAAATGTCAAGAACCTTTACGACAAAGTCAGACTGCAGCTTAGGGATAATGCAAAGGAGCTGGGTAACGGTTGTTTCGAATTCTATCACAAATGTGATAATGAATGTATGGAAAGTGTGAGAAATGGGACGTATGACTACCCTCAGTATTCAGAAGAAGCAAGATTAAAAAGAGAAGAAATAAGCGGAGTGAAATTAGAATCAATAGGAACTTACCAAATACTGTCAATTTATTCAACAGTGGCGAGTTCCCTAGCACTGGCAATCATGGTGGCTGGTCTATCTTTATGGATGTGCTCCAATGGGTCGTTACAGTGCAGAATTTGCATT
		</sequence>
		<sequence>
			<taxon idref="HA|A/long-earedowl/Voronezh/16/2017|909396|A/long-earedowl/Voronezh/16/2017|2017-01-06|EPIISL247717"/>
			ATGGAGAACATAGTGCTTCTTCTTGCAATAGTTAGCCTTGTTAAAAGTGATCAGATTTGCATTGGTTACCATGCAAACAACTCGACAGAGCAAGTTGACACGATAATGGAAAAGAACGTCACTGTTACACATGCCCAAGACATACTGGAAAAAACACACAACGGGAAGCTCTGCGATCTAAATGGGGTGAAGCCTCTGATTTTAAAGGATTGTAGTGTAGCTGGATGGCTCCTCGGAAACCCAATGTGCGACGAATTCATCAGCGTGCCGGAATGGTCTTACATAGTGGAGAGGGCTAATCCAGCTAATGACCTCTGTTACCCAGGGAGCCTCAATGACTATGAAGAACTGAAACACCTGTTGAGCAGAATAAATCATTTTGAGAAGATTCTGATCATCCCCAAGAGTTCTTGGCCCAACCATGA--AACATCATTAGGGGTGAGCGCAGCCTGTCCATACCAGGGAACGCCCTCCTTTTTCAGAAATGTGGTATGGCTTATCAAAAAGAACGATGCATACCCAACAATAAAGATAAGCTACAATAATACCAATCGGGAAGATCTCTTGATACTGTGGGGAATTCATCATTCCAACAATGCAGAAGAGCAGACAAATCTCTATAAAAACCCAACCACCTATATTTCAGTTGGAACATCAACATTAAACCAGAGATTGGTACCAAAAATAGCTACTAGATCCCAAGTAAACGGCCAACGTGGAAGAATGGACTTCTTCTGGACAATTTTAAAACCGAATGATGCAATCCATTTCGAGAGTAATGGAAATTTCATTGCTCCAGAATATGCATACAAAATTGTCAAGAAAGGGGACTCAACAATTATGAAAAGTGGAGTGGAATATGGCCACTGCAACACCAAATGTCAAACCCCAGTAGGAGCGATAAACTCTAGTATGCCGTTCCACAATATACATCCTCTCACCATCGGGGAATGCCCCAAATACGTGAAGTCAAACAAGTTGGTCCTTGCGACTGGGCTCAGAAATAGTCCTCTAAGAGAAAAGAGAAGAAAAAGAGGGCTGTTTGGGGCTATAGCAGGTTTTATAGAGGGAGGATGGCAGGGAATGGTTGATGGTTGGTATGGGTACCACCATAGCAATGAGCAGGGGAGTGGGTACGCTGCAGACAAAGAATCCACCCAAAAGGCAATAGATGGAGTTACCAATAAGGTCAACTCGATCATTGACAAAATGAACACTCAATTTGAGGCAGTTGGAAGGGAGTTTAATAACTTAGAAAGGAGGATAGAGAATTTGAACAAGAAAATGGAAGACGGATTCCTAGATGTCTGGACCTATAATGCTGAACTTCTAGTTCTCATGGAAAACGAGAGGACTCTAGATTTCCATGACTCAAATGTCAAGAACCTTTACGACAAAGTCAGACTGCAGCTTAGGGATAATGCAAAGGAGCTGGGTAACGGTTGTTTCGAATTCTATCACAAATGTGATAATGAATGTATGGAAAGTGTGAGAAATGGGACGTATGACTACCCTCAGTATTCAGAAGAAGCAAGATTAAAAAGAGAAGAAATAAGCGGAGTGAAATTAGAATCAATAGGAACTTACCAAATACTGTCAATTTATTCAACAGTGGCGAGTTCCCTAGCACTGGCAATCATGGTGGCTGGTCTATCTTTATGGATGTGCTCCAATGGGTCGTTACAGTGCAGAATTTGCATT
		</sequence>
		<sequence>
			<taxon idref="HA|A/chicken/Jiangxi/04.01NCDZT0206-P/2015(H5N6)HA|H5N6|657906|A/chicken/Jiangxi/04.01NCDZT0206-P/2015(H5N6)|2015-04-01|EPIISL198929"/>
			ATGGAGAAAATAGTGCTTCTTCTTGCAGTGGTTAGCCTTGTTAAAGGTGATCAGATTTGCATTGGTTACCATGCAAACAACTCGACTGAGCAGGTTGACACGATAATGGAAAAAAACGTCACTGTTACACATGCTCAAGACATACTGGAAAAGACACACAACGGGAAGCTCTGCGATCTGAATGGAGTGAAACCTCTGATTTTAAAGGATTGTAGTGTAGCTGGATGGCTTCTTGGAAACCCAATGTGCGACGAGTTCATCAGAGTGCCGGAATGGTCTTACATAGTGGAAAGGGCTAACCCAGCCAATGACCTCTGTTACCCAGGGAACCTCAATGACTATGAAGAACTGAAACACCTATTGAGCAGAATAAATCATTTTGAGAAGACTCTGATCATCCCCAAGAGTTCTTGGCCCAATCAT-A----CATCATCAGGGGTGAGCGCAGCATGTCCATACCTGGGAATGCCCTCCTTTTTCAGAAATGTGGTATGGCTTACCAAGAAGAACGATGCATACCCAACAATAAAGATGAGCTACAATAACACCAATAGGGAAGATCTTTTGATACTGTGGGGGATTCATCATTCCAACAATGCAGCAGAGCAGACAAATCTCTATAAAAACCCAACCACCTATGTTTCCGTTGGGACATCAACATTAAACCAGAGATTGGTGCCAAAAATAGCTACTAGATCCCAAGTAAACGGGCAAAGTGGAAGAATGGATTTCTTCTGGACAATTTTAAAACCGAATGATGCAATCCACTTCGAGAGTAATGGAAATTTTATTGCTCCAGAATATGCATACAAAATTGTCAAGAAAGGGGACTCAACAATTATGAAAAGTGAAATGGAATATGGCCATTGCAACACCAAATGTCAAACTCCAATAGGGGCGATAAACTCTAGTATGCCATTCCACAATATACACCCTCTCACTATCGGGGAGTGCCCCAAATACGTGAAATCAAACAAATTAGTCCTTGCGACTGGGCTCAGAAATAGTCCTCTAAGAGAAAGAAGAAGAAAAAGAGGACTATTTGGAGCCATAGCAGGGTTTATAGAGGGAGGATGGCAAGGAATGGTAGATGGTTGGTATGGGTACCACCATAGCAATGAACAAGGGAGTGGGTATGCTGCAGACAGAGAATCCACCCAAAAGGCAATAGATGGAGTTACCAATAAGGTCAACTCGATAATTGACAAAATGAACACTCAATTTGAGGCCGTTGGAAGGGAATTTAATAACTTAGAACGGAGAATAGAGAATTTAAATAAGAAAATGGAAGACGGATTCCTAGATGTCTGGACTTATAATGCTGAACTTTTAGTTCTCATGGAAAATGAGAGAACTCTAGATTTCCATGACTCAAATGTCAAGAACCTTTATGACAAAGTCCGACTACAGCTTAGGGATAATGCAAAGGAGCTGGGTAATGGTTGTTTCGAGTTCTATCACAAATGTGATAATGAATGTATGGAAAGTGTGAGAAATGGGACGTATGACTACCCCCAGTATTCAGAAGAAGCAAGATTAAAAAGGGAAGAAATAAGCGGAGTGAAATTGGAATCAATAGGAACTTACCAAATACTGTCAATTTATTCAACAGTGGCGGGTTCCCTAGCACTGGCAATCATTGTGGCTGGTCTATCTTTATGGATGTGCTCCAATGGGTCGTTACAATGCAGAATTTGCATT
		</sequence>
		<sequence>
			<taxon idref="HA|A/goose/Hunan/HN90/2015|958792|A/goose/Hunan/HN90/2015|2015-04-07|EPIISL255849"/>
			ATGGAGAAAATAGTGCTTCTTCTTGCAGTGGTTAGCCTTGTTAAAAGTGATCAGATTTGCATTGGTTACCATGCAAATAACTCGACAGAGCAGGTTGACACGATAATGGAAAAAAACGTCACTGTTACACATGCCCAAGACATACTGGAAAAGACACACAACGGGAGGCTCTGCGATCTGAATGGAGTGAAACCTCTGATTTTAAAGGATTGTAGTGTAGCTGGATGGCTCCTTGGAAACCCAATGTGCGACGAGTTCATCAGAGTGCCGGAATGGTCTTACATAGTGGAGAGGGCTAACCCATCCAATGACCTCTGTTACCCAGGGAACCTCAATGACTATGAAGAACTGAAACATCTATTGAGCAGAATAAATCATTTTGAGAAGACTCTGATCATCCCCAAGAGTTCTTGGCCCAATCATGA--AACATCATTAGGGGTGAGCGCAGCATGTCCATACCAGGGAATGCCCTCCTTTTTCAGAAATGTGGTATGGCTCATCAAGAAGAACGATGCATACCCAACAATAAAGATGAGCTACAATAATACCAATAGTGAAGATCTTTTGATACTGTGGGGGATTCATCATTCCAACAACGCAGCAGAGCAGACAAATCTCTATAAAAACCCAACCACCTATGTTTCCGTTGGGACATCAACATTAAACCAGAGATTGGTGCCCAAAATAGCTACTAGATCCCAAGTAAACGGGCAACGTGGAAGAATGGATTTCTTCTGGACAATTTTAAAACCGAATGATGCAATCCACTTCGAGAGTAATGGAAATTTTATTGCTCCAGAATATGCATACAAAATTGTCAAGAAAGGGGACTCAACAATCATGAAAAGTGAAATGGAATATGGCCATTGCAACACCAAATGTCAAACTCCAATAGGGGCGATAAACTCTAGTATGCCATTCCACAACATACACCCTCTCACCATCGGGGAATGCCCCAAATACGTGAAATCAAACAAATTAGTCCTTGCGACTGGGCTCAGAAATAGTCCTCTAAGGGAGAGGAGAAGAAAAAGAGGACTATTTGGAGCTATAGCAGGGTTTATAGAGGGAGGATGGCAAGGAATGGTAGATGGTTGGTATGGGTACCACCATAGCAATGAACAGGGGAGTGGGTACGCTGCAGACAAAGAATCCACCCAAAAGGCAATAGATGGAGTTACCAATAAGGTCAACTCGATCATTGACAAGATGAACACTCAATTTGAGGCCGTTGGAAGGGAATTTAATAACTTAGAACGGAGAATAGAGAATTTAAATAAGAAAATGGAAGACGGATTCCTAGATGTCTGGACTTATAATGCGGAACTTCTAGTTCTCATGGAAAATGAGAGAACTCTAGATTTCCATGACTCAAATGTCAAGAACCTTTACGACAAAGTTCGACTACAGCTTAGGGATAATGCAAAGGAGCTGGGTAATGGTTGTTTCGAGTTCTATCACAAATGTGATAATGAATGTATGGAAAGTGTAAGAAATGGGACGTATGACTACCCTCAATATTCAGAAGAAGCAAGATTAAAAAGAGAAGAAATAAGCGGAGTGAAATTGGAATCAATAGGAACTTACCAGATACTGTCAATTTATTCAACAGTGGCGAGTTCCCTAGCACTGGCAATCATTGTGGCTGGTCTATCTTTATGGATGTGCTCCAATGGGTCGTTACAATGCAGAATTTGCATT
		</sequence>
		<sequence>
			<taxon idref="HA|A/gadwall/Italy/17VIR133-2/2017HA|954623|A/gadwall/Italy/17VIR133-2/2017|2017-01-10|EPIISL255189"/>
			ATGGAGAACATAGTGCTTCTTCTTGCAATAGTTAGCCTTGTTAAAAGTGATCAGATTTGCATTGGTTACCATGCAAACAACTCGACAGAGCAAGTTGACACGATAATGGAAAAGAACGTCACTGTTACACATGCCCAAGACATACTGGAAAAAACACACAACGGGAAGCTCTGCGATCTAAATGGGGTGAAGCCTCTGATTTTAAAGGATTGTAGTGTAGCTGGATGGCTCCTCGGAAACCCAATGTGCGACGAATTCATCAGAGTGCCGGAATGGTCTTACATAGTGGAGAGGGCTAACCCAGCTAATGACCTCTGTTACCCAGGGAGCCTCAATGACTATGAAGAACTGAAACACCTGTTGAGCAGAATAAATCATTTTGAGAAGATTCTGATCATCCCCAAGAGTTCTTGGCCCAATCATGA--AACATCATTAGGGGTGAGCGCAGCTTGTCCATACCAGGGAACGCCCTCCTTTTTCAGAAATGTGGTATGGCTTATCAAAAAGAACGATGCATACCCAACAATAAAGATAAGCTACAATAATACCAATCTGGAAGATCTCCTGATACTGTGGGGGATTCATCATTCCAACAATGCAGAAGAACAGACAAATCTCTATAAAAACCCAACCACTTATATTTCAGTTGGAACATCAACATTAAACCAGAGATTGGTACCAAAAATAGCTACTAGATCCCAAGTAAACGGGCAACGTGGAAGAATGGACTTCTTCTGGACAATTTTAAAACCGAATGATGCAATCCACTTCGAGAGTAATGGAAATTTCATTGCTCCAGAATATGCATACAAAATTGTCAAGAAAGGGGACTCAACAATTATGAAAAGTGAAGTGGAATATGGCCACTGCAACACCAAATGTCAAACCCCAGTAGGAGCGATAAACTCTAGTATGCCATTCCACAATATACATCCTCTCACCATCGGGGAATGCCCCAAATACGTAAAGTCAAACAAGTTGGTCCTTGCGACTGGGCTCAGAAATAGTCCTCTAAGAGAAAAGAGAAGAAAAAGAGGGCTGTTTGGGGCTATAGCAGGATTTATAGAGGGAGGATGGCAGGGAATGGTTGATGGTTGGTATGGGTACCATCATAGCAATGAGCAGGGGAGTGGGTACGCTGCAGACAAAGAATCTACCCAAAAGGCAATAGATGGAGTTACCAATAAGGTCAACTCGATCATTGACAAAATGAACACTCAATTTGAGGCAGTTGGAAGGGAGTTTAATAACTTAGAAAGGAGGATAGAGAATTTGAACAAGAAAATGGAAGACGGATTCCTAGATGTCTGGACCTACAATGCTGAACTTCTAGTTCTCATGGAAAACGAGAGGACTCTAGATTTCCATGACTCAAATGTCAAGAACCTTTACGACAAAGTCAGACTGCAGCTTAGGGATAATGCAAAGGAGCTGGGTAACGGTTGTTTCGAGTTCTATCATAAATGTGATAATAAATGTATGGAAAGTGTGAGAAATGGGACGTATGACTACCCTCAGTATTCAGAAGAAGCAAGATTAAAAAGAGAGGAAATAAGCGGAGTGAAATTAGAATCAATAGGAACTTACCAAATACTGTCAATTTATTCAACAGTGGCGAGTTCCCTAGCACTGGCAATCATGGTGGCTGGTCTATCTTTATGGATGTGCTCCAATGGGTCGTTACAGTGCAGGATTTGCATT
		</sequence>
		<sequence>
			<taxon idref="HA|A/turkey/Rostov/11/2017|909428|A/turkey/Rostov-on-Don/11/2017|2017-01-01|EPIISL247721"/>
			ATGGAGAACATAGTGCTTCTTCTTGCAATAGTTAGCCTTGTTAAAAGTGATCAGATTTGCATTGGTTACCATGCAAACAACTCGACAGAGCAAGTTGACACGATAATGGAAAAGAACGTCACTGTTACACATGCCCAAGACATACTGGAAAAAACACACAACGGGAAGCTCTGCGATCTAAATGGGGTGAAGCCTCTGATTTTAAAGGATTGTAGTGTAGCTGGATGGCTCCTCGGAAACCCAATGTGCGACGAATTCATCAGAGTGCCGGAATGGTCTTACATAGTGGAGAGGGCTAATCCAGCTAATGACCTCTGTTACCCAGGGAGCCTCAATGACTATGAAGAACTGAAACACCTGTTGAGCAGAATAAATCATTTTGAGAAGATTCTGATCATCCCCAAGAGTTCTTGGCCCAATCATGA--AACATCATTAGGGGTGAGCGCAGCTTGTCCATACCAGGGAACGCCCTCCTTTTTCAGAAATGTGGTATGGCTTATCAAAAAGAACGATGCATACCCAACAATAAAGATAAGCTACAATAATACCAATCGGGAAGATCTCTTGATACTGTGGGGAATTCATCATTCCAACAATGCAGAAGAGCAGACAAATCTCTATAAAAACCCAACCACCTATATTTCAGTTGGAACATCAACATTAAACCAGAGATTGGTACCAAAAATAGCTACTAGATCCCAAGTAAACGGCCAACGTGGAAGAATGGACTTCTTCTGGACAATTTTAAAACCGAATGATGCAATCCATTTCGAGAGTAATGGAAATTTCATTGCTCCAGAATATGCATACAAAATTGTCAAGAAAGGGGACTCAACAATTATGAAAAGTGGAGTGGAATATGGCCACTGCAACACCAAATGTCAAACCCCAGTAGGAGCGATAAACTCTAGTATGCCGTTCCACAATATACATCCTCTCACCATCGGGGAATGCCCCAAATACGTGAAGTCAAACAAGTTGGTCCTTGCGACTGGGCTCAGAAATAGTCCTCTAAGAGAAAAGAGAAGAAAAAGAGGGCTGTTTGGGGCTATAGCAGGTTTTATAGAGGGAGGATGGCAGGGAATGGTTGATGGTTGGTACGGGTACCACCATAGCAATGAGCAGGGGAGTGGGTACGCTGCAGACAAAGAATCCACCCAAAAGGCAATAGATGGAGTTACCAATAAGGTCAACTCGATCATTGACAAAATGAACACTCAATTTGAAGCAGTTGGAAGGGAGTTTAATAACTTAGAAAGGAGGATAGAGAATTTGAACAAGAAAATGGAAGACGGATTCCTAGATGTCTGGACCTATAATGCTGAACTTCTAGTTCTCATGGAAAACGAGAGGACTCTAGATTTCCATGACTCAAATGTCAAGAACCTTTACGACAAAGTCAGACTGCAGCTTAGGGATAATGCAAAGGAGCTGGGTAACGGTTGTTTCGAATTCTATCACAAATGTGATAATGAATGTATGGAAAGTGTGAGAAATGGGACGTATAACTACCCTCAGTATTCAGAAGAAGCAAGATTAAAAAGAGAAGAAATAAGCGGAGTGAAATTAGAATCAATAGGAACTTACCAAATACTGTCAATTTATTCAACAGTGGCGAGTTCCCTAGCACTGGCAATCATGGTGGCTGGTCTATCTTTATGGATGTGCTCCAATGGGTCGTTACAGTGCAGAATTTGCATT
		</sequence>
		<sequence>
			<taxon idref="HA|A/TuftedDuck/Switzerland/V237/2016|969254|A/TuftedDuck/Switzerland/V237/2016|2016-11-13|EPIISL257699"/>
			ATGGAGAACATAGTGCTTCTTCTTGCAATAGTTAGCCTTGTTAAAAGTGATCAGATTTGCATTGGTTACCATGCAAACAACTCGACAGAGCAAGTTGACACGATAATGGAAAAGAACGTCACTGTTACACATGCCCAAGACATACTGGAAAAAACACACAACGGGAAGCTCTGCGATCTAAATGGGGTGAAGCCTCTGATTTTAAAGGATTGTAGTGTAGCTGGATGGCTCCTCGGAAACCCAATGTGCGACGAATTCATCAGAGTGCCGGAATGGTCTTACATAGTGGAGAGGGCTAATCCAGCTAATGACCTCTGTTACCCAGGGAGCCTCAATAACTATGAAGAACTGAAACACCTGTTGAGCAGAATAAATCATTTTGAGAAGATTCTGATCATCCCCAAGAGTTCTTGGCCCAATCATGA--AACATCATTAGGGGTGAGCGCAGCCTGTCCATACCAGGGAACGCCCTCCTTTTTCAGAAATGTGGTATGGCTTATCAAAAAGAACGATGCATACCCAACAATAAAGATAAGCTACAATAATACCAATCGGGAAGATCTCTTGATACTGTGGGGAATTCATCATTCCAACAATGCAGAAGAGCAGACAAATCTCTATAAAAACCCAACCACCTATATTTCAGTTGGAACATCAACATTAAACCAGAGATTGGTACCAAAAATAGCTACTAGATCCCAAGTAAACGGGCAACGTGGAAGAATGGACTTCTTCTGGACAATTTTAAAACCGAATGATGCAATCCATTTCGAGAGTAATGGAAATTTCATTGCTCCAGAATATGCATACAAAATTGTCAAGAAAGGGGACTCAACAATTATGAAAAGTGGAGTGGAATATGGCCACTGCAACACCAAATGTCAAACCCCAGTAGGAGCGATAAACTCTAGTATGCCGTTCCACAATATACATCCTCTCACCATCGGGGAATGCCCCAAATACGTGAAGTCAAACAAGTTGGTCCTTGCGACTGGGCTCAGAAATAGTCCTCTAAGAGAAAAGAGAAGAAAGAGAGGGCTGTTTGGGGCTATAGCAGGTTTTATAGAGGGAGGATGGCAGGGAATGGTTGATGGTTGGTATGGGTACCACCATAGCAATGAGCAGGGGAGTGGGTACGCTGCAGACAAAGAATCCACCCAAAAGGCAATAGATGGAGTTACCAATAAGGTCAACTCGATCATTGACAAAATGAACACTCAATTTGAGGCAGTTGGAAGGGAGTTTAATAACTTAGAAAGGAGGATAGAGAATTTGAACAAGAAAATGGAAGACGGATTCCTAGATGTCTGGACCTATAATGCTGAACTTCTAGTTCTTATGGAAAACGAGAGGACTCTAGATTTCCATGACTCAAATGTCAAGAACCTTTACGACAAAGTCAGACTGCAGCTTAGGGATAATGCAAAGGAGCTGGGTAACGGTTGTTTCGAATTCTATCACAAATGTGATAATGAATGTATGGAAAGTGTGAGAAATGGGACGTATGACTACCCTCAGTATTCAGAAGAAGCAAGATTAAAAAGAGAAGAAATAAGCGGAGTGAAATTAGAATCAATAGGAACTTACCAAATACTGTCAATTTATTCAACAGTGGCGAGTTCCCTAGCACTGGCAATCATGGTGGCTGGTCTATCTTTATGGATGTGCTCCAATGGGTCGTTACAGTGCAGAATTTGCATT
		</sequence>
		<sequence>
			<taxon idref="HA|A/muteswan/Krasnodar/25/2017|909444|A/muteswan/Krasnodar/25/2017|2017-01-06|EPIISL247723"/>
			ATGGAGAACATAGTGCTTCTTCTTGCAATAGTTAGCCTTGTTAAAAGTGATCAGATTTGCATTGGTTACCATGCAAACAACTCGACAGAGCAAGTTGACACGATAATGGAAAAGAACGTCACTGTTACACATGCCCAAGACATACTGGAAAAAACACACAACGGGAAGCTCTGCGATCTAAATGGGGTGAAGCCTCTGATTTTAAAGGATTGTAGTGTAGCTGGATGGCTCCTCGGAAACCCAATGTGCGACGAATTCATCAGAGTGCCGGAATGGTCTTACATAGTGGAGAGGGCTAATCCAGCTAATGACCTCTGTTACCCAGGGAGCCTCAATGACTATGAAGAACTGAAACACCTGTTGAGCAGAATAAATCATTTTGAGAAGATTCTGATCATCCCCAAGAGTTCTTGGCCCAATCATGA--AACATCATTAGGGGTGAGCGCAGCTTGTCCATACCAGGGAACGCCCTCCTTTTTCAGAAATGTGGTATGGCTTATCAAAAAGAACGATGCATACCCAACAATAAAGATAAGCTACAATAATACCAATCGGGAAGATCTCTTGATACTGTGGGGAATCCATCATTCCAACAATGCAGAAGAGCAGACAAATCTCTATAAAAACCCAACCACCTATATTTCAGTTGGAACATCAACATTAAACCAGAGATTGGTACCAAAAATAGCTACTAGATCCCAAGTAAACGGACAACGTGGAAGAATGGACTTCTTCTGGACAATTTTAAAACCGAATGATGCAATCCATTTCGAGAGTAATGGAAATTTCATTGCTCCAGAATATGCATACAAAATTGTCAAGAAAGGGGACTCAACAATTATGAAAAGTGGAGTGGAATATGGCCACTGCAACACCAAATGTCAAACCCCAGTAGGAGCGATAAACTCTAGTATGCCGTTCCACAATATACATCCTCTCACCATCGGGGAATGCCCCAAATACGTGAAGTCAAACAAGTTGGTCCTTGCGACTGGGCTCAGAAATAGTCCTCTAAGAGAAAAGAGAAGAAAAAGAGGGCTGTTTGGGGCTATAGCAGGTTTTATAGAGGGAGGATGGCAGGGAATGGTTGATGGTTGGTATGGGTACCACCATAGCAATGAGCAGGGGAGTGGGTACGCTGCAGACAAAGAATCCACCCAAAAGGCAATAGATGGAGTTACCAATAAGGTCAACTCGATCATTGACAAAATGAACACTCAATTTGAGGCAGTTGGAAGGGAGTTTAATAACTTAGAAAGGAGGATAGAGAATTTGAACAAGAAAATGGAAGACGGATTCCTAGATGTCTGGACCTATAATGCTGAACTTCTAGTTCTCATGGAAAACGAGAGGACTCTAGATTTCCATGACTCAAATGTCAAGAACCTTTACGACAAAGTCAGACTGCAGCTTAGGGATAATGCAAAGGAGCTGGGTAACGGTTGTTTCGAATTCTATCACAAATGTGATAATGAATGTATGGAAAGTGTGAGAAATGGGACGTATGACTACCCTCAGTATTCAGAAGAAGCAAGATTAAAAAGAGAAGAAATAAGCGGAGTGAAATTAGAATCAATAGGAACTTACCAAATACTGTCAATTTATTCAACAGTGGCGAGTTCCCTAGCACTGGCAATCATGGTGGCTGGTCTATCTTTATGGATGTGCTCCAATGGGTCGTTACAGTGCAGAATTTGCATT
		</sequence>
		<sequence>
			<taxon idref="HA|A/chicken/Italy/17VIR3078/2017|1040223|A/chicken/Italy/17VIR3078/2017|2017-04-07|EPIISL273846"/>
			ATGGAGAACATAGTGCTTCTTCTTGCAATAGTTGGCCTTGTTAAAAGTGATCAGATTTGCATTGGTTACCATGCAAACAACTCGACAGAGCAAGTTGACACGATAATGGAAAAGAACGTCACTGTTACACATGCCCAAGACATACTGGAAAAAACACACAACGGGAAGCTCTGCGATCTAAATGGGGTGAAGCCTCTGATTTTAAAGGATTGTAGTGTAGCTGGATGGCTCCTCGGAAACCCAATGTGCGACGAATTCATCAGAGTGCCGGAATGGTCTTACATAGTGGAGAGGGCTAATCCAGCTAATGACCTCTGTTACCCAGGGAGCCTCAATGACTATGAAGAACTGAAACACCTGTTGAGCAGAATAAATCATTTTGAGAAGATTCTGATCATCCCCAAGAGTTCTTGGCCCAATCATGA--AACATCATTAGGGGTGAGCGCAGCTTGTCCATACCAGGGAACGCCCTCCTTTTTCAGAAATGTGGTATGGCTTATCAAAAAGAACGATGCATACCCAACAATAAAGATAAGCTACAATAATACCAATCGGGAAGACCTCTTGATACTGTGGGGAATCCATCATTCCAACAATGCAGAAGAGCAGACAAATCTCTATAAAAACCCAACCACCTATATTTCAGTTGGAACATCAACATTAAACCAGAGATTGGTACCAAAAATAGCTACTAGATCCCAAGTAAACGGGCAACGTGGAAGAATGGACTTCTTCTGGACAATTTTAAAACCGAATGATGCAATCCATTTCGAGAGTAATGGAAATTTCATTGCTCCAGAATATGCATACAAAATTGTCAAGAAAGGGGACTCAACAATTATGAAAAGTGGAGTGGAATATGGCCACTGCAACACCAAATGTCAAACCCCAGTAGGAGCGATAAACTCTAGTATGCCGTTCCACAATATACATCCTCTCACCATCGGRGAATGCCCCAAATACGTGAAGTCAAACAAGTTGGTCCTTGCGACTGGGCTCAGAAATAGTCCTCTAAGAGAAAAGAGAAGAAAAAGAGGGCTGTTTGGGGCTATAGCAGGTTTTATAGAGGGAGGATGGCAGGGAATGGTTGATGGTTGGTATGGGTACCACCATAGCAATGAGCAGGGGAGTGGGTACGCTGCAGACAAAGAATCCACCCAAAAGGCAATAGATGGAGTTACCAATAAGGTCAACTCGATCATTGACAAAATGAACACTCAATTTGAGGCAGTTGGAAGGGAGTTTAATAACTTAGAAAGGAGGATAGAGAATTTGAACAAGAAAATGGAAGACGGATTCCTAGATGTCTGGACCTATAATGCTGAACTTCTAGTTCTCATGGAAAACGAGAGGACTCTAGATTTCCATGACTCAAATGTCAAGAACCTTTACGACAAAGTCAGACTGCAGCTTAGGGATAATGCAAAGGAGCTGGGTAACGGTTGTTTCGAATTCTATCACAAATGTGATAATGAATGTATGGAAAGTGTGAGAAATGGGACGTATGACTACCCTCAGTATTCAGAAGAAGCAAGATTAAACAGAGAAGAAATAAGCGGAGTGAAATTAGAATCAATAGGAACTTACCAAATACTGTCAATTTATTCAACAGTGGCGAGTTCCCTAGCACTGGCAATCATGGTGGCTGGTCTATCTTTATGGATGTGCTCCAATGGGTCGTTACAGTGCAGAATTTGCATT
		</sequence>
		<sequence>
			<taxon idref="HA|A/black-headedgull/Tyva/41/2016|823756|A/black-headedgull/Tyva/41/2016|2016-05-25|EPIISL231685"/>
			ATGGAGAACATAGTGCTTCTTCTGGCAATAGTTAGCCTTGTTAAAAGTGATCAGATTTGCATTGGTTACCATGCAAACAACTCGACAGAGCAAGTTGACACGATAATGGAAAAGAACGTCACTGTTACACATGCTCAAGACATACTGGAAAAAACACACAACGGGAAGCTCTGCGATCTAAATGGGGTGAAGCCTCTGATTTTAAAGGATTGTAGTGTAGCTGGATGGCTCCTCGGAAACCCAATGTGCGACGAATTCATCAGAGTGCCGGAATGGTCTTACATAGTGGAGAGGGCTAACCCAGCTAATGACCTCTGTTACCCAGGGAGCCTCAATGACTATGAAGAACTGAAACACCTGTTGAGCAGAATAAATCATTTTGAGAAGATTCTGATCATCCCCAAGAGTTCTTGGCCCAATCATGA--AACATCATTAGGGGTGAGCGCAGCTTGTCCATACCAGGGAACGCCCTCCTTTTTCAGAAATGTGGTATGGCTTATCAAAAAGAACGATGCATACCCAACAATAAAGATAAGCTACAATAATACCAATCGGGAAGATCTCTTGATACTGTGGGGGATTCATCATTCCAACAATGCAGAAGAGCAGACAAATCTCTATAAAAACCCAACCACCTATATTTCAGTTGGAACATCAACATTAAACCAGAGATTGGTACCAAAAATAGCTACTAGATCCCAAGTAAACGGGCAACGTGGAAGAATGGACTTCTTCTGGACAATTTTAAAACCGAATGATGCAATCCACTTCGAGAGTAATGGAAATTTCATTGCTCCAGAATATGCATACAAAATTGTCAAGAAAGGGGACTCAACAATTATGAAAAGTGAAGTGGAATATGGCCACTGCAACACCAAATGTCAAACCCCAGTAGGAGCGATAAACTCTAGTATGCCATTCCACAATATACATCCTCTCACCATCGGGGAATGCCCCAAATACGTGAAGTCAAACAAGTTGGTCCTTGCGACTGGGCTCAGAAATAGTCCTCTAAGAGAAAAGAGAAGAAAAAGAGGGCTGTTTGGGGCTATAGCAGGTTTTATAGAGGGAGGATGGCAGGGAATGGTTGATGGTTGGTACGGGTACCACCATAGCAATGAGCAGGGGAGTGGGTACGCTGCAGACAAAGAATCCACCCAAAAGGCAATAGATGGAGTTACCAATAAGGTCAACTCGATCATTGACAAAATGAACACTCAATTTGAGGCAGTTGGAAGGGAGTTTAATAACTTAGAAAGGAGGATAGAGAATTTGAACAAGAAAATGGAAGACGGATTCCTAGATGTCTGGACCTATAATGCTGAACTTCTAGTTCTCATGGAAAACGAGAGGACTCTAGATTTCCATGACTCAAATGTCAAGAACCTTTACGACAAAGTCAGACTGCAGCTTAGGGATAATGCAAAGGAGCTGGGTAACGGCTGTTTCGAGTTCTATCACAAATGTGATAATGAATGTATGGAAAGTGTGAGAAATGGGACGTATGACTACCCTCAGTATTCAGAAGAAGCAAGATTAAAAAGAGAAGAAATAAGCGGAGTGAAATTAGAATCAATAGGAACTTACCAAATACTGTCAATTTATTCAACAGTGGCGAGTTCCCTAGCACTGGCAATCATGGTGGCTGGTCTATCTTTATGGATGTGCTCCAATGGGTCGTTACAGTGCAGAATTTGCATT
		</sequence>
		<sequence>
			<taxon idref="HA|A/goose/Taiwan/TNC12/2015|690608|A/goose/Taiwan/TNC12/2015|2015-01-17|EPIISL206467"/>
			ATGGAGAAAATAGTGCTTCTTCTTGCAGTGATTAGCCTTGTTAAAAGTGATCAGATTTGCATTGGTTACCATGCAAACAACTCAACAAAGCAGGTTGACACGATAATGGAGAAAAACGTCACTGTTACACATGCCCAAGACATACTGGAAAAGACACACAACGGGAAGCTCTGCGATCTTAATGGAGTGAAGCCCCTGATTCTAAAGGATTGTAGCGTAGCTGGGTGGCTCCTTGGAAATCCAATGTGCGACGAGTTCATCAGGGTGCCGGAATGGTCTTACATCGTGGAGAGGGCTAACCCAGCCAACGACCTCTGTTACCCAGGGACCCTCAATGACTATGAGGAACTGAAACACCTATTGAGCAGAATAAATCATTTTGAGAAAACTCTGATCATCCCCAGGAGTTCTTGGCCCAATCATGA--AACATCATTAGGGGTGAGCGCAGCATGTCCATACCAGGGAGCATCCTCATTTTTCAGAAATGTGGTATGGCTCATCAAAAAGAACGATGCATACCCGACAATAAAGATAAGCTACAATAATACCAATCGGGAAGATCTTTTGATACTGTGGGGGATTCATCATTCCAACAATGCAGCAGAGCAGACAAATCTCTATAAAAACCCAGACACTTATGTTTCCGTGGGGACATCAACATTAAACCAGAGATTGGTGCCAAAAATAGCTACTAGATCCCAAGTAAACGGGCAAAGAGGAAGAATGGATTTCTTCTGGACAATTTTAAAACCGAATGATGCAATCCACTTTGAGAGTAATGGAAATTTCATTGCTCCAGAATATGCATACAAAATTGTCAAGAAAGGGGACTCAACAATTATGAAAAGTGAAATGGAGTATGGCCACTGCAACACCAAATGTCAAACTCCAATAGGGGCGATAAACTCTAGCATGCCATTCCACAATATACACCCTCTCACCATCGGGGAATGCCCCAAATACGTGAAGTCAAACAAATTAGTCCTTGCGACTGGGCTCAGAAATAGTCCTCTAAGAGAAAGAAGAAGAAAAAGAGGACTATTTGGAGCTATAGCAGGGTTTATAGAGGGAGGATGGCAGGGAATGGTAGACGGTTGGTATGGGTATCATCATAGCAATGAGCAGGGGAGTGGATACGCTGCAGACAAAGAATCCACCCAAAAGGCAATAGATGGAGTTACCAATAAGGTCAACTCAATCATTGACAAAATGAACACTCAATTTGAGGCCGTTGGAAGGGAATTTAATAACTTAGAAAGGAGAATAGAGAATTTAAACAAGAAAATGGAAGACGGATTCCTAGATGTCTGGACTTATAATGCTGAACTTTTAGTTCTCATGGAAAATGAGAGAACTCTAGATTTCCATGACTCAAATGTCAAGAACCTTTACGACAAAGTCCGGCTACAGCTTAGGGATAATGCAAAAGAGCTGGGTAATGGTTGTTTCGAGTTCTATCACAAATGTGATAACGAATGTATGGAGAGCGTAAGAAATGGGACGTATGACTACCCTAAGTATTCAGAAGAAGCAATATTAAAAAGAGAAGAAATAAGCGGAGTGAAATTAGAATCAATAGGAACTTACCAAATACTGTCAATTTATTCAACAGTGGCGAGTTCCCTAGCACTGGCAATCATAGTGGCTGGTCTATCTTTATGGATGTGCTCTAATGGGTCGTTACAATGCAGAATTTGCATC
		</sequence>
		<sequence>
			<taxon idref="HA|A/chicken/Rostov-on-Don/1321/2017|1169147|A/chicken/Rostov-on-Don/1321/2017|2017-10-18|EPIISL297234"/>
			ATGGAGAACATAGTGCTTCTTCTTGCAATAGTTAGCCTTGTTAAAAGTGATCAGATTTGCATTGGTTACCATGCAAACAACTCGACAGAGCAAGTTGACACGATAATGGAAAAGAACGTCACTGTTACACATGCCCAAGACATACTGGAAAAAACACACAACGGGAAGCTCTGCGATCTAAATGGGGTGAAGCCTCTGATTTTAAAGGATTGTAGTGTAGCTGGATGGCTCCTCGGAAACCCAATGTGCGACGAATTCATCAGAGTGCCGGAATGGTCTTACATAGTGGAGAGGGCTAACCCAGCTAATGACCTCTGTTACCCAGGGAGCCTCAATGACTATGAAGAACTGAAACACCTGCTGAGCAGAATAAATCATTTTGAGAAGATTCTGATCATCCCCAAGAGTTCTTGGCCCAATCATGA--AACATCATTAGGGGTGAGCGCAGCCTGTCCATACCAGGGAACGCCCTCCTTTTTCAGAAATGTGGTATGGCTTATCAAAAAGAACGATGCATACCCAACAATAAAGATAAGCTACAATAATACCAATCGGGAAGATCTCTTGATACTGTGGGGGATTCATCATTCCAACAATGCAGAAGAGCAGACAAATCTCTATAAAAACCCAACCACCTATATTTCAGTTGGAACATCAACATTAAACCAGAGATTGGTACCAAAAATAGCTACTAGATCCCAAGTAAACGGGCAACGTGGAAGAATGGACTTCTTCTGGACAATTTTAAAACCGAATGATGCAATCCACTTTGAGAGTAATGGAAATTTCATTGCTCCAGAATATGCATACAAAATTGTCAAGAAAGGGGACTCAACAATTATGAAAAGTGGAGTGGAATATGGCCACTGCAACACCAAATGTCAAACCCCAGTAGGAGCGATAAACTCTAGTATGCCGTTCCACAATATACATCCTCTCACCATCGGGGAATGCCCCAAATACGTGAAGTCAAACAAGTTGGTCCTTGCGACTGGGCTCAGAAATAGTCCTCTAAGAGAAAAGAGAAGAAAAAGAGGGCTGTTTGGGGCTATAGCAGGTTTTATAGAGGGAGGATGGCAGGGAATGGTTGATGGTTGGTATGGGTACCACCATAGCAATGAGCAGGGGAGTGGGTACGCTGCAGACAAAGAATCCACCCAAAAGGCAATAGATGGAGTTACCAATAAGGTCAACTCGATCATTGACAAAATGAACACTCAATTTGAGGCAGTTGGAAGGGAGTTTAATAACTTAGAAAGGAGGATAGAGAATTTGAACAAGAAAATGGAAGACGGATTCCTAGATGTCTGGACCTATAATGCTGAACTTCTAGTTCTCATGGAAAACGAGAGGACTCTAGATTTCCATGACTCAAATGTCAAGAACCTTTACGACAAAGTCAGACTGCAGCTTAGGGATAATGCAAAGGAGCTGGGTAACGGTTGTTTCGAGTTCTATCACAAATGTGATAATGAATGTATGGAAAGTGTGAGAAATGGGACGTATGACTACCCTCAGTATTCAGAAGAAGCAAGATTAAAAAGAGAAGAAATAAGCGGAGTGAAATTAGAATCAATAGGAACTTACCAAATACTGTCAATTTATTCAACAGTGGCGAGTTCCCTAGCACTGGCAATCATGGTGGCTGGTCTATCTTTATGGATGTGCTCCAATGGGTCGTTACAGTGCAGAATTTGCATT
		</sequence>
		<sequence>
			<taxon idref="HA|A/wildduck/Tatarstan/3059/2016|909452|A/wildduck/Tatarstan/3059/2016|2016-10-02|EPIISL247724"/>
			ATGGAGAACATAGTGCTTCTTCTTGCAATAGTTAGCCTTGTTAAAAGTGATCAGATTTGCATTGGTTACCATGCAAACAACTCGACAGAGCAAGTTGACACGATAATGGAAAAGAACGTCACTGTTACACATGCCCAAGACATACTGGAAAAAACACACAACGGGAAGCTCTGCGATCTAAATGGGGTGAAGCCTCTGATTTTAAAGGATTGTAGTGTAGCTGGATGGCTCCTCGGAAACCCAATGTGCGACGAATTCATCAGAGTGCCGGAATGGTCTTACATAGTGGAGAGGGCTAATCCAGCTAATGACCTCTGTTACCCAGGGAGCCTCAATGACTATGAAGAACTGAAACACCTGTTGAGCAGAATAAATCATTTTGAGAAGATTCTGATCATCCCCAAGAGTTCTTGGCCCAATCATGA--AACATCATTAGGGGTGAGCGCAGCTTGTCCATACCAGGGAACGCCCTCCTTTTTCAGAAATGTGGTATGGCTTATCAAAAAGAACGATGCATACCCAACAATAAAGATAAGCTACAATAATACCAATCGGGAAGATCTCTTGATACTGTGGGGGATTCATCATTCCAACAATGCAGAAGAGCAGACAAATCTCTATAAAAACCCAACCACCTATATTTCAGTTGGAACATCAACATTAAACCAGAGATTGGTACCAAAAATAGCTACTAGATCCCAAGTAAACGGGCAACGTGGAAGAATGGACTTCTTCTGGACAATTTTAAAACCGAATGATGCAATCCACTTCGAGAGTAATGGAAATTTCATTGCTCCAGAATATGCATACAAAATTGTCAAGAAAGGGGACTCAACAATTATGAAAAGTGGAGTGGAATATGGCCACTGCAACACCAAATGCCAAACCCCAGTAGGAGCGATAAACTCTAGTATGCCGTTCCACAATATACATCCTCTCACCATCGGGGAATGCCCCAAATACGTGAAGTCAAACAAGTTGGTCCTTGCGACTGGGCTCAGAAATAGTCCTCTAAGAGAAAAGAGAAGAAAAAGAGGGCTGTTTGGGGCTATAGCAGGTTTTATAGAGGGAGGATGGCAGGGAATGGTTGATGGTTGGTATGGGTACCACCATAGCAATGAGCAGGGGAGTGGGTACGCTGCAGACAAAGAATCCACCCAAAAGGCAATAGATGGAGTTACCAATAAGGTCAACTCGATCATTGACAAAATGAACACTCAATTTGAGGCAGTTGGAAGGGAGTTTAATAACTTAGAAAGGAGGATAGAGAATTTGAACAAGAAAATGGAAGACGGATTCCTAGATGTCTGGACCTATAATGCTGAACTTCTAGTTCTCATGGAAAACGAGAGGACTCTAGATTTCCATGACTCAAATGTCAAGAACCTTTACGACAAAGTCAGACTGCAGCTTAGGGATAATGCAAAGGAGCTGGGTAACGGTTGTTTCGAGTTCTATCACAAATGTGATAATGAATGTATGGAAAGTGTGAGAAATGGGACGTATGACTACCCTCAGTATTCAGAAGAAGCAAGATTAAAAAGAGAAGAAATAAGCGGAGTGAAATTAGAATCAATAGGAACTTACCAAATACTGTCAATTTATTCAACAGTGGCGAGTTCCCTAGCACTGGCAATCATGGTGGCTGGTCTATCTTTATGGATGTGCTCCAATGGGTCGTTACAGTGCAGAATTTGCATT
		</sequence>
		<sequence>
			<taxon idref="HA|A/chicken/Jiangxi/04.01NCJD0010-O/2015(H5N6)HA|H5N6|657826|A/chicken/Jiangxi/04.01NCJD0010-O/2015(H5N6)|2015-04-01|EPIISL198919"/>
			ATGGAGAAAATAGTGCTTCTTCTTGCAGTGGTTAGCCTTGTTAAAGGTGATCAGATTTGCATTGGTTACCATGCAAACAACTCGACTGAGCAGGTTGACACGATAATGGAAAAAAACGTCACTGTTACACATGCTCAAGACATACTGGAAAAGACACACAACGGGAAGCTCTGCGATCTGAATGGAGTGAAACCTCTGATTTTAAAGGATTGTAGTGTAGCTGGATGGCTTCTTGGAAACCCAATGTGCGACGAGTTCATCAGAGTGCCGGAATGGTCTTACATAGTGGAAAGGGCTAACCCAGCCAATGACCTCTGTTACCCAGGGAACCTCAATGACTATGAAGAACTGAAACACCTATTGAGCAGAATAAATCATTTTGAGAAGACTCTGATCATCCCCAAGAGTTCTTGGCCCAATCAT-A-CATCATCATCAGGGGTGAGCGCAGCATGTCCATACCTGGGAATGCCCTCCTTTTTCAGAAATGTGGTATGGCTTACCAAGAAGAACGATGCATACCCAACAATAAAGATGAGCTACAATAACACCAATAGGGAAGATCTTTTGATACTGTGGGGGATTCATCATTCCAACAATGCAGCAGAGCAGACAAATCTCTATAAAAACCCAACCACCTATGTTTCCGTTGGGACATCAACATTAAACCAGAGATTGGTGCCAAAAATAGCTACTAGATCCCAAGTAAACGGGCAAAGTGGAAGAATGGATTTCTTCTGGACAATTTTAAAACCGAATGATGCAATCCACTTCGAGAGTAATGGAAATTTTATTGCTCCAGAATATGCATACAAAATTGTCAAGAAAGGGGACTCAACAATTATGAAAAGTGAAATGGAATATGGCCATTGCAACACCAAATGTCAAACTCCAATAGGGGCGATAAACTCTAGTATGCCATTCCACAATATACACCCTCTCACTATCGGGGAGTGCCCCAAATACGTGAAATCAAACAAATTAGTCCTTGCGACTGGGCTCAGAAATAGTCCTCTAAGAGAAAGAAGAAGAAAAAGAGGACTATTTGGAGCCATAGCAGGGTTTATAGAGGGAGGATGGCAAGGAATGGTAGATGGTTGGTATGGGTACCACCATAGCAATGAACAAGGGAGTGGGTATGCTGCAGACAGAGAATCCACCCAAAAGGCAATAGATGGAGTTACCAATAAGGTCAACTCGATAATTGACAAAATGAACACTCAATTTGAGGCCGTTGGAAGGGAATTTAATAACTTAGAACGGAGAATAGAGAATTTAAATAAGAAAATGGAAGACGGATTCCTAGATGTCTGGACTTATAATGCTGAACTTTTAGTTCTCATGGAAAATGAGAGAACTCTAGATTTCCATGACTCAAATGTCAAGAACCTTTATGACAAAGTCCGACTACAGCTTAGGGATAATGCAAAGGAGCTGGGTAATGGTTGTTTCGAGTTCTATCACAAATGTGATAATGAATGTATGGAAAGTGTGAGAAATGGGACGTATGACTACCCCCAGTATTCAGAAGAAGCAAGATTAAAAAGGGAAGAAATAAGCGGAGTGAAATTGGAATCAATAGGAACTTACCAAATACTGTCAATTTATTCAACAGTGGCGGGTTCCCTAGCACTGGCAATCATTGTGGCTGGTCTATCTTTATGGATGTGCTCCAATGGGTCGTTACAATGCAGAATTTGCATT
		</sequence>
		<sequence>
			<taxon idref="HA|A/GreatBlack-backedGull/Netherlands/1/2017|1131088|A/GreatBlack-backedGull/Netherlands/1/2017|2017-12-18|EPIISL289713"/>
			ATGAAGAACATAGTGCTTCTTCTTGCAATAGTTAGCCTTGTTAAAAGTGATCAGATTTGCATTGGTTACCATGCAAACAACTCGACAGAGCAAGTTGACACGATAATGGAAAAGAACGTCACTGTTACACATGCCCAAGACATACTGGAAAAAACACACAACGGGAAGCTCTGCGATCTAAATGGAGTGAAGCCTCTGATTTTAAAGGATTGTAGTGTAGCTGGATGGCTCCTCGGAAACCCAATGTGCGACGAATTCATCAGAGTGCCGGAATGGTCTTACATAGTGGAGAGGGATAATCCAACTAATGACCTCTGTTACCCAGGGAGCCTCAATGACTATGAAGAACTGAAACACCTGTTGAGCAGAATAAATCATTTTGAGAAGATTCTGATCATCCCCAAGAGTTCTTGGCCCAATCATGA--AACATCATCAGGGGTGAGCGCAGCTTGTCCATACCAGGGAACGCCCTCCTTTTTCAGAAATGTGGTATGGCTTATCAAAAAGAACGATGCATACCCCACAATAAAGATAAGCTACAATAATACCAATCGGGAAGATCTCTTGATACTGTGGGGGATTCACCATTCCAACAATGCAGAAGAGCAGACAAATCTCTATAAAAACCCAACCACCTATATTTCAGTTGGAACATCAACATTAAACCAGAGATTGGTACCAAAAATAGCTACTAGATCCCAAGTAAACGGGCAACGTGGAAGAATGGACTTCTTCTGGACAATTTTAAAACCGAATGATGCAATCCATTTCGAGAGTAATGGAAATTTCATTGCTCCAGAATATGCATACAAAATTGTCAAGAAAGGGGACTCAACAATTATGAAAAGTGGAGTGGAATATGGCCACTGCAACACCAAATGTCAAACCCCAGTAGGAGCGATAAACTCTAGTATGCCGTTCCACAATATACATCCTCTCACCATTGGGGAATGCCCCAAATACGTGAAGTCAAACAAGTTGGTCCTTGCGACTGGGCTTAGAAATAGTCCTCTAAGAGAAAGGAGAAGAAAAAGAGGGCTGTTTGGGGCGATAGCAGGTTTTATAGAGGGAGGATGGCAGGGAATGGTTGATGGTTGGTATGGCTACCACCATAGCAATGAGCAGGGGAGTGGGTACGCTGCAGACAAAGAGTCCACCCAAAAGGCAATAGATGGAGTTACCAATAAGGTCAACTCGATCATTGACAAAATGAACACTCAATTTGAGGCAGTTGGAAGGGAGTTTAATAACTTAGAAAGGAGGATAGAGAATTTGAACAAGAAAATGGAAGACGGATTCCTAGATGTCTGGACCTATAATGCTGAACTTCTAGTTCTCATGGAAAACGAGAGGACTCTAGATTTCCATGATTCAAATGTCAAGAACCTTTACGACAAAGTCAGACTGCAGCTTAGGGATAATGCAAAGGAGCTGGGTAACGGTTGTTTCGAATTCTATCACAAATGTGATAATGAATGTATGGAAAGTGTGAGAAATGGGACGTATGACTACCCTCAGTACTCAGAAGAAGCAAGATTAAAAAGAGAAGAAATAAGCGGAGTTAAATTAGAATCAATAGGAACTTACCAAATACTGTCAATTTATTCAACAGTGGCGAGTTCCCTAGCACTGGCAATCATGGTGGCTGGTCTATCTTTATGGATGTGCTCCAATGGGTCGTTACAGTGCAGAATTTGCATT
		</sequence>
		<sequence>
			<taxon idref="HA|A/Bar-headedGoose/Qinghai/BTY2-LU/2016|774142|A/Bar-headedGoose/Qinghai/BTY2-LU/2016|2016-05-12|EPIISL224708"/>
			ATGGAGAAAATAGTGCTTCTTCTTGCAATAGTTAGCCTTGTTAAAAGTGATCAGATTTGCATTGGTTACCATGCAAACAACTCGACAGAGCAAGTTGACACGATAATGGAAAAGAACGTCACTGTTACACATGCCCAAGACATACTGGAAAAAACACACAACGGGAAGCTCTGCGATCTAAATGGGGTGAAGCCTCTGATTTTAAAGGATTGTAGTGTAGCTGGATGGCTCCTCGGAAACCCAATGTGTGACGAATTCATCAGAGTGCCGGAATGGTCTTACATAGTGGAGAGGGCTAACCCAGCTAATGACCTCTGTTACCCAGGGAGCCTCAATGACTATGAAGAACTGAAACACCTGTTGAGCAGAATAAATCATTTTGAGAAGATTCTGATCATCCCCAAGAGTTCTTGGCCCAATCATGA--AACATCATTAGGGGTGAGCGCAGCTTGCCCATACCAGGGAACGCCCTCCTTTTTCAGAAATGTGGTATGGCTTATCAAAAAGAACGATGCATACCCAACAATAAAGATAAGCTACAATAATACCAATCGGGAAGATCTCTTGATACTGTGGGGGATCCATCATTCCAACAATGCAGAAGAGCAGACAAATCTCTATAAAAACCCAACCACCTATATTTCAGTTGGAACATCAACATTAAACCAGAGATTGGTACCAAAAATAGCTACTAGATCCCAAGTAAACGGGCAACGTGGAAGAATGGACTTCTTCTGGACAATTTTAAAACCGAATGATGCAATCCACTTCGAGAGTAATGGAAATTTCATTGCTCCAGAATATGCATACAAAATTGTCAAGAAAGGGGACTCAACAATTATGAAAAGTGAAGTGGAATATGGCCACTGCAACACCAAATGTCAAACCCCAGTAGGAGCAATAAACTCTAGTATGCCATTCCACAATATACATCCTCTCACCATCGGGGAATGCCCCAAATACGTGAAGTCAAACAAGTTGGTCCTTGCGACTGGGCTCAGAAATAATCCTCTAAGAGAAAAGAGAAGAAAAAGAGGGCTGTTTGGGGCTATAGCAGGTTTTATAGAGGGAGGATGGCAGGGAATGGTTGATGGTTGGTATGGGTACCACCATAGCAATGAGCAGGGGAGTGGGTACGCTGCAGACAAAGAATCCACCCAAAAGGCAATAGATGGAGTTACCAATAAGGTCAACTCGATCATTGACAAAATGAACACTCAATTTGAGGCAGTTGGAAGGGAGTTTAATAACTTAGAAAGGAGGATAGAGAATTTGAACAAGAAAATGGAAGACGGATTCCTAGATGTCTGGACCTATAATGCTGAACTTCTAGTTCTCATGGAAAACGAGAGGACTCTAGATTTCCATGACTCAAATGTCAAGAATCTTTACGACAAAGTCAGACTGCAGCTTAGGGATAATGCAAAGGAGCTGGGTAACGGTTGTTTCGAGTTCTATCACAAATGTGATAATGAATGTATGGAAAGTGTGAGAAATGGGACGTATGACTATCCTCAGTATTCAGAAGAAGCAAGATTAAAAAGAGAAGAAATAAGCGGAGTGAAATTAGAATCAATAGGAACTTACCAAATACTGTCAATTTATTCAACAGTGGCGAGTTCCCTAGCACTGGCAATCATGGTGGCTGGTCTATCTTTATGGATGTGCTCCAATGGGTCGTTACAGTGCAGAATTTGCATT
		</sequence>
		<sequence>
			<taxon idref="HA|A/turtledove/Wuhan/HKBJ27/2015|682936|A/turtledove/Wuhan/HKBJ27/2015|2015-01-XX|EPIISL205139"/>
			ATGGAGAAAATAGTGCTTCTTCTTGCAGTGGTTAGCCTTGTTAAAAGTGATCAGATTTGCATTGGTTACCATGCAAACAACTCGACAGAGCAGGTTGACACGATAATGGAGAAAAACGTCACTGTTACACATGCCCAAGACATACTGGAAAAGACACACAACGGGAGGCTCTGCGATCTGAATGGAGTGAAACCTCTGATTTTAAAGGATTGTAGTGTAGCTGGATGGCTTCTTGGAAACCCAATGTGCGACGAGTTCATCAGGGTGCCGGAATGGTCTTACATAGTGGAGAGGGCTAACCCAGCCAATGACCTCTGTTACCCAGGGAACCTCAATGACTATGAAGAACTGAAACACTTATTGAGCAGAATAAATCATTTTGAGAAGACTTTGATCATCCCCAAGAGTTCTTGGCCCAATCATGA--AACATCATTAGGGGTGAGCGCAGCATGTCCATACCAGGGAATGCCCTCCTTTTTCAGAAATGTGGTATGGCTTACCAAGAAGAACGATGCATACCCAACAATAAAGATGAGCTACAATAATACCAATAGGGAAGATCTTTTGATACTGTGGGGGATTCATCATTCCAACAATGCAGCAGAGCAGACAAATCTCTATAAAAACCCAACCACCTATGTTTCCGTTGGGACATCAACATTAAACCAGAGATTGGTGCCAAAAATAGCTACTAGATCCCAAGTAAACGGGCAACGTGGAAGAATGGATTTCTTCTGGACAATTTTAAAACCGAATGATGCAATCCATTTCGAGAGTAATGGAAACTTTATTGCTCCAGAATATGCATACAAAATTGTCAAGAAAGGGGACTCAACAATTATGAAAAGTGAAATGGAATACGGCCACTGCAACACCAAATGTCAAACTCCAATAGGGGCGATAAACTCTAGTATGCCATTCCACAATATACACCCTCTCACTATCGGGGAGTGCCCCAAATACGTGAAATCAAACAAATTAGTCCTTGCGACTGGGCTCAGAAATAGTCCTCTAAGAGAAAGAAGAAGAAAAAGAGGACTATTTGGAGCTATAGCAGGTTTTATAGAGGGAGGATGGCAAGGAATGGTAGATGGTTGGTATGGGTACCACCATAGCAATGAACAGGGGAGTGGGTACGCTGCAGACAGAGAATCCACCCAAAAGGCAATAGATGGAGTTACCAATAAGGTCAACTCGATCATTGACAAAATGAACACTCAATTTGAAGCCGTTGGAAGGGAATTTAATAACTTAGAACGGAGAATAGAGAATTTAAATAAGAAAATGGAAGACGGATTCCTAGATGTCTGGACTTATAATGCTGAACTTTTAGTTCTCATGGAAAATGAGAGAACTCTAGATTTCCATGACTCAAATGTCAAGAACCTTTATGACAAAGTCCGACTACAGCTTAGGGATAATGCAAAGGAGCTGGGTAATGGTTGTTTCGAGTTCTATCACAAATGTGATAATGAATGTATGGAAAGTGTAAGAAATGGGACGTATGACTACCCCCAATATTCAGAAGAAGCAAGATTAAAAAGGGAAGAAATAAGCGGAGTGAAACTGGAATCAATAGGAACTTACCAAATACTGTCAATTTATTCAACAGTGGCGAGTTCCCTAACACTGGCAATCATTGTGGCTGGTCTATCTTTATGGATGTGCTCCAATGGGTCGTTACAATGCAGAATTTGCATT
		</sequence>
		<sequence>
			<taxon idref="HA|A/gullGermany-NI/R45/2015|691836|A/gull/Germany-NI/R45/2015|2014-12-XX|EPIISL206773"/>
			ATGGAGAAAATAGTGCTTCTTCTTGCAGTGGTTAGCCTTGTTAAAAGTGATCAGATTTGCATTGGTTACCATGCAAACAACTCAACAAAACAGGTTGACACAATAATGGAAAAAAACGTCACTGTTACACATGCCCAAGACATACTGGAAAAGACACACAACGGGAAGCTCTGCGATCTTAATGGAGTGAAGCCCCTGATTCTAAAGGATTGTAGCGTAGCTGGGTGGCTCCTTGGAAATCCAATGTGCGACGAGTTCATCAGGGTGCCGGAATGGTCTTACATCGTGGAGAGGGCTAACCCAGCCAACGACCTCTGTTACCCAGGGACCCTCAATGACTATGAGGAACTGAAACACCTACTGAGCAGAATAAATCATTTTGAGAAAACTCTGATCATCCCCAAGAGTTCTTGGCCCAATCATGA--AACATCATTAGGGGTGAGCGCAGCATGTCCATACCAGGGAGCATCCTCATTTTTCAGAAATGTGGTATGGCTCATCAAAAAGAACGATGCATACCCGACAATAAAGATAAGCTACAATAATACCAATCGGGAAGATCTTTTGATACTGTGGGGGATTCATCATCCCAACAATGCAGAAGAGCAGACAAATCTCTATAAAAACCCAGACACTTATGTTTCCGTTGGGACATCAACATTAAACCAGAGATTGGTGCCAAAAATAGCTACTAGATCCCAAGTAAACGGGCAACGTGGAAGAATGGATTTCTTCTGGACAATTTTAAAACCGAATGATGCAATCCACTTTGAGAGTAATGGAAATTTCATTGCTCCAGAATATGCCTACAAAATTGTCAAGAAAGGGGACTCAACAATTATGAAAAGTGAAGTGGAGTATGGCCACTGCAACACCAAATGTCAAACCCCAATAGGGGCGATAAACTCTAGCATGCCATTCCACAATATACACCCTCTCACCATCGGGGAATGCCCCAAATACGTGAAGTCAAACAAATTAGTCCTTGCGACTGGGCTCAGAAATAGTCCTCTAAGGGAAAGAAGAAGAAAAAGAGGACTATTTGGAGCTATAGCAGGGTTTATAGAGGGAGGATGGCAGGGAATGGTAGACGGTTGGTATGGGTACCACCATAGCAATGAGCAGGGGAGTGGGTACGCTGCAGACAAAGAATCCACYCAAAAGGCAGTAGATGGAGTTACCAATAAGGTCAACTCAATCATTGACAAAATGAACACTCAATTTGAGGCCGTTGGAAGGGAATTTAATAACTTAGAAAGGAGAATAGAGAATTTAAACAAGAAAATGGAAGACGGATTCCTAGATGTCTGGACTTATAATGCTGAACTTTTAGTTCTCATGGAAAATGAGAGAACTCTAGATTTCCATGACTCAAATGTCAAGAACCTTTACGACAAAGTCCGACTACAGCTTAGGGATAATGCAAAGGAGCTGGGTAATGGTTGTTTCGAGTTCTATCACAAATGTGATAACGAATGTATGGAAAGCGTAAGAAATGGGACGTATGACTACCCTAAGTATTCAGAAGAAGCAAGATTAAAAAGAGAAGAAATAAGCGGAGTGAAATTAGAATCAATAGGAACTTACCAAATACTGTCAATTTATTCAACAGTGGCGAGTTCCCTAGCACTGGCAATCATAGTGGCTGGTCTATCTTTATGGATGTGCTCTAATGGGTCGCTACAATGCAGAATTTGCATC
		</sequence>
		<sequence>
			<taxon idref="HA|A/greatcrestedgrebe/Uvs-NuurLake/341/2016|773757|A/greatcrestedgrebe/Uvs-NuurLake/341/2016|2016-05-25|EPIISL224580"/>
			ATGGAGAACATAGTGCTTCTTCTTGCAATAGTTAGCCTTGTTAAAAGTGATCAGATTTGCATTGGTTACCATGCAAACAACTCGACAGAGCAAGTTGACACGATAATGGAAAGAAACGTCACTGTTACACATGCCCAAGACATACTGGAAAAAACACACAACGGGAAGCTCTGCGATCTAAATGGGGTGAAGCCTCTGATTTTAAAGGATTGTAGTGTAGCTGGATGGCTCCTCGGAAACCCAATGTGCGACGAATTCATCAGAGTGCCGGAATGGTCTTACATAGTGGAGAGGGCTAACCCAGCTAATGACCTCTGTTACCCAGGGAGCCTCAATGATTATGAAGAACTGAAACACCTGTTGAGCAGAATAAATCATTTTGAGAAGATTCTGATCATCCCCAAGAGTTCTTGGCCCAATCATGA--AACATCATTAGGGGTGAGCGCAGCTTGTCCATACCAGGGAACGCCCTCCTTTTTCAGAAATGTGGTATGGCTTATCAAAAAGAACGATGCATACCCAACAATAAAGATAAGCTACAATAATACCAATCGGGAAGATCTCTTGATACTGTGGGGGATTCATCATTCCAACAATGCAGAAGAGCAGACAAATCTCTATAAAAACCCAACCACCTATATTTCAGTTGGAACATCAACATTAAACCAGAGATTGGTACCAAAAATAGCTACTAGATCCCAAGTAAACGGGCAACGTGGAAGAATGGACTTCTTCTGGACAATTTTAAAACCGAATGATGCAATCCACTTCGAGAGTAATGGAAATTTCATTGCTCCAGAATATGCATACAAAATTGTCAAGAAAGGGGACTCAACAATTATGAAAAGTGAAGTGGAATATGGCCACTGCAACACCAAATGTCAAACCCCAGTAGGAGCGATAAACTCTAGTATGCCATTCCACAATATACATCCTCTCACCATCGGGGAATGCCCCAAATACGTGAAGTCAAACAAGTTGGTCCTTGCGACTGGGCTCAGAAATAGTCCTCTAAGAGAAAAGAGAAGAAAAAGAGGGCTGTTTGGGGCTATAGCAGGTTTTATAGAGGGAGGATGGCAGGGAATGGTTGATGGTTGGTATGGGTACCACCATAGCAATGAGCAGGGGAGTGGGTACGCTGCAGACAAAGAATCCACCCAAAAGGCAATAGATGGAGTTACCAATAAGGTCAACTCGATCATTGACAAAATGAACACTCAATTTGAGGCAGTTGGAAGGGAGTTTAATAACTTAGAAAGGAGGATAGAGAATTTGAACAAGAAAATGGAAGACGGATTCCTAGATGTCTGGACCTATAATGCTGAACTTCTAGTTCTCATGGAAAACGAGAGGACTCTAGATTTCCATGACTCAAATGTCAAGAACCTTTACGACAAAGTCAGACTGCAGCTTAGGGATAATGCAAAAGAGCTGGGTAACGGTTGTTTCGAGTTCTATCACAAATGTGATAATGAATGTATGGAAAGTGTGAGAAATGGGACGTATGACTACCCTCAGTATTCAGAAGAAGCAAGATTAAAAAGAGAAGAAATAAGCGGAGTGAAATTAGAATCAATAGGAACTTACCAAATACTGTCAATTTATTCAACAGTGGCGAGTTCCCTAGCACTGGCAATCATGGTGGCTGGTCTATCTTTATGGATGTGCTCCAATGGGTCGTTACAGTGCAGAATTTGCATT
		</sequence>
		<sequence>
			<taxon idref="HA|A/Mandarinduck/Korea/K18-3/2018|1200582|A/Mandarinduck/Korea/K18-3/2018|2018-01-18|EPIISL303643"/>
			ATGGAGAACATAGTGCTTCTTCTTGCAATAGTTAGCCTTGTTAAAAGTGATCAGATTTGCATTGGTTACCATGCAAACAACTCGACAGAGCAAGTTGACACGATAATGGAAAAGAACGTCACTGTTACACATGCCCAAGACATACTGGAGAAAACACACAACGGGAAGCTCTGCGATCTAAATGGAGTGAAGCCTCTGATTTTAAAGGATCGTAGTGTAGCTGGATGGCTCCTCGGAAACCCAATGTGCGACGAATTCATCAGAGTGCCGGAATGGTCTTACATAGTGGAGAGGGATAATCCAGCTAATGACCTCTGTTACCCAGGGAGCCTCAATGACTATGAAGAACTGAAACACCTGTTGAGCAGAATAAATCATTTTGAGAAGATTCTGATCATCCCCAAGAGTTCTTGGCCCAATCATGA--AACATCATTAGGGGTGAGCACAGCTTGTCCATACCAGGGAGCGCCCTCCTTTTTCAGAAATGTGGTATGGCTTATCAAAAAGAACGATGCATACCCCACAATAAAGATAAGCTACAATAATACCAATCGGGAAGATCTCTTGATACTGTGGGGGATTCATCATTCCAACAATGCAGAAGAGCAGACAAATCTCTATAAAAACCCAACCACCTATATTTCAGTTGGAACATCGACATTAAACCAGAGATTGGTACCAAAAATAGCTACTAGATCCCAAGTAAACGGGCAACGTGGAAGAATGGACTTCTTCTGGACAATTTTAAAACCGAATGATGCAATTCATTTCGAGAGTAATGGAAATTTCATTGCTCCAGAATATGCATACAAAATTGTCAAGAAAGGGGACTCAACAATTATGAAAAGTGGAGTGGAATATGGCCACTGCAACACCAAATGTCAAACCCCAGTAGGAGCGATAAACTCTAGTATGCCGTTCCACAATATACATCCTCTCACCATTGGGGAATGCCCCAAATACGTGAAGTCAAACAAGTTGGTCCTTGCAACTGGGCTCAGAAATAGTCCTCTAAGAGAAAAGAGAAGAAAAAGAGGGCTGTTTGGGGCGATAGCAGGTTTTATAGAGGGAGGATGGCAGGGAATGGTTGATGGTTGGTATGGCTACCACCATAGCAATGAGCAGGGGAGTGGGTACGCTGCAGACAAAGAGTCCACCCAAAAGGCAATAGATGGAGTTACCAATAAGGTCAACTCGATCATTGACAAAATGAACACTCAATTTGAGGCAGTTGGAAGGGAGTTTAATAACTTAGAAAGGAGGATAGAGAATTTGAACAAGAAAATGGAAGACGGATTCCTAGATGTCTGGACCTATAATGCTGAACTTCTAGTTCTCATGGAAAACGAGAGGACTCTAGATTTCCATGACTCAAATGTCAAGAACCTTTACGACAAAGTCAGACTGCAGCTTAGGGATAATGCAAAGGAGCTGGGTAACGGTTGTTTCGAATTCTATCACAAATGTGATAATGAATGTATGGAAAGTGTGAGAAATGGGACGTATGACTACCCTCAGTACTCAGAAGAAGCAAGATTAAAAAGAGAAGAAATAAGCGGAGTTAAATTAGAATCAATAGGAACTTACCAAATACTGTCAATTTATTCAACAGTGGCGAGTTCCCTAGCACTGGCAATCATGGTGGCTGGTCTATCTTTATGGATGTGCTCCAATGGGTCGTTACAGTGCAGAATTTGCATT
		</sequence>
		<sequence>
			<taxon idref="HA|A/Mandarinduck/Korea/K17-1887/2017|1200534|A/Mandarinduck/Korea/K17-1887/2017|2017-12-23|EPIISL303637"/>
			ATGGAGAACATAGTGCTTCTTCTTGCAATAGTTAGCCTTGTTAAAAGTGATCAGATTTGCATTGGTTACCATGCAAACAACTCGACAGAGCAAGTTGACACGATAATGGAAAAGAACGTCACTGTTACACATGCCCAAGACATACTGGAGAAAACACACAACGGGAAGCTCTGCGATCTAAATGGAGTGAAGCCTCTGATTTTAAAGGATTGTAGTGTAGCTGGATGGCTCCTCGGAAACCCAATGTGCGACGAATTCATCAGAGTGCCGGAATGGTCTTACATAGTGGAGAGGGATAATCCAGCTAATGACCTCTGTTACCCAGGGAGCCTCAATGACTATGAAGAACTGAAACACCTGTTGAGCAGAATAAATCATTTTGAGAAGATTCTGATCATCCCCAAGAGTTCTTGGCCCAATCATGA--AACATCATTAGGGGTGAGCACAGCTTGTCCATACCAGGGAGCGCCCTCCTTTTTCAGAAATGTGGTATGGCTTATCAAAAAGAACGATGCATACCCCACAATAAAGATAAGCTACAATAATACCAATCGGGAAGATCTCTTGATACTGTGGGGGATTCATCATTCCAACAATGCAGAAGAGCAGACAAATCTCTATAAAAACCCAACCACCTATATTTCAGTTGGATCATCAACATTAAACCAGAGATTGGTACCAAAAATAGCTACTAGATCCCAAGTAAACGGGCAACGTGGAAGAATGGACTTCTTCTGGACAATTTTAAAACCGAATGATGCAATTCATTTCGAGAGTAATGGAAATTTCATTGCTCCAGAATATGCATACAAAATTGTCAAGAAAGGGGACTCAACAATTATGAAAAGTGGAGTGGAATATGGCCACTGCAACACCAAATGTCAAACCCCAGTAGGAGCGATAAACTCTAGTATGCCGTTCCACAATATACATCCTCTCACCATTGGGGAATGCCCCAAATACGTGAAGTCAAACAAGTTGGTCCTTGCAACTGGGCTCAGAAATAGTCCTCTAAGAGAAAAGAGAAGAAAAAGAGGGCTGTTTGGGGCGATAGCAGGTTTTATAGAGGGAGGATGGCAGGGAATGGTTGATGGTTGGTATGGCTACCACCATAGCAATGAGCAGGGGAGTGGGTACGCTGCAGACAAAGAGTCCACCCAAAAGGCAATAGATGGAGTTACCAATAAGGTCAACTCGATCATTGACAAAATGAACACTCAATTTGAGGCAGTTGGAAGGGAGTTTAATAACTTAGAAAGGAGGATAGAGAATTTGAACAAGAAAATGGAAGACGGATTCCTAGATGTCTGGACCTATAATGCTGAACTTCTAGTTCTCATGGAAAACGAGAGGACTCTAGATTTCCATGACTCAAATGTCAAGAACCTTTACGACAAAGTCAGACTGCAGCTTAGGGATAATGCAAAGGAGCTGGGTAACGGTTGTTTCGAATTCTATCACAAATGTGATAATGAATGTATGGAAAGTGTGAGAAATGGGACGTATGACTACCCTCAGTACTCAGAAGAAGCAAGATTAAAAAGAGAAGAAATAAGCGGAGTTAAATTAGAATCAATAGGAACTTACCAAATACTGTCAATTTATTCAACAGTGGCGAGTTCCCTAGCACTGGCAATCATGGTGGCTGGTCTATCTTTATGGATGTGCTCCAATGGGTCGTTACAGTGCAGAATTTGCATT
		</sequence>
		<sequence>
			<taxon idref="HA|A/Mallard/Netherlands/2/2017|959424|A/Mallard/Netherlands/2/2017|2017-01-07|EPIISL255913"/>
			ATGGAGAACATAGTGCTTCTTCTTGCAATAGTTAACCTTGTTAAAAGTGATCAGATTTGCATTGGTTACCATGCAAACAACTCGACAGAGCAAGTTGACACGATAATGGAAAAGAACGTCACTGTTACACATGCCCAAGACATACTGGAAAAAACACACAACGGGAAACTCTGCGATCTAAATGGGGTGAAGCCTCTGATTTTAAAGGATTGTAGTGTAGCTGGATGGCTCCTCGGAAACCCAATGTGCGACGAATTCATCAGAGTGCCGGAATGGTCTTACATAGTGGAGAGGGCTAATCCAGCTAATGACCTCTGTTACCCAGGGAGCCTCAATGACTATGAAGAACTGAAACACCTGTTGAGCAGAATAAATCATTTTGAGAAGATTCTGATCATCCCCAAGAGTTCTTGGCCCAATCATGA--AACATCATTAGGGGTGAGCGCAGCTTGTCCATACCAGGGAACGCCCTCCTTTTTCAGAAATGTGGTATGGCTTATCAAAAAGAACGATGCATACCCAACAATAAAGATGAGCTACAATAATACCAATCGGGAAGATCTCTTGATACTGTGGGGGATTCATCATTCCAACAATGCAGAAGAGCAGACAAATCTCTATAAAAACCCAACCACCTATATTTCAGTTGGAACATCAACATTAAACCAGAGATTGGTACCAAAAATAGCTACTAGATCCCAAGTAAATGGGCAACGTGGAAGAATGGACTTCTTCTGGACAATTTTAAAACCGAATGATGCAATCCATTTCGAGAGTAATGGAAATTTCATTGCTCCAGAATATGCATACAAAATTGTCAAGAAAGGGGACTCAACAATTATGAAAAGTGGAGTGGAATATGGCCATTGCAACACCAAATGTCAAACCCCAGTAGGAGCGATAAACTCTAGTATGCCGTTCCACAATATACATCCTCTCACCATCGGGGAATGCCCCAAATACGTGAAGTCAAACAAGTTGGTCCTTGCGACTGGGCTCAGAAATAGTCCTCTAAGAGAAAAGAGAAGAAAAAGAGGGCTGTTTGGGGCTATAGCAGGTTTTATAGAGGGAGGATGGCAGGGAATGGTTGATGGTTGGTATGGGTACCACCATAGCAATGAGCAGGGGAGTGGGTACGCTGCAGACAAAGAGTCCACCCAAAAGGCAATAGATGGAGTTACCAATAAGGTCAACTCGATCATTGACAAAATGAACACTCAATTTGAGGCAGTTGGAAGGGAGTTTAATAACTTAGAAAGGAGGATAGAGAATTTGAACAAGAAAATGGAAGACGGATTCCTAGATGTCTGGACCTATAATGCTGAACTTCTAGTTCTCATGGAAAACGAGAGGACTCTAGATTTCCATGACTCAAATGTCAAGAACCTTTACGACAAAGTCAGACTGCAGCTTAGGGATAATGCAAAGGAGCTGGGTAACGGTTGTTTCGAATTCTATCACAAATGTGATAATGAATGTATGGAAAGTGTGAGAAATGGGACGTATGACTACCCTCAGTATTCAGAAGAAGCAAGATTAAAAAGAGAAGAAATAAGCGGAGTGAAATTAGAATCAATAGGAACTTACCAAATACTGTCAATTTATTCAACAGTGGCGAGTTCCCTAGCACTGGCAATCATGGTGGCTGGTCTATCTTTATGGATGTGCTCCAATGGGTCGTTACAGTGCAGAATTTGCATT
		</sequence>
		<sequence>
			<taxon idref="HA|A/Mandarinduck/Korea/K17-1862/2017|1200477|A/Mandarinduck/Korea/K17-1862/2017|2017-12-23|EPIISL303630"/>
			ATGGAGAACATAGTGCTTCTTCTTGCAATAGTTAGCCTTGTTAAAAGTGATCAGATTTGCATTGGTTACCATGCAAACAACTCGACAGAGCAAGTTGACACGATAATGGAAAAGAACGTCACTGTTACACATGCCCAAGACATACTGGAGAAAACACACAACGGGAAGCTCTGCGATCTAAATGGAGTGAAGCCTCTGATTTTAAAGGATTGTAGTGTAGCTGGATGGCTCCTCGGAAACCCAATGTGCGACGAATTCATCAGAGTGCCGGAATGGTCTTACATAGTGGAGAGGGATAATCCAGCTAATGACCTCTGTTACCCAGGGAGCCTCAATGACTATGAAGAACTGAAACACCTGTTGAGCAGAATAAATCATTTTGAGAAGATTCTGATCATCCCCAAGAGTTCTTGGCCCAATCATGA--AACATCATTAGGGGTGAGCACAGCTTGTCCATACCAGGGAGCGCCCTCCTTTTTCAGAAATGTGGTATGGCTTATCAAAAAGAACGATGCATACCCCACAATAAAGATAAGCTACAATAATACCAATCGGGAAGATCTCTTGATACTGTGGGGGATTCATCATTCCAACAATGCAGAAGAGCAGACAAATCTCTATAAAAACCCAACCACCTATATTTCAGTTGGAACATCAACATTAAACCAGAGATTGGTACCAAAAATAGCTACTAGATCCCAAGTAAACGGGCAACGTGGAAGAATGGACTTCTTCTGGACAATTTTAAAACCGAATGATGCAATTCATTTCGAGAGTAATGGAAATTTCATTGCTCCAGAATATGCATACAAAATTGTCAAGAAAGGGGACTCAACAATTATGAAAAGTGGAGTGGAATATGGCCACTGCAACACCAAATGTCAAACCCCAGTAGGAGCGATAAACTCTAGTATGCCGTTCCACAATATACATCCTCTCACCATTGGGGAATGCCCCAAATACGTGAAGTCAAACAAGTTGGTCCTTGCAACTGGGCTCAGAAATAGTCCTCTAAGAGAAAAGAGAAGAAAAAGAGGGCTGTTTGGGGCGATAGCAGGTTTTATAGAGGGAGGATGGCAGGGAATGGTTGATGGTTGGTATGGCTACCACCATAGCAATGAGCAGGGGAGTGGGTACGCTGCAGACAAAGAGTCCACCCAAAAGGCAATAGATGGAGTTACCAATAAGGTCAACTCGATCATTGACAAAATGAACACTCAATTTGAGGCAGTTGGAAGGGAGTTTAATAACTTAGAAAGGAGGATAGAGAATTTGAACAAGAAAATGGAAGACGGATTCCTAGATGTCTGGACCTATAATGCTGAACTTCTAGTTCTCATGGAAAACGAGAGGACTCTAGATTTCCATGACTCAAATGTCAAGAACCTTTACGACAAAGTCAGACTGCAGCTTAGGGATAATGCAAAGGAGCTGGGTAACGGTTGTTTCGAATTCTATCACAAATGTGATAATGAATGTATGGAAAGTGTGAGAAATGGGACGTATGACTACCCTCAGTACTCAGAAGAAGCAAGATTAAAAAGAGAAGAAATAAGCGGAGTTAAATTAGAATCAATAGGAACTTACCAAATACTGTCAATTTATTCAACAGTGGCGAGTTCCCTAGCACTGGCAATCATGGTGGCTGGTCTATCTTTATGGATGTGCTCCAATGGGTCGTTACAGTGCAGAATTTGCATT
		</sequence>
		<sequence>
			<taxon idref="HA|A/Bar-headedGoose/Qinghai/BTY7-B/2016|774210|A/Bar-headedGoose/Qinghai/BTY7-B/2016|2016-05-11|EPIISL224716"/>
			ATGGAGAAAATAGTGCTTCTTCTTGCAATAGTTAGCCTTGTTAAAAGTGATCAGATTTGCATTGGTTACCATGCAAACAACTCGACAGAGCAAGTTGACACGATAATGGAAAAGAACGTCACTGTTACACATGCCCAAGACATACTGGAAAAAACACACAACGGGAAGCTCTGCGATCTAAATGGGGTGAAGCCTCTGATTTTAAAGGATTGTAGTGTAGCTGGATGGCTCCTCGGAAACCCAATGTGTGACGAATTCATCAGAGTGCCGGAATGGTCTTACATAGTGGAGAGGGCTAACCCAGCTAATGACCTCTGTTACCCAGGGAGCCTCAATGACTATGAAGAACTGAAACACCTGTTGAGCAGAATAAATCATTTTGAGAAGATTCTGATCATCCCCAAGAGTTCTTGGCCCAATCATGA--AACATCATTAGGGGTGAGCGCAGCTTGCCCATACCAGGGAACGCCCTCCTTTTTCAGAAATGTGGTATGGCTTATCAAAAAGAACGATGCATACCCAACAATAAAGATAAGCTACAATAATACCAATCGGGAAGATCTCTTGATACTGTGGGGGATTCATCATTCCAACAATGCAGAAGAGCAGACAAATCTCTATAAAAACCCAACCACCTATATTTCAGTTGGAACATCAACATTAAACCAGAGATTGGTACCAAAAATAGCTACTAGATCCCAAGTAAACGGGCAACGTGGAAGAATGGACTTCTTCTGGACAATTTTAAAACCGAATGATGCAATCCACTTCGAGAGTAATGGAAATTTCATTGCTCCAGAATATGCATACAAAATTGTCAAGAAAGGGGACTCAACAATTATGAAAAGTGAAGTGGAATATGGCCACTGCAACACCAAATGTCAAACCCCAGTAGGAGCAATAAACTCTAGTATGCCATTCCACAATATACATCCTCTCACCATCGGGGAATGCCCCAAATACGTGAAGTCAAACAAGTTGGTCCTTGCGACTGGGCTCAGAAATAATCCTCTAAGAGAAAAGAGAAGAAAAAGAGGGCTGTTTGGGGCTATAGCAGGTTTTATAGAGGGAGGATGGCAGGGAATGGTTGATGGTTGGTATGGGTACCACCATAGCAATGAGCAGGGGAGTGGGTACGCTGCAGACAAAGAATCCACCCAAAAGGCAATAGATGGAGTTACCAATAAGGTCAACTCGATCATTGACAAAATGAACACTCAATTTGAGGCAGTTGGAAGGGAGTTTAATAACTTAGAAAGGAGGATAGAGAATTTGAACAAGAAAATGGAAGACGGATTCCTAGATGTCTGGACCTATAATGCTGAACTTCTAGTTCTCATGGAAAACGAGAGGACTCTAGATTTCCATGACTCAAATGTCAAGAATCTTTACGACAAAGTCAGACTGCAGCTTAGGGATAATGCAAAGGAGCTGGGTAACGGTTGTTTCGAGTTCTATCACAAATGTGATAATGAATGTATGGAAAGTGTGAGAAATGGGACGTATGACTATCCTCAGTATTCAGAAGAAGCAAGATTAAAAAGAGAAGAAATAAGCGGAGTGAAATTAGAATCAATAGGAACTTACCAAATACTGTCAATTTATTCAACAGTGGCGAGTTCCCTAGCACTGGCAATCATGGTGGCTGGTCTATCTTTATGGATGTGCTCCAATGGGTCGTTACAGTGCAGAATTTGCATT
		</sequence>
		<sequence>
			<taxon idref="HA|A/chicken/Poland/114/2016|959433|A/chicken/Poland/114/2016|2016-12-28|EPIISL255915"/>
			ATGGAGAACATGGTGCTTCTTCTTGCAATAGTTAGCCTTGTTAAAAGTGATCAGATTTGCATTGGTTACCATGCAAACAACTCGACAGAGCAAGTTGACACGATAATGGAAAAGAACGTCACTGTTACACATGCCCAAGACATACTGGAAAAAACACACAACGGGAAGCTCTGCGATCTAAATGGGGTGAAGCCTCTGATTTTAAAGGATTGTAGTGTAGCTGGATGGCTCCTCGGAAACCCAATGTGCGACGAATTCATCAGAGTGCCGGAATGGTCTTACATAGTGGAGAGGGATAACCCAGCTAATGACCTCTGTTACCCAGGGAGCCTCAATGACTATGAAGAACTGAAACACCTGTTGAGCAGAATAAATCATTTTGAGAAGATTCAGATCATCCCCAAGAGTTCTTGGCCCAATCATGA--AACATCATTAGGGGTAAGCGCAGCTTGTCCATATCAGGGAACGCCCTCCTTTTTCAGAAATGTGGTATGGCTTATCAAAAAGAACGATGCATACCCAACAATAAAGATAAGCTACAATAATACCAATCGGGAAGATCTCTTGATACTGTGGGGGATTCATCATTCCAACAATGCAGAAGAGCAGACAAATCTCTACAAAAACCCAACCACCTATATTTCAGTTGGAACATCAACATTAAACCAGAGATTGGTACCAAAAATAGCTACTAGATCCCAAGTAAACGGGCAACGTGGAAGAATGGACTTCTTCTGGACAATTTTAAAACCGAATGATGCAATCCACTTCGAGAGTAATGGAAATTTCATTGCTCCAGAATATGCATACAAAATTGTCAAGAAAGGGGACTCAACAATTATGAAAAGTGGAGTGGAATATGGCCACTGCAACACCAAATGTCAAACCCCAGTAGGAGCGATAAACTCTAGTATGCCGTTCCACAATATACATCCTCTCACCATCGGGGAATGCCCCAAATACGTGAAGTCAAACAAGTTGGTCCTTGCGACTGGGCTCAGAAATAGTCCTCTAAGAGAAAAGAGAAGAAAAAGAGGGCTGTTTGGGGCTATAGCAGGTTTTATAGAGGGAGGATGGCAGGGAATGGTTGATGGTTGGTATGGGTACCACCATAGCAATGAGCAGGGGAGTGGGTACGCTGCAGACAAAGAATCCACCCAAAAGGCAATAGATGGAGTTACCAATAAGGTCAACTCGATCATTGACAAAATGAACACTCAATTTGAGGCAGTTGGAAGGGAGTTTAATAACTTAGAAAGGAGGATAGAGAATTTGAACAAGAAAATGGAAGACGGATTCCTAGATGTCTGGACCTATAATGCTGAACTTCTAGTTCTCATGGAAAACGAGAGGACTCTAGATTTCCATGACTCAAATGTCAAGAACCTTTACGACAAAGTCAGACTGCAGCTTAGGGATAATGCAAAGGAGCTGGGTAACGGTTGTTTCGAGTTCTATCACAAATGTGATAATGAATGCATGGAAAGTGTGAGAAATGGGACGTATGACTACCCTCAGTATTCAGAAGAAGCAAGATTAAAAAGAGAAGAAATAGGCGGAGTGAAATTAGAATCAATAGGAACTTACCAAATACTGTCAATTTATTCAACAGTGGCGAGTTCCCTAGCACTGGCAATCATGGTGGCTGGTCTATCTTTATGGATGTGCTCCAATGGGTCGTTACAGTGCAGAATTTGCATT
		</sequence>
		<sequence>
			<taxon idref="HA|A/domesticduck/112/2016|1186368|A/domesticduck/112/2016|2016-12-28|EPIISL300920"/>
			ATGGAGAACATAGTGCTTCTTCTTGCAATAGTTAGCCTTGTTAAAAGTGATCAGATTTGCATTGGTTACCATGCAAACAACTCGACAGAGCAAGTTGACACGATAATGGAAAAGAACGTCACTGTTACACATGCCCAAGACATACTGGAAAAAACACACAACGGGAAGCTCTGCGATCTAAATGGGGTGAAGCCTCTGATTTTAAAGGATTGTAGTGTAGCTGGATGGCTCCTCGGAAACCCAATGTGCGACGAATTCATCAGAGTGCCGGAATGGTCTTACATAGTGGAGAGGGCTAACCCAGCTAATGACCTCTGTTACCCAGGGAGCCTCAATGACTATGAAGAACTGAAACACCTGTTGAGCAGAATAAATCATTTTGAGAAGATTCTGATCATCCCCAAGAGTTCTTGGCCCAATCATGA--AACATCATTAGGGGTGAGCGCAGCTTGTCCATACCAGGGAACGCCCTCCTTTTTCAGAAATGTGGTATGGCTTATCAAAAAGAACGATGCATACCCAACAATAAAGATAAGCTACAATAATACCAATCGGGAAGATCTCTTGATACTGTGGGGGATTCATCATTCCAACAATGCAGAAGAGCAGACAAATCTCTATAAAAACCCAACCACCTATATTTCAGTTGGAACATCAACATTAAACCAGAGATTGGTACCAAAAATAGCTACTAGATCCCAAGTAAACGGGCAACGTGGAAGAATGGACTTCTTCTGGACAATTTTAAAACCGAATGATGCAATCCACTTCGAGAGTAATGGAAATTTCATTGCTCCAGAATATGCATACAAAATTGTCAAGAAAGGGGACTCAACAATTATGAAAAGTGGAGTGGAATATGGCCACTGCAACACCAAATGTCAAACCCCAGTAGGAGCGATAAACTCTAGTATGCCGTTCCACAATATACATCCTCTCACCATCGGGGAATGCCCCAAATACGTGAAGTCAAACAAGTTGGTCCTTGCGACTGGGCTCAGAAATAGTCCTCTAAGAGAAAAGAGAAGAAAAAGAGGGCTGTTTGGGGCTATAGCAGGTTTTATAGAGGGAGGATGGCAGGGAATGGTTGATGGTTGGTATGGGTACCACCATAGCAATGAGCAGGGGAGTGGGTACGCTGCAGACAAAGAATCCACCCAAAAGGCAATAGATGGAGTTACCAATAAGGTCAACTCGATCATTGACAAAATGAACACTCAATTTGAGGCAGTTGGAAGGGAGTTTAATAACTTAGAAAGGAGGATAGAGAATTTGAACAAGAAAATGGAAGACGGATTCCTAGATGTCTGGACCTATAATGCTGAACTTCTAGTTCTCATGGAAAACGAGAGGACTCTAGATTTCCATGACTCAAATGTCAAGAACCTTTACGACAAAGTCAGACTGCAGCTTAGGGATAATGCAAAGGAGCTGGGTAACGGTTGTTTCGAGTTCTATCACAAATGTGATAATGAATGTATGGAAAGTGTGAGAAATGGGACGTATGACTACCCTCAGTATTCAGAAGAAGCAAGATTAAAAAGAGAAGAAATAAGCGGAGTGAAATTAGAATCAATAGGAACTTACCAAATACTGTCAATTTATTCAACAGTGGCGAGTTCCCTAGCACTGGCAATCATGGTGGCTGGTCTATCTTTATGGATGTGCTCCAATGGGTCGTTACAGTGCAGAATTTGCATT
		</sequence>
		<sequence>
			<taxon idref="HA|A/swan/Poland/88/2017|1187381|A/swan/Poland/88/2017|2017-02-04|EPIISL301069"/>
			ATGGAGAACATAGTGCTTCTTCTTGCAATAGTTAGCCTTGTTAAAAGTGATCAGATTTGCATTGGTTACCATGCAAACAACTCGACAGAGCAAGTTGACACGATAATGGAAAAGAACGTCACTGTTACACATGCCCAAGACATACTGGAAAAAACACACAACGGGAAGCTCTGCGATCTAAATGGGGTGAAGCCTCTGATTTTAAAGGATTGTAGTGTAGCTGGATGGCTCCTCGGAAACCCAATGTGCGACGAATTCATCAGAGTGCCGGAATGGTCTTACATAGTGGAGAGGGCTAACCCAGCTAATGACCTCTGTTACCCAGGGAGCCTCAATGACTATGAAGAACTGAAACACCTGTTGAGCAGAATAAATCATTTTGAGAAGATTCTGATCATTCCCAAGAGTTCTTGGCCCAATCATGA--AACATCATTAGGGGTGAGCGCAGCTTGTCCATACCAGGGAACGCCCTCCTTTTTCAGAAATGTGGTATGGCTTATCAAAAAGAACGATGCTTACCCAACAATAAAGATAAGCTACAATAATACCAATCGGGAAGATCTCTTGATACTGTGGGGGATTCATCATTCCAACAATGCAGAAGAGCAGACAAATCTCTATAAAAACCCAACCACCTATATTTCAGTTGGAACATCAACATTAAACCAGAGATTGGTACCAAAAATAGCTACTAGATCCCAAGTAAACGGGCAACGTGGAAGAATGGACTTCTTCTGGACAATTTTAAAACCGAATGATGCAATCCACTTCGAGAGTAATGGAAATTTCATTGCTCCAGAATATGCATACAAAATTGTCAAGAAAGGGGACTCAACAATTATGAAAAGTGGAGTGGAATATGGCCACTGCAACACCAAATGTCAAACCCCAGTAGGAGCGATAAACTCTAGTATGCCGTTCCACAATATACATCCTCTCACCATCGGGGAATGCCCCAAATACGTGAAGTCAAACAAGTTGGTCCTTGCGACTGGGCTCAGAAATAGTCCTCTAAGAGAAAAGAGAAGAAAAAGAGGGCTGTTTGGGGCTATAGCAGGTTTTATAGAGGGAGGATGGCAGGGAATGGTTGATGGTTGGTATGGGTACCACCATAGCAATGAGCAGGGGAGTGGGTACGCTGCAGACAAAGAATCCACCCAAAAGGCAATAGATGGAGTTACCAATAAGGTCAACTCGATCATTGACAAAATGAACACTCAATTTGAGGCAGTTGGAAGGGAGTTTAATAACTTAGAAAGGAGGATAGAGAATTTGAACAAGAAAATGGAAGACGGATTCCTAGATGTCTGGACCTATAATGCTGAACTTCTAGTTCTCATGGAAAACGAGAGGACTCTAGATTTCCATGACTCAAATGTCAAGAACCTTTACGACAAAGTCAGACTGCAGCTTAGGGATAATGCAAAGGAGCTGGGTAACGGTTGTTTCGAGTTCTATCACAAATGTGATAATGAATGTATGGAAAGTGTGAGAAATGGGACGTATGACTACCCTCAGTATTCAGAAGAAGCAAGATTAAAAAGAGAAGAAATAAGCGGAGTGAAATTAGAATCAATAGGAACTTACCAAATACTGTCAATTTATTCAACAGTGGCGAGTTCCCTAGCACTGGCAATCATGGTGGCTGGTCTATCTTTATGGATGTGCTCCAATGGGTCGTTACAGTGCAGAATTTGCATT
		</sequence>
		<sequence>
			<taxon idref="HA|A/swan/Poland/107/2017|1187401|A/swan/Poland/107/2017|2017-02-12|EPIISL301072"/>
			ATGGAGAACATGGTGCTTCTTCTTGCAATAGTTAGCCTTGTTAAAAGTGATCAGATTTGCATTGGTTACCATGCAAACAACTCGACAGAGCAAGTTGACACGATAATGGAAAAGAACGTCACTGTTACACATGCCCAAGACATACTGGAAAAAACACACAACGGGAAGCTTTGCGATCTAAATGGGGTGAAGCCTCTGATTTTAAAGGATTGTAGTGTAGCTGGATGGCTCCTCGGAAACCCAATGTGCGACGAATTCATCAGAGTGCCGGAATGGTCTTACATAGTGGAGAGGGCTAACCCAGCTAATGACCTCTGTTACCCAGGGAGCCTCAATGACTATGAAGAACTGAAACACCTGTTGAGCAGGATAAATCATTTTGAGAAGATTCAGATCATCCCCAAGAGTTCTTGGCCCAATCATGA--AACATCATTAGGGGTAAGCGCAGCTTGTCCATATCAGGGAACGCCCTCCTTTTTCAGAAATGTGGTATGGCTTATCAAAAAGAACGATGCATACCCAACAATAAAGATAAGCTACAATAATACCAATCGGGAAGATCTCTTGATACTGTGGGGGATTCATCATTCCAACAATGCAGAAGAGCAGACAAATCTCTACAAAAACCCAACCACCTATATTTCAGTTGGAACATCAACATTAAACCAGAGATTGGTACCAAAAATAGCTACTAGATCCCAAGTAAACGGGCAACGTGGAAGAATGGACTTCTTCTGGACAATTTTAAAACCGAATGATGCAATCCACTTCGAGAGTAATGGAAATTTCATTGCTCCAGAATATGCATACAAAATTGTCAAGAAAGGGGACTCAACAATTATGAAAAGTGGAGTGGAATATGGCCACTGCAACACCAAATGTCAAACCCCAGTAGGAGCGATAAACTCTAGTATGCCGTTCCACAATATACATCCTCTCACCATCGGGGAATGCCCCAAATACGTGAAGTCAAACAAGTTGGTCCTTGCGACTGGGCTCAGAAATAGTCCTCTAAGAGAAAAGAGAAGAAAAAGAGGGCTGTTTGGGGCTATAGCAGGTTTTATAGAGGGAGGATGGCAGGGAATGGTTGATGGTTGGTATGGGTACCACCATAGCAATGAGCAGGGGAGTGGGTACGCTGCAGACAAAGAATCCACCCAAAAGGCAATAGATGGAGTTACCAATAAGGTCAACTCGATCATTGACAAAATGAACACTCAATTTGAGGCAGTTGGAAGGGAGTTTAATAACTTAGAAAGGAGGATAGAGAATTTGAACAAGAAAATGGAAGACGGATTCCTAGATGTCTGGACCTATAATGCTGAACTTCTAGTTCTCATGGAAAACGAGAGGACTCTAGATTTCCATGACTCAAATGTCAAGAACCTTTACGACAAAGTCAGACTGCAGCTTAGGGATAATGCAAAGGAGCTGGGTAACGGTTGTTTCGAGTTCTATCACAAATGTGATAATGAATGCATGGAAAGTGTGAGAAATGGGACGTATGACTACCCTCAGTATTCAGAAGAAGCAAGATTAAAAAGAGAAGAAATAGGCGGAGTGAAATTAGAATCAATAGGAACTTACCAAATACTGTCAATTTATTCAACAGTGGCGAGTTCCCTAGCACTGGCAATCATGGTGGCTGGTCTATCTTTATGGATGTGCTCCAATGGGTCGTTACAGTGCAGAATTTGCATT
		</sequence>
		<sequence>
			<taxon idref="HA|lib009394HA|687239|A/turkey/Germany/AR3390-L00939/2014|2014-12-15|EPIISL198665"/>
			ATGGAGAAAATAGTGCTTCTTCTTGCAGTGGTTAGCCTTGTTAAAAGTGATCAGATTTGCATTGGTTACCATGCAAACAACTCAACAAAACAGGTTGACACAATAATGGAAAAAAACGTCACTGTTACACATGCCCAAGACATACTGGAAAAGACACACAACGGGAAGCTCTGCGATCTTAATGGAGTGAAGCCCCTGATTCTAAAGGATTGTAGCGTAGCTGGGTGGCTCCTTGGAAATCCAATGTGCGACGAGTTCATCAGGGTGCCGGAATGGTCTTACATCGTGGAGAGGGCTAACCCAGCCAACGACCTCTGTTACCCAGGGACCCTCAATGACTATGAGGAACTGAAACACCTACTGAGCAGAATAAATCATTTTGAGAAAACTCTGATCATCCCCAAGAGTTCTTGGCCCAATCATGA--AACATCATTAGGGGTGAGCGCAGCATGTCCATACCAGGGAGCATCCTCATTTTTCAGAAATGTGGTATGGCTCATCAAAAAGAACGATGCATACCCGACAATAAAGATAAGCTACAATAATACCAATCGGGAAGATCTTTTGATACTATGGGGGATTCATCATCCCAACAACGCAGAAGAGCAGACAAATCTCTATAAAAACCCAGACACTTATGTTTCCGTTGGGACATCAACATTAAACCAGAGATTGGTGCCAAAAATAGCTACTAGATCCCAAGTAAACGGGCAACGTGGAAGAATGGATTTCTTCTGGACAATTTTAAAACCGAATGATGCAATCCACTTTGAGAGTAATGGAAATTTCATTGCTCCAGAATATGCCTACAAAATTGTCAAGAAAGGGGACTCAACAATTATGAAAAGTGAAGTGGAGTATGGCCACTGCAACACCAAATGTCAAACCCCAATAGGGGCGATAAACTCTAGCATGCCATTCCACAATATACACCCTCTCACCATCGGGGAATGCCCCAAATACGTGAAGTCAAACAAATTAGTCCTTGCGACTGGGCTCAGAAATAGTCCTCTAAGGGAAAGAAGAAGAAAAAGAGGACTATTTGGAGCTATAGCAGGGTTTATAGAGGGAGGATGGCAGGGAATGGTAGACGGTTGGTATGGGTACCACCATAGCAATGAGCAGGGGAGTGGGTACGCTGCAGACAAAGAATCCACCCAAAAGGCAGTAGATGGAGTTACCAATAAGGTCAACTCAATCATTGACAAAATGAACACTCAATTTGAGGCCGTTGGAAGGGAATTTAATAACTTAGAAAGGAGAATAGAGAATTTAAACAAGAAAATGGAAGACGGATTCCTAGATGTCTGGACTTATAATGCTGAACTTTTAGTTCTCATGGAAAATGAGAGAACTCTAGATTTCCATGACTCAAATGTCAAGAACCTTTACGACAAAGTCCGACTACAGCTTAGGGGTAATGCAAAGGAGCTGGGTAATGGTTGTTTCGAGTTCTATCACAAATGTGATAACGAATGTATGGAAAGCGTAAGAAATGGGACGTATGACTACCCTAAGTATTCAGAAGAAGCAAGATTAAAAAGAGAAGAAATAAGCGGAGTGAAATTAGAATCAATAGGAACTTACCAAATACTGTCAATTTATTCAACAGTGGCGAGTTCCCTAGCACTGGCAATCATAGTGGCTGGTCTATCTTTATGGATGTGCTCTAATGGGTCGCTACAATGCAGAATTTGCATC
		</sequence>
		<sequence>
			<taxon idref="HA|A/Mulardduck/Hungary/54494/2016|860518|A/Mulardduck/Hungary/54494/2016|2016-11-08|EPIISL237964"/>
			ATGGAGAACATAGTGCTTCTTCTTGCAATAGTTAGCCTTGTTAAAAGTGATCAGATTTGCATTGGTTACCATGCAAACAACTCGACAGAGCAAGTTGACACGATAATGGAAAAGAACGTCACTGTTACACATGCCCAAGACATACTGGAAAAAACACACAACGGGAAGCTCTGCGATCTAAATGGGGTGAAGCCTCTGATTTTAAAGGATTGTAGTGTAGCTGGATGGCTCCTCGGAAACCCAATGTGCGACGAATTCATCAGAGTGCCGGAATGGTCTTACATAGTGGAGAGGGCTAACCCAGCTAATGACCTCTGTTACCCAGGGAGCCTCAATGACTATGAAGAACTGAAACACCTGTTGAGCAGAATAAATCATTTTGAGAAGATTCTGATCATCCCCAAGAGTTCTTGGCCCAATCATGA--AACATCATTAGGGGTAAGCGCAGCTTGTCCATATCAGGGAACGCCCTCCTTTTTCAGAAATGTGGTATGGCTTATCAAAAAGAACGATGCATACCCAACAATAAAGATAAGCTACAATAATACCAATCGGGAAGATCTCTTGATACTGTGGGGGATTCATCATTCCAACAATGCAGAAGAGCAGACAAATCTCTATAAAAACCCAACCACCTATATTTCAGTTGGAACATCAACATTAAACCAGAGATTGGTACCAAAAATAGCTACTAGATCCCAAGTAAACGGGCAACGTGGAAGAATGGACTTCTTCTGGACAATTTTAAAACCGAATGATGCAATCCACTTCGAGAGTAATGGAAATTTCATTGCTCCAGAATATGCATACAAAATTGTCAAGAAAGGGGACTCAACAATTATGAGAAGTGGAGTGGAATATGGCCACTGCAACACCAAATGTCAAACCCCAGTAGGAGCGATAAACTCTAGTATGCCGTTCCACAATATACATCCTCTCACCATCGGGGAATGCCCCAAATACGTGAAGTCAAACAAGTTGGTCCTTGCGACTGGGCTCAGAAATAGTCCTCTAAGAGAAAAGAGAAGAAAAAGAGGGCTGTTTGGGGCTATAGCAGGTTTTATAGAGGGAGGATGGCAGGGAATGGTTGATGGTTGGTATGGGTACCACCATAGCAATGAGCAGGGGAGTGGGTACGCTGCAGACAAAGAATCCACCCAAAAGGCAATAGATGGAGTTACCAATAAGGTCAACTCGATCATTGACAAAATGAACACTCAATTTGAGGCAGTTGGAAGGGAGTTTAATAACTTAGAAAGGAGGATAGAGAATTTGAACAAGAAAATGGAAGACGGATTCCTAGATGTCTGGACCTATAATGCTGAACTTCTAGTTCTCATGGAAAACGAGAGGACTCTAGATTTCCATGACTCAAATGTCAAGAACCTTTACGACAAAGTCAGACTGCAGCTTAGGGATAATGCAAAGGAGCTGGGTAACGGTTGTTTCGAGTTCTATCACAAATGTGATAATAAATGTATGGAAAGTGTGAGAAATGGGACGTATGACTACCCTCAGTATTCAGAAGAAGCAAGATTAAAAAGAGAAGAAATAGGCGGAGTGAAATTAGAATCAATAGGAACTTACCAAATACTGTCAATTTATTCAACAGTGGCGAGTTCCCTAGCACTGGCAATCATGGTGGCTGGTCTATCTTTATGGATGTGCTCCAATGGGTCGTTACAGTGCAGAATTTGCATT
		</sequence>
		<sequence>
			<taxon idref="HA|A/swan/Italy/17VIR537-2/2017HA|954559|A/swan/Italy/17VIR537-2/2017|2017-01-19|EPIISL255181"/>
			ATGGAGAACATAGTGCTTCTTCTTGCAATAGTTAGCCTTGTTAAAAGTGATCAGATTTGCATTGGTTACCATGCAAACAATTCGACAGAGCAAGTTGACACGATAATGGAAAAGAACGTCACTGTTACACATGCCCAAGACATACTGGAAAAAACACACAACGGGAAGCTCTGCGATCTAAATGGGGTGAAGCCTCTGATTTTAAAGGATTGTAGTGTAGCTGGATGGCTCCTCGGAAACCCAATGTGCGACGAATTCATCAGAGTGCCGGAATGGTCTTACATAGTGGAGAGGGCTAATCCAGCTAATGACCTCTGTTACCCAGGGAGCCTCAATGACTATGAAGAACTGAAACACCTGTTGAGCAGAATAAATCATTTTGAGAAGATTCTGATCATCCCCAAGAGTTCTTGGCCCAATCATGA--AACATCATTAGGGGTGAGCGCAGCTTGTCCATACCAGGGAACGCCCTCCTTTTTCAGAAATGTGGTATGGCTTATCAAAAAGAACGATGCATACCCAACAATAAAGATAAGCTACAATAATACCAATCGGGAAGATCTCTTGATACTGTGGGGGATTCATCATTCCAACAATGCAGAAGAGCAGACAAATCTCTATAAAAACCCAACCACCTATATTTCAGTTGGAACATCAACATTAAACCAGAGATTGGTACCAAAAATAGCTACTAGATCCCAAGTAAACGGGCAACGTGGAAGAATGGACTTCTTCTGGACAATTTTAAAACCGAATGATGCAATCCATTTCGAGAGTAATGGAAATTTCATTGCTCCAGAATATGCATACAAAATTGTCAAGAAAGGGGACTCAACAATTATGAAAAGTGGAGTGGAATATGGCCACTGCAACACCAAATGTCAAACCCCAGTAGGAGCGATAAACTCTAGTATGCCATTCCACAATATACATCCTCTCACCATCGGGGAATGCCCCAAATACGTGAAGTCAAACAAGTTGGTCCTTGCGACTGGGCTCAGAAATAGTCCTCTAAGAGAAAAGAGAAGAAAAAGAGGGCTGTTTGGGGCTATAGCAGGTTTTATAGAGGGAGGATGGCAGGGAATGGTTGATGGTTGGTATGGGTACCACCATAGCAATGAGCAGGGGAGTGGGTACGCTGCAGACAAAGAATCCACCCAAAAGGCAATAGATGGAGTTACCAATAAGGTCAACTCGATCATTGACAAAATGAACACTCAATTTGAGGCAGTTGGAAGGGAGTTTAATAACTTAGAAAGGAGGATAGAGAATTTGAACAAGAAAATGGAAGACGGATTCCTAGATGTCTGGACCTATAATGCTGAACTTCTAGTTCTCATGGAAAACGAGAGGACTCTAGATTTCCATGACTCAAATGTCAAGAACCTTTACGACAAAGTCAGACTGCAGCTTAGGGATAATGCAAAGGAGCTGGGTAACGGTTGTTTCGAATTCTATCACAAATGTGATAATGAATGTATGGAAAGTGTGAGAAATGGGACGTATGACTACCCTCAGTATTCAGAAGAAGCAAGATTAAAAAGAGAAGAAATAAGCGGAGTGAAATTAGAATCAATAGGAACTTACCAAATACTGTCAATTTATTCAACAGTGGCGAGTTCCCTAGCACTGGCAATCATGGTGGCTGGTCTATCTTTATGGATGTGCTCCAATGGGTCGTTACAGTGCAGAATTTGCATT
		</sequence>
		<sequence>
			<taxon idref="HA|A/goose/Hungary/55128/2016|860519|A/goose/Hungary/55128/2016|2016-11-11|EPIISL237965"/>
			ATGGAGAACATAGTGCTTCTTCTTGCAATAGTTAGCCTTGTTAAAAGTGATCAGATTTGCATTGGTTACCATGCAAACAACTCGACAGAGCAAGTTGACACGATAATGGAAAAGAACGTCACTGTTACACATGCCCAAGACATACTGGAAAAAACACACAACGGGAAGCTCTGCGATCTAAATGGGGTGAAGCCTCTGATTTTAAAGGATTGTAGTGTAGCTGGATGGCTCCTCGGAAACCCAATGTGCGACGAATTCATCAGAGTGCCGGAATGGTCTTACATAGTGGAGAGGGCTAACCCAGCTAATGACCTCTGTTACCCAGGGAGCCTCAATGACTATGAAGAACTGAAACACCTGTTGAGCAGAATAAATCATTTTGAGAAGATTCTGATCATCCCCAAGAGTTCTTGGCCCAATCATGA--AACATCATTAGGGGTAAGCGCAGCTTGTCCATATCAGGGAACGCCCTCCTTTTTCAGAAATGTGGTATGGCTTATCAAAAAGAACGATGCATACCCAACAATAAAGATAAGCTACAATAATACCAATCGGGAAGATCTCTTGATACTGTGGGGGATTCATCATTCCAACAATGCAGAAGAGCAGACAAATCTCTATAAAAACCCAACCACCTATATTTCAGTTGGAACATCAACATTAAACCAGAGATTGGTACCAAAAATAGCTACTAGATCCCAAGTAAACGGGCAACGTGGAAGAATGGACTTCTTCTGGACAATTTTAAAACCGAATGATGCAATCCACTTCGAGAGTAATGGAAATTTCATTGCTCCAGAATATGCATACAAAATTGTCAAGAAAGGGGACTCAACAATTATGAAAAGTGGAGTGGAATATGGCCACTGCAACACCAAATGTCAAACCCCAGTAGGAGCGATAAACTCTAGTATGCCGTTCCACAATATACATCCTCTCACCATCGGGGAATGCCCCAAATACGTGAAGTCAAACAAGTTGGTCCTTGCGACTGGGCTCAGAAATAGTCCTCTAAGAGAAAAGAGAAGAAAAAGAGGGCTGTTTGGGGCTATAGCAGGTTTTATAGAGGGAGGATGGCAGGGAATGGTTGATGGTTGGTATGGGTACCACCATAGCAATGAGCAGGGGAGTGGGTACGCTGCAGACAAAGAATCCACCCAAAAGGCAATAGATGGAGTTACCAATAAGGTCAACTCGATCATTGACAAAATGAACACTCAATTTGAGGCAGTTGGAAGGGAGTTTAATAACTTAGAAAGGAGGATAGAGAATTTGAACAAGAAAATGGAAGACGGATTCCTAGATGTCTGGACCTATAATGCTGAACTTCTAGTTCTCATGGAAAACGAGAGGACTCTAGATTTCCATGACTCAAATGTCAAGAACCTTTACGACAAAGTCAGACTGCAGCTTAGGGATAATGCAAAGGAGCTGGGTAACGGTTGTTTCGAGTTCTATCACAAATGTGATAATGAATGTATGGAAAGTGTGAGAAATGGGACGTATGACTACCCTCAGTATTCAGAAGAAGCAAGATTAAAAAGAGAAGAAATAGGCGGAGTGAAATTAGAATCAATAGGAACTTACCAAATACTGTCAATTTATTCAACAGTGGCGAGTTCCCTAGCACTGGCAATCATGGTGGCTGGTCTATCTTTATGGATGTGCTCCAATGGGTCGTTACAGTGCAGAATTTGCATT
		</sequence>
		<sequence>
			<taxon idref="HA|A/Mulardduck/Hungary/59163/2016(NP)|1032549|A/Mulardduck/Hungary/59163/2016|2016-11-24|EPIISL271714"/>
			ATGGAGAACATAGTGCTTCTTCTTGCAATAGTTAGCCTTGTTAAAAGTGATCAGATTTGCATTGGTTACCATGCAAACAACTCGACAGAGCAAGTTGACACGATAATGGAAAAGAACGTCACTGTTACACATGCCCAAGACATACTGGAAAAAACACACAACGGGAAGCTCTGCGATCTAAATGGGGTGAAGCCTCTGATTTTAAAGGATTGTAGTGTAGCTGGATGGCTCCTCGGAAACCCAATGTGCGACGAATTCATCAGAGTGCCGGAATGGTCTTACATAGTGGAGAGGGCTAACCCAGCTAATGACCTCTGTTACCCAGGGAGCCTCAATGACTATGAAGAACTGAAACACCTGTTGAGCAGAATAAATCATTTTGAGAAGATTCTGATCATCCCCAAGAGTTCTTGGCCCAATCATGA--AACATCATTAGGGGTAAGCGCAGCTTGTCCATATCAGGGAACGCCCTCCTTTTTCAGAAATGTGGTATGGCTTATCAAAAAGAACGATGCATACCCAACAATAAAGATAAGCTACAATAATACCAATCGGGAAGATCTCTTGATACTGTGGGGGATTCATCATTCCAACAATGCAGAAGAGCAGACAAATCTCTATAAAAACCCAACCACCTATATTTCAGTTGGAACATCAACATTAAACCAGAGATTGGTACCAAAAATAGCTACTAGATCCCAAGTAAACGGGCAACGTGGAAGAATGGACTTCTTCTGGACAATTTTAAAACCGAATGATGCAATCCACTTCGAGAGTAATGGAAATTTCATTGCTCCAGAATATGCATACAAAATTGTCAAGAAAGGGGACTCAACAATTATGAAAAGTGGAGTGGAATATGGCCACTGCAACACCAAATGTCAAACCCCAGTAGGAGCGATAAACTCTAGTATGCCGTTCCACAATATACATCCTCTCACCATCGGGGAATGCCCCAAATACGTGAAGTCAAACAAGTTGGTCCTTGCGACTGGGCTCAGAAATAGTCCTCTAAGAGAAAAGAGAAGAAAAAGAGGGCTGTTTGGGGCTATAGCAGGTTTTATAGAGGGAGGATGGCAGGGAATGGTTGATGGTTGGTATGGGTACCACCATAGCAATGAGCAGGGGAGTGGGTACGCTGCAGACAAAGAATCCACCCAAAAGGCAATAGATGGAGTTACCAATAAGGTCAACTCGATCATTGACAAAATGAACACTCAATTTGAGGCAGTTGGAAGGGAGTTTAATAACTTAGAAAGGAGGATAGAGAATTTGAACAAGAAAATGGAAGACGGATTCCTAGATGTCTGGACCTATAATGCTGAACTTCTAGTTCTCATGGAAAACGAGAGGACTCTAGATTTCCATGACTCAAATGTCAAGAACCTTTACGACAAAGTCAGACTGCAGCTTAGGGATAATGCAAAGGAGCTGGGTAACGGTTGTTTCGAGTTCTATCACAAATGTGATAATAAATGTATGGAAAGTGTGAGAAATGGGACGTATGACTACCCTCAGTATTCAGAAGAAGCAAGATTAAAAAGAGAAGAAATAGGCGGAGTGAAATTAGAATCAATAGGAACTTACCAAATACTGTCAATTTATTCAACAGTGGCGAGTTCCCTAGCACTGGCAATCATGGTGGCTGGTCTATCTTTATGGATGTGCTCCAATGGGTCGTTACAGTGCAGAATTTGCATT
		</sequence>
		<sequence>
			<taxon idref="HA|A/Turkey/Hungary/53136/2016(HA)|962066|A/Turkey/Hungary/53136/2016|2016-11-01|EPIISL256460"/>
			ATGGAGAACATAGCGCTTCTTCTTGCAATAGTTAGCCTTGTTAAAAGTGATCAGATTTGCATTGGTTACCATGCAAACAACTCGACAGAGCAAGTTGACACGATAATGGAAAAGAACGTCACTGTTACACATGCCCAAGACATACTGGAAAAAACACACAACGGGAAGCTCTGCGATCTAAATGGGGTGAAGCCTCTGATTTTAAAGGATTGTAGTGTAGCTGGATGGCTCCTCGGAAACCCAATGTGCGACGAATTCATCAGAGTGCCGGAATGGTCTTACATAGTGGAGAGGGCTAACCCAGCTAATGACCTCTGTTACCCAGGGAGCCTCAATGACTATGAAGAACTGAAACACCTGTTGAGCAGAATAAATCATTTTGAGAAGATTCTGATCATCCCCAAGAGTTCTTGGCCCAATCATGA--AACATCATTAGGGGTAAGCGCAGCTTGTCCATATCAGGGAACGCCCTCCTTTTTCAGAAATGTGGTATGGCTTATCAAAAAGAACGATGCATACCCAACAATAAAGATAAGCTACAATAATACCAATCGGGAAGATCTCTTGATACTGTGGGGGATTCATCATTCCAACAATGCAGAAGAGCAGACAAATCTCTATAAAAACCCAACCACCTATATTTCAGTTGGAACATCAACATTAAACCAGAGATTGGTGCCAAAAATAGCTACTAGATCCCAAGTAAACGGGCAACGTGGAAGAATGGACTTCTTCTGGACAATTTTAAAACCGAATGATGCAATCCACTTCGAGAGTAATGGAAATTTCATTGCTCCAGAATATGCATACAAAATTGTCAAGAAAGGGGACTCAACAATTATGAAAAGTGGAGTGGAATATGGCCACTGCAACACCAAATGTCAAACCCCAGTAGGAGCGATAAACTCTAGTATGCCGTTCCACAATATACATCCTCTCACCATCGGGGAATGCCCCAAATACGTGAAGTCAAACAAGTTGGTCCTTGCGACTGGGCTCAGAAATAGTCCTCTAAGAGAAAAGAGAAGAAAAAGAGGGCTGTTTGGGGCTATAGCAGGTTTTATAGAGGGAGGATGGCAGGGAATGGTTGATGGTTGGTATGGGTACCACCATAGCAATGAGCAGGGGAGTGGGTACGCTGCAGACAAAGAATCCACCCAAAAGGCAATAGATGGAGTTACCAATAAGGTCAACTCGATCATTGACAAAATGAACACTCAATTTGAGGCAGTTGGAAGGGAGTTTAATAACTTAGAAAGGAGGATAGAGAATTTGAACAAGAAAATGGAAGACGGATTCCTAGATGTCTGGACCTATAATGCTGAACTTCTAGTTCTCATGGAAAACGAGAGGACTCTAGATTTCCATGACTCAAATGTCAAGAACCTTTACGACAAAGTCAGACTGCAGCTTAGGGATAATGCAAAGGAGCTGGGTAACGGTTGTTTCGAGTTCTATCACAAATGTGATAATGAATGTATGGAAAGTGTGAGAAATGGGACGTATGACTACCCTCAGTATTCAGAAGAAGCAAGATTAAAAAGAGAAGAAATAGGCGGAGTGAAATTAGAATCAATAGGAACTTACCAAATACTGTCAATTTATTCAACAGTGGCGAGTTCCCTAGCACTGGCAATCATGGTGGCTGGTCTATCTTTATGGATGTGCTCCAATGGGTCGTTACAGTGCAGAATTTGCATT
		</sequence>
		<sequence>
			<taxon idref="HA|A/spot-billedduck/Shanghai/PD1202-3/2013|1028088|A/spot-billedduck/Shanghai/PD1202-3/2013|2013-12-02|EPIISL270372"/>
			NNNNNNNNNNNNNNNNNNNNNNNNNNNNNNNNNNNNNNNNNNNNNNNNGATCAGATTTGCATTGGTTACCATGCAAACAACTCGACAGAGCAGGTTGACACGATAATGGAAAAGAACGTCACTGTTACACATGCCCAAGACATACTGGAAAAGACACACAACGGGAAGCTCTGCGATCTAAATGGGGTGAAGCCTCTGGTTTTAAAGGATTGTAGTGTAGCTGGATGGCTCCTCGGAAACCCAATGTGCGACGAATTCATCAGGGTGCCGGAATGGTCTTACATAGTGGAGAGGGCTAACCCAGCCAATGACCTCTGTTACCCAGGGAGCCTCAATGACTATGAAGAACTGAAACACCTATTGAGCAGAATAAATCATTTTGAGAAGATTCTGATCATCCCCAAGAGTTCTTGGCTCGATCATGA--AACATCATTAGGGGTGAGCGCAGCATGTCCATACCAGGGAACGCCCTCCTTTTTCAGAAATGTGGTATGGCTTATCAAAAAGAACGATGCATACCCAACAATAAAGATAAGCTACAATAATACCAATCGGGAAGATCTTTTGATACTGTGGGGGATTCATCATTCCAACAATGCAGCAGAGCAGACAAATCTCTATAAAAACCCAACCACCTATGTTTCCGTTGGGACATCAACATTAAACCATAGATTGGTACGAAAAATAGCTACTAGATCCCAGGTGAACGGGCAACGTGGAAGAATGGATTTCTTCTGGACAATTTTGGAACCGAATGATGCAATCCACTTCGAGAGTAATGGAAATTTCATTGCTCCTGAATATGCATACAAAATTGTCAAGAAAGGGGACTCAACAATTATGAAAAGTGAAGTGGAATATGGGCACTGCAACACCAAATGTCATACTCCAGTAGGGGCGATAAACTCTAGTATGCCATTCCACAATATTCATCCTCTCACCATCGGGGAATGCCCCAAATATGTGAAGTCAAACAAATTGGTCCTTGCGACTGGGCTCAGAAATAGTCCTCTAAGAGAAAAGAGAAGAAAAAGAGGGCTGTTTGGGGCTATAGCAGGTTTTATAGAAGGAGGATGGCAGGGAATGGTAGATGGTTGGTATGGGTACCACCATAGCAATGAGCAGGGGAGTGGGTACGCTGCAGACAAAGAATCCACCCAAAAGGCAATAGATGGAGTTACCAATAAGGTCAACTCGATCATTGACAAAATGAACACTCAATTTGAGGCCGTTGGAAGGGAATTTAATAACTTAGAAAGGAGGATAGAGAATTTAAACAAGAAAATGGAAGACGGATTCCTAGATGTCTGGACTTATAATGCTGAACTTCTAGTCCTCATGGAAAATGAGAGGACTCTAGATTTCCATGACTCAAATGTCAAGAACCTTTACGACAAAGTCCGACTACAGCTTAGGGATAATGCAAAGGAGCTGGGTAATGGTTGTTTCGAGTTCTATCACAAATGTGATAATGAATGTATGGAAAGTGTAAAAAATGGGACGTATGACTACCCTCAGTATTCAGAAGAAGCAAGATTAAAAAGAGAAGAAATAAGCGGAGTGAAATTAGAATCAATAGGAACTTACCAAATACTGTCAATTTATTCAACAGTGGCGAGTTCCCTAGCACTGGCAATCATGGTGGCTGGTCTATCTTTATGGATGTGCTCCAATGGGTCGNNNNNNNNNNNNNNNNNNNNN
		</sequence>
		<sequence>
			<taxon idref="HA|lib01988seg4HA|859653|A/tuftedduck/Germany/AR8444-L01986/2016|2016-11-07|EPIISL237733"/>
			ATGGAGAACATAGTGCTTCTTCTTGCAATAGTTAGCCTTGTTAAAAGTGATCAGATTTGCATTGGTTACCATGCAAACAACTCGACAGAGCAAGTTGACACGATAATGGAAAAGAACGTCACTGTTACACATGCCCAAGACATACTGGAAAAAACACACAACGGGAAGCTCTGCGATCTAAATGGGGTGAAGCCTCTGATTTTAAAGGATTGTAGTGTAGCTGGATGGCTCCTCGGAAACCCAATGTGCGACGAATTCATCAGAGTGCCGGAATGGTCTTACATAGTGGAGAGGGCTAATCCAGCTAATGACCTCTGTTACCCAGGGAGCCTCAATAACTATGAAGAACTGAAACACCTGTTGAGCAGAATAAATCATTTTGAGAAGATTCTGATCATCCCCAAGAGTTCTTGGCCCAATCATGA--AACATCATTAGGGGTGAGCGCAGCCTGTCCATACCAGGGAACGCCCTCCTTTTTCAGAAATGTGGTATGGCTTATCAAAAAGAACGATGCATACCCAACAATAAAGATAAGCTACAATAATACCAATCGGGAAGATCTCTTGATACTGTGGGGAATTCATCATTCCAACAATGCAGAAGAGCAGACAAATCTCTATAAAAACCCAACCACCTATATTTCAGTTGGAACATCAACATTAAACCAGAGATTGGTACCAAAAATAGCTACTAGATCCCAAGTAAACGGGCAACGTGGAAGAATGGACTTCTTCTGGACAATTTTAAAACCGAATGATGCAATCCATTTCGAGAGTAATGGAAATTTCATTGCTCCAGAATATGCATACAAAATTGTCAAGAAAGGGGACTCAACAATTATGAAAAGTGGAGTGGAATATGGCCACTGCAACACCAAATGTCAAACCCCAGTAGGAGCGATAAACTCTAGTATGCCGTTCCACAATATACATCCTCTCACCATCGGGGAATGCCCCAAATACGTGAAGTCAAACAAGTTGGTCCTTGCGACTGGGCTCAGAAATAGTCCTCTAAGAGAAAAGAGAAGAAAGAGAGGGCTGTTTGGGGCTATAGCAGGTTTTATAGAGGGAGGATGGCAGGGAATGGTTGATGGTTGGTATGGGTACCACCATAGCAATGAGCAGGGGAGTGGGTACGCTGCAGACAAAGAATCCACCCAAAAGGCAATAGATGGAGTTACCAATAAGGTCAACTCGATCATTGACAAAATGAACACTCAATTTGAGGCAGTTGGAAGGGAGTTTAATAACTTAGAAAGGAGGATAGAGAATTTGAACAAGAAAATGGAAGACGGATTTCTAGATGTCTGGACCTATAATGCTGAACTTCTAGTTCTCATGGAAAACGAGAGGACTCTAGATTTCCATGACTCAAATGTCAAGAACCTTTACGACAAAGTCAGACTGCAGCTTAGGGATAATGCAAAGGAGCTGGGTAACGGTTGTTTCGAATTCTATCACAAATGTGATAATGAATGTATGGAAAGTGTGAGAAATGGGACGTATGACTACCCTCAGTATTCAGAAGAAGCAAGATTAAAAAGAGAAGAAATAAGCGGAGTGAAATTAGAATCAATAGGAACTTACCAAATACTGTCAATTTATTCAACAGTGGCGAGTTCCCTAGCACTGGCAATCATGGTGGCTGGTCTATCTTTATGGATGTGCTCCAATGGGTCGTTACAGTGCAGAATTTGCATT
		</sequence>
		<sequence>
			<taxon idref="HA|A/turkey/Italy/17VIR576-11/2017HA|954575|A/turkey/Italy/17VIR576-11/2017|2017-01-23|EPIISL255183"/>
			ATGGAGAACATAGTGCTTCTTCTTGCAATAGTTAGCCTTGTTAAAAGTGATCAGATTTGCATTGGTTACCATGCAAACAACTCGACAGAGCAAGTTGACACGATAATGGAAAAGAACGTCACTGTTACACATGCCCAAGACATACTGGAAAAAACACACAACGGGAAGCTCTGCGATCTAAATGGGGTGAAGCCTCTGATTTTAAAGGATTGTAGTGTAGCTGGATGGCTCCTCGGAAACCCAATGTGCGACGAATTCATCAGAGTGCCGGAATGGTCTTACATAGTGGAGAGGGCTAATCCAGCTAATGACCTCTGTTACCCAGGGAGCCTCAATGACTATGAAGAACTGAAACACCTGTTGAGCAGAATAAATCATTTTGAGAAGATTCTGATCATCCCCAAGAGTTCTTGGCCCAATCATGA--AACATCATTAGGGGTGAGCGCAGCTTGTCCATACCAGGGAACGCCCTCCTTTTTCAGAAATGTGGTATGGCTTATCAAAAAGAACGATGCATACCCAACAATAAAGATAAGCTACAATAATACCAATCGGGAAGATCTCTTGATACTGTGGGGAATCCATCATTCCAACAATGCAGAAGAGCAGACAAATCTCTATAAAAACCCAACCACCTATATTTCAGTTGGAACATCAACATTAAACCAGAGATTGGTACCAAAAATAGCTACTAGATCCCAAGTAAACGGGCAACGTGGAAGAATGGACTTCTTCTGGACAATTTTAAAACCGAATGATGCAATCCATTTCGAGAGTAATGGAAATTTCATTGCTCCAGAATATGCATACAAAATTGTCAAGAAAGGGGACTCAACAATTATGAAAAGTGGAGTGGAATATGGCCACTGCAACACCAAATGTCAAACCCCAGTAGGAGCGATAAACTCTAGTATGCCGTTCCACAATATACATCCTCTCACCATCGGGGAATGCCCCAAATACGTGAAGTCAAACAAGTTGGTCCTTGCGACTGGGCTCAGAAATAGTCCTCTAAGAGAAAAGAGAAGAAAAAGAGGGCTGTTTGGGGCTATAGCAGGTTTTATAGAGGGAGGATGGCAGGGAATGGTTGATGGTTGGTATGGGTACCACCATAGCAATGAGCAGGGGAGTGGGTACGCTGCAGACAAAGAATCCACCCAAAAGGCAATAGATGGAGTTACCAATAAGGTCAACTCGATCATTGACAAAATGAACACTCAATTTGAGGCAGTTGGAAGGGAGTTTAATAACTTAGAAAGGAGGATAGAGAATTTGAACAAGAAAATGGAAGACGGATTCCTAGATGTCTGGACCTATAATGCTGAACTTCTAGTTCTCATGGAAAACGAGAGGACTCTAGATTTCCATGACTCAAATGTCAAGAACCTTTACGACAAAGTCAGACTGCAGCTTAGGGATAATGCAAAGGAGCTGGGTAACGGTTGTTTCGAATTCTATCACAAATGTGATAATGAATGTATGGAAAGTGTGAGAAATGGGACGTATGACTACCCTCAGTATTCAGAAGAAGCAAGATTAAAAAGAGAAGAAATAAGCGGAGTGAAATTAGAATCAATAGGAACTTACCAAATACTGTCAATTTATTCAACAGTGGCGAGTTCCCTAGCACTGGCAATCATGGTGGCTGGTCTATCTTTATGGATGTGCTCCAATGGGTCGTTACAGTGCAGAATTTGCATT
		</sequence>
		<sequence>
			<taxon idref="HA|A/turkey/Germany-NI/R9807/2016|967465|A/turkey/Germany-NI/R9807/2016|2016-11-22|EPIISL256817"/>
			ATGGAGAACATAGTGCTTCTTCTTGCAATAGTTAGCCTTGTTAAAAGTGATCAGATTTGCATTGGTTACCATGCAAACAACTCGACAGAGCAAGTTGACACGATAATGGAAAAGAACGTCACTGTTACACATGCCCAAGACATACTGGAAAAAACACACAACGGGAAGCTCTGCGATCTAAATGGGGTGAAGCCTCTGATTTTAAAGGATTGTAGTGTAGCTGGATGGCTCCTCGGAAACCCAATGTGCGACGAATTCATCAGAGTGCCGGAATGGTCTTACATAGTGGAGAGGGCTAATCCAGCTAATGACCTCTGTTACCCAGGGAGCCTCAATAACTATGAAGAACTGAAACACCTGTTGAGCAGAATAAATCATTTTGAGAAGATTCTGATCATCCCCAAGAGTTCTTGGCCCAATCATGA--AACATCATTAGGGGTGAGCGCAGCCTGTCCATACCAGGGAACGCCCTCCTTTTTCAGAAATGTGGTATGGCTTATCAAAAAGAACGATGCATACCCAACAATAAAGATAAGCTACAATAATACCAATCGGGAAGATCTCTTGATACTGTGGGGAATTCATCATTCCAACAATGCAGAAGAGCAGACAAATCTCTATAAAAACCCAACCACCTATATTTCAGTTGGAACATCAACATTAAACCAGAGATTGGTACCAAAAATAGCTACTAGATCCCAAGTAAACGGGCAACGTGGAAGAATGGACTTCTTCTGGACAATTTTAAAACCGAATGATGCAATCCATTTCGAGAGTAATGGAAATTTCATTGCTCCAGAATATGCATACAAAATTGTCAAGAAAGGGGACTCAACAATTATGAAAAGTGGAGTGGAATATGGCCACTGCAACACCAAATGTCAAACCCCAGTAGGAGCGATAAACTCTAGTATGCCGTTCCACAATATACATCCTCTCACCATCGGGGAATGCCCCAAATACGTGAAGTCAAACAAGTTGGTCCTTGCGACTGGGCTCAGAAATAGTCCTCTAAGAGAAAAGAGAAGAAAGAGAGGGCTGTTTGGAGCTATAGCAGGTTTTATAGAGGGAGGATGGCAGGGAATGGTAGACGGTTGGTATGGGTACCACCATAGCAATGAGCAGGGGAGTGGGTACGCTGCAGACAAAGAATCCACCCAAAAGGCAATAGATGGAGTTACCAATAAGGTCAACTCGATCATTGACAAAATGAACACTCAATTTGAGGCAGTTGGAAGGGAGTTTAATAACTTAGAAAGGAGGATAGAGAATTTGAACAAGAAAATGGAAGACGGATTCCTAGATGTCTGGACCTATAATGCTGAACTTCTAGTTCTCATGGAAAACGAGAGGACTCTAGATTTCCATGACTCAAATGTCAAGAACCTTTACGACAAAGTCAGACTGCAGCTTAGGGATAATGCAAAGGAGCTGGGTAACGGTTGTTTCGAATTCTATCACAAATGTGATAATGAATGTATGGAAAGTGTGAGAAATGGGACGTATTACTACCCTCAATATTCAGAAGAAGCAAGATTAAAAAGAGAAGAAATAAGCGGAGTGAAATTAGAATCAATAGGAACTTACCAAATACTGTCAATTTATTCAACAGTGGCGAGTTCCCTAGCACTGGCAATCATGGTGGCTGGTCTATCTTTATGGATGTGCTCCAATGGGTCGTTACAGTGCAGAATTTGCATT
		</sequence>
		<sequence>
			<taxon idref="HA|A/Bar-headedGoose/Qinghai/BTY2-B/2016|774133|A/Bar-headedGoose/Qinghai/BTY2-B/2016|2016-05-12|EPIISL224707"/>
			ATGGAGAAAATAGTGCTTCTTCTTGCAATAGTTAGCCTTGTTAAAAGTGATCAGATTTGCATTGGTTACCATGCAAACAACTCGACAGAGCAAGTTGACACGATAATGGAAAAGAACGTCACTGTTACACATGCCCAAGACATACTGGAAAAAACACACAACGGGAAGCTCTGCGATCTAAATGGGGTGAAGCCTCTGATTTTAAAGGATTGTAGTGTAGCTGGATGGCTCCTCGGAAACCCAATGTGTGACGAATTCATCAGAGTGCCGGAATGGTCTTACATAGTGGAGAGGGCTAACCCAGCTAATGACCTCTGTTACCCAGGGAGCCTCAATGACTATGAAGAACTGAAACACCTGTTGAGCAGAATAAATCATTTTGAGAAGATTCTGATCATCCCCAAGAGTTCTTGGCCCAATCATGA--AACATCATTAGGGGTGAGCGCAGCTTGCCCATACCAGGGAACGCCCTCCTTTTTCAGAAATGTGGTATGGCTTATCAAAAAGAACGATGCATACCCAACAATAAAGATAAGCTACAATAATACCAATCGGGAAGATCTCTTGATACTGTGGGGGATCCATCATTCCAACAATGCAGAAGAGCAGACAAATCTCTATAAAAACCCAACCACCTATATTTCAGTTGGAACATCAACATTAAACCAGAGATTGGTACCAAAAATAGCTACTAGATCCCAAGTAAACGGGCAACGTGGAAGAATGGACTTCTTCTGGACAATTTTAAAACCGAATGATGCAATCCACTTCGAGAGTAATGGAAATTTCATTGCTCCAGAATATGCATACAAAATTGTCAAGAAAGGGGACTCAACAATTATGAAAAGTGAAGTGGAATATGGCCACTGCAACACCAAATGTCAAACCCCAGTAGGAGCAATAAACTCTAGTATGCCATTCCACAATATACATCCTCTCACCATCGGGGAATGCCCCAAATACGTGAAGTCAAACAAGTTGGTCCTTGCGACTGGGCTCAGAAATAATCCTCTAAGAGAAAAGAGAAGAAAAAGAGGGCTGTTTGGGGCTATAGCAGGTTTTATAGAGGGAGGATGGCAGGGAATGGTTGATGGTTGGTATGGGTACCACCATAGCAATGAGCAGGGGAGTGGGTACGCTGCAGACAAAGAATCCACCCAAAAGGCAATAGATGGAGTTACCAATAAGGTCAACTCGATCATTGACAAAATGAACACTCAATTTGAGGCAGTTGGAAGGGAGTTTAATAACTTAGAAAGGAGGATAGAGAATTTGAACAAGAAAATGGAAGACGGATTCCTAGATGTCTGGACCTATAATGCTGAACTTCTAGTTCTCATGGAAAACGAGAGGACTCTAGATTTCCATGACTCAAATGTCAAGAATCTTTACGACAAAGTCAGACTGCAGCTTAGGGATAATGCAAAGGAGCTGGGTAACGGTTGTTTCGAGTTCTATCACAAATGTGATAATGAATGTATGGAAAGTGTGAGAAATGGGACGTATGACTATCCTCAGTATTCAGAAGAAGCAAGATTAAAAAGAGAAGAAATAAGCGGAGTGAAATTAGAATCAATAGGAACTTACCAAATACTGTCAATTTATTCAACAGTGGCGAGTTCCCTAGCACTGGCAATCATGGTGGCTGGTCTATCTTTATGGATGTGCTCCAATGGGTCGTTACAGTGCAGAATTTGCATT
		</sequence>
		<sequence>
			<taxon idref="HA|A/turkey/Poland/107/2016|1186238|A/turkey/Poland/107/2016|2016-12-27|EPIISL300898"/>
			ATGGAGAACATAGTGCTTCTTCTTGCAATAGTTAGCCTTGTTAAAAGTGATCAGATTTGCATTGGTTACCATGCAAACAACTCGACAGAGCAAGTTGACACGATAATGGAAAAGAACGTCACTGTTACACATGCCCAAGACATACTGGAAAAAACACACAACGGGAAGCTCTGCGATCTAAATGGGGTGAAGCCTCTGATTTTAAAGGATTGTAGTGTAGCTGGATGGCTCCTCGGAAACCCAATGTGCGACGAATTCATCAGAGTGCCGGAATGGTCTTACATAGTGGAGAGGGCTAACCCAGCTAATGACCTCTGTTACCCAGGGAGCCTCAATGACTATGAAGAACTGAAACACCTGTTGAGCAGAATAAATCATTTTGAGAAGATTCTGATCATCCCCAAGAGTTCTTGGCCCAATCATGA--AACATCATTAGGGGTGAGCGCAGCTTGTCCATACCAGGGAACGCCCTCCTTTTTCAGAAATGTGGTATGGCTTATCAAAAAGAACGATGCATACCCAACAATAAAGATAAGCTACAATAATACCAATCGGGAAGATCTCTTGATACTGTGGGGGATTCATCATTCCAACAATGCAGAAGAGCAGACAAATCTCTATAAAAACCCAACCACCTATATTTCAGTTGGAACATCAACATTAAACCAGAGATTGGTACCAAAAATAGCCACTAGATCCCAAGTAAACGGGCAACGTGGAAGAATGGACTTCTTCTGGACAATTTTAAAACCGAATGATGCAATCCACTTCGAGAGTAATGGAAATTTCATTGCTCCAGAATATGCATACAAAATTGTCAAGAAAGGGGACTCAACAATTATGAAAAGTGGAGTGGAATATGGCCACTGCAACACCAAATGTCAAACCCCAGTAGGAGCGATAAACTCTAGTATGCCGTTCCACAATATACATCCTCTCACCATCGGGGAATGCCCCAAATACGTGAAGTCAAACAAGTTGGTCCTTGCGACTGGGCTCAGAAATAGTCCTCTAAGAGAAAAGAGAAGAAAAAGAGGGCTGTTTGGGGCTATAGCAGGTTTTATAGAGGGAGGATGGCAGGGAATGGTTGATGGTTGGTATGGGTACCACCATAGCAATGAGCAGGGGAGTGGGTACGCTGCAGACAAAGAATCCACCCAAAAGGCAATAGATGGAGTTACCAATAAGGTCAACTCGATCATTGACAAAATGAACACTCAATTTGAGGCAGTTGGAAGGGAGTTTAATAACTTAGAAAGGAGGATAGAGAATTTGAACAAGAAAATGGAAGACGGATTCCTAGATGTCTGGACCTATAATGCTGAACTTCTAGTTCTCATGGAAAACGAGAGGACTCTAGATTTCCATGACTCAAATGTCAAGAACCTTTACGACAAAGTCAGACTGCAGCTTAGGGATAATGCAAAGGAGCTGGGTAACGGTTGTTTCGAGTTCTATCACAAATGTGATAATGAATGTATGGAAAGTGTGAGAAATGGGACGTATGACTACCCTCAGTATTCAGAAGAAGCAAGATTAAAAAGAGAAGAAATAAGCGGAGTGAAATTAGAATCAATAGGAACTTACCAAATACTGTCAATTTATTCAACAGTGGCGAGTTCCCTAGCACTGGCAATCATGGTGGCTGGTCTATCTTTATGGATGTGCTCCAATGGGTCGTTACAGTGCAGAATTTGCATT
		</sequence>
		<sequence>
			<taxon idref="HA|A/Rook/Hungary/4975/2017(HA)|959563|A/Rook/Hungary/4975/2017|2017-02-08|EPIISL255938"/>
			ATGGAGAACATAGTGCTTCTTCTTGCAATAGTTAGCCTTGTTAAAAGTGATCAGATTTGCATTGGTTACCATGCAAACAACTCGACAGAGCAAGTTGACACGATAATGGAAAAGAACGTCACTGTTACACATGCCCAAGACATACTGGAAAAAACACACAACGGGAAGCTCTGCGATCTAAATGGGGTGAAGCCTCTGATTTTAAAGGATTGTAGTGTAGCTGGATGGCTCCTCGGAAACCCAATGTGCGACGAATTCATCAGAGTGCCGGAATGGTCTTACATAGTGGAGAGGGCTAACCCAGCTAATGACCTCTGTTACCCAGGGAGCCTCAATGACTATGAAGAACTGAAACACCTGTTGAGCAGAATAAATCATTTTGAGAAGATTCTGATCATCCCCAAGAGTTCTTGGCCCAATCATGA--AACATCATTAGGGGTAAGTGCGGCTTGTCCATATCAGGGAACGCCCTCCTTTTTCAGAAATGTGGTATGGCTTATCAAAAAGAACGATGCATACCCAACAATAAAGATGAGCTACAATAATACCAATCGGGAAGATCTCTTGATACTGTGGGGGATTCATCATTCCAACAATGCAGAAGAGCAGACAAATCTCTATAAAAACCCAACCACCTATATTTCAGTTGGAACATCAACATTAAACCAGAGATTGGTACCAAAAATAGCTACTAGATCCCAAGTAAACGGGCAACGTGGAAGAATGGACTTCTTCTGGACAATTTTAAAACCGAATGATGCAATCCACTTCGAGAGTAATGGAAATTTCATTGCTCCAGAATATGCATACAAAATTGTCAAGAAAGGGGACTCAACAATTATGAAAAGTGGAGTGGAATATGGCCACTGCAACACCAAATGTCAAACCCCAGTAGGAGCGATAAACTCTAGTATGCCGTTCCACAATATACATCCTCTCACCATCGGGGAATGCCCCAAATACGTGAAGTCAAACAAGTTGGTCCTTGCGACTGGGCTCAGAAATAGTCCTCTAAGAGAAAAGAGAAGAAAAAGAGGGCTGTTTGGGGCTATAGCAGGTTTTATAGAGGGAGGATGGCAGGGAATGGTTGATGGTTGGTATGGGTACCACCATAGCAATGAGCAGGGGAGTGGGTACGCTGCAGACAAAGAATCCACCCAAAAGGCAATAGATGGAGTTACCAATAAGGTCAACTCGATCATTGACAAAATGAACACTCAATTTGAGGCAGTTGGAAGGGAGTTTAATAACTTAGAAAGGAGGATAGAGAATTTGAACAAGAAAATGGAAGACGGATTCCTAGATGTCTGGACCTATAATGCTGAACTTCTAGTTCTCATGGAAAACGAGAGGACTCTAGATTTCCATGACTCAAATGTCAAGAACCTTTACGACAAAGTCAGACTGCAGCTTAGGGATAATGCAAAGGAGCTGGGTAACGGTTGTTTCGAGTTCTATCACAAATGTGATAATGAATGTATGGAAAGTGTGAGAAATGGGACGTATGACTACCCTCAGTATTCAGAAGAAGCAAGATTAAAAAGAGAAGAAATAGGCGGAGTGAAATTAGAATCAATAGGAACTTACCAAATACTGTCAATTTATTCAACAGTGGCGAGTTCCCTAGCACTGGCAATCATGGTGGCTGGTCTATCTTTATGGATGTGCTCCAATGGGTCGTTACAGTGCAGAATTTGCATT
		</sequence>
		<sequence>
			<taxon idref="HA|A/Cormorant/Hungary/6102/2017(HA)|959523|A/Cormorant/Hungary/6102/2017|2017-02-15|EPIISL255933"/>
			ATGGAGAACATGGTGCTTCTTCTTGCAATAGTTAGCCTTGTTAAAAGTGATCAGATTTGCATTGGTTACCATGCAAACAACTCGACAGAGCAAGTTGACACGATAATGGAAAAGAACGTCACTGTTACACATGCCCAAGACATACTGGAAAAAACACACAACGGGAAGCTCTGCGATCTAAATGGGGTGAAGCCTCTGATTTTAAAGGATTGTAGTGTAGCTGGATGGCTCCTCGGAAACCCAATGTGTGACGAATTCATCAGAGTGCCGGAATGGTCTTACATAGTGGAGAGGGCTAACCCAGCTAATGACCTCTGTTACCCAGGGAGCCTCAATGACTATGAAGAACTGAAACACCTGTTGAGCAGAATAAATCATTTTGAGAAGATTCAGATCATCCCCAAGAGTTCTTGGCCCAATCATGA--AACATCATTAGGGGTAAGCGCAGCTTGTCCATATCAGGGAACGCCCTCCTTTTTCAGAAATGTGGTATGGCTTATCAAAAAGAACGATGCATACCCAACAATAAAGATAAGCTACAATAATACCAATCGGGAAGATCTCTTGATACTGTGGGGGATTCATCATTCCAACAATGCAGAAGAGCAGACAAATCTCTACAAAAACCCAACCACCTATATTTCAGTTGGAACATCAACATTAAACCAGAGATTGGTACCAAAAATAGCTACTAGATCCCAAGTAAACGGGCAACGTGGAAGAATGGACTTCTTCTGGACAATTTTAAAACCGAATGATGCAATCCACTTCGAGAGTAATGGAAATTTCATTGCTCCAGAATATGCATACAAAATTGTCAAGAAAGGGGACTCAACAATTATGAAAAGTGGAGTGGAATATGGCCACTGCAACACCAAATGTCAAACCCCAGTAGGAGCGATAAACTCTAGTATGCCGTTCCACAATATACATCCTCTCACCATCGGGGAATGCCCCAAATACGTGAAGTCAAACAAGTTGGTCCTTGCGACTGGGCTCAGAAATAGTCCTCTAAGAGAAAAGAGAAGAAAAAGAGGGCTGTTTGGGGCTATAGCAGGTTTTATAGAGGGAGGATGGCAGGGAATGGTTGATGGTTGGTATGGGTACCACCATAGCAATGAGCAGGGGAGTGGGTACGCTGCAGACAAAGAATCCACCCAAAAGGCAATAGATGGAGTTACCAATAAGGTCAACTCGATCATTGACAAAATGAACACTCAATTTGAGGCAGTTGGAAGGGAGTTTAATAACTTAGAAAGGAGGATAGAGAATTTGAACAAGAAAATGGAAGACGGATTCCTAGATGTCTGGACCTATAATGCTGAACTTCTAGTTCTCATGGAAAACGAGAGGACTCTAGATTTCCATGACTCAAATGTCAAGAACCTTTACGACAAAGTCAGACTGCAGCTTAGGGATAATGCAAAGGAGCTGGGTAACGGTTGTTTCGAGTTCTATCACAAATGTGATAATGAATGCATGGAAAGTGTGAGAAATGGGACGTATGACTACCCTCAGTATTCAGAAGAAGCAAGATTAAAAAGAGAAGAAATAGACGGAGTGAAATTAGAATCAATAGGAACTTACCAAATACTGTCAATTTATTCAACAGTGGCGAGTTCCCTAGCACTGGCAATCATGGTGGCTGGTCTATCTTTATGGATGTGCTCCAATGGGTCGTTACAGTGCAGAATTTGCATT
		</sequence>
		<sequence>
			<taxon idref="HA|A/Muteswan/Hungary/6092/2017(HA)|959531|A/Muteswan/Hungary/6092/2017|2017-02-15|EPIISL255934"/>
			ATGGAGAACATAGTGCTTCTTCTTGCAACAGTCAGCCTTGTTAAAAGTGATCAGATTTGCATTGGTTACCATGCAAACAACTCGACAGAGCAAGTTGACACGATAATGGAAAAGAACGTCACTGTTACACATGCCCAAGACATACTAGAAAAAACACACAACGGGAAGCTCTGCGATCTGAATGGGGTGAAGCCTCTGATTTTAAAGGATTGTAGTGTAGCTGGATGGCTCCTCGGAAACCCAATGTGCGACGAATTCATCAGAGTGCCGGAATGGTCTTACATAGTGGAGAGGGCTAACCCAGCTAATGACCTCTGTTACCCAGGGAGCCTTAATGACTATGAAGAACTGAAACACCTGTTGAGCAGAATAAATCATTTTGAGAAGATTCTGATCATCCCCAAGAGTTCTTGGCCCAATCATGA--AACATCATTAGGGGTGAGCGCAGCTTGTCCATACCAGGGAACGCCCTCCTTTTTCAGAAATGTGGTATGGCTTATCAAAAAGAACGATGCATACCCAACAATAAAGATAAGCTACAATAATACCAATCGGGAAGATCTCTTGATACTGTGGGGGATTCATCATTCCAACAATGCAGAAGAGCAGACAAATCTCTATAAAAACCCAACCACCTATATTTCAGTTGGAACATCAACATTAAACCAGAGATTGGTACCAAAAATAGCTACTAGATCCCAAGTAAACGGGCAACGTGGAAGAATGGACTTCTTCTGGACAATTTTAAAACCGAATGATGCAATCCACTTCGAGAGTAATGGAAATTTCATTGCTCCAGAATATGCATACAAAATTGTCAAGAAAGGGGACTCAACAATTATGAAAAGTGGAGTGGAATATGGCCACTGCAACACCAAATGTCAAACCCCAGTAGGAGCGATAAACTCTAGTATGCCGTTCCACAATATACATCCTCTCACCATCGGGGAATGCCCCAAATACGTGAAGTCAAACAAGTTGGTCCTTGCGACTGGGCTCAGAAATAGTCCTCTAAGAGAAAAGAGAAGAAAAAGAGGGCTGTTTGGGGCTATAGCAGGTTTTATAGAGGGAGGATGGCAGGGAATGGTTGATGGTTGGTATGGGTACCACCATAGCAATGAGCAGGGGAGTGGGTACGCTGCAGACAAAGAATCCACCCAAAAGGCAATAGATGGAGTTACCAATAAGGTCAACTCGATCATTGACAAAATGAACACTCAATTTGAGGCAGTTGGAAGGGAGTTTAATAACTTAGAAAGGAGGATAGAGAATTTAAACAAGAAAATGGAAGACGGATTCCTAGATGTCTGGACCTATAATGCTGAACTTCTAGTTCTCATGGAAAACGAGAGGACTCTAGATTTCCATGACTCAAATGTCAAGAACCTTTACGACAAAGTCAGACTGCAGCTTAGGGATAATGCAAAGGAGCTGGGTAACGGTTGTTTCGAGTTCTATCACAAATGTGATAATGAATGTATGGAAAGTGTGAGAAATGGGACGTATGACTACCCTCAGTATTCAGAAGAAGCAAGATTAAAAAGAGAAGAAATAAGCGGAGTGAAATTAGAATCAATAGGAACTTACCAAATACTGTCAATTTATTCAACAGTGGCGAGTTCCCTAGCACTGGCAATCATGGTGGCTGGTCTATCTTTATGGATGTGCTCCAATGGGTCGTTACAGTGCAGAATTTGCATT
		</sequence>
		<sequence>
			<taxon idref="HA|A/Goose/Hungary/59712/2016(HA)|956128|A/Goose/Hungary/59712/2016|2016-11-26|EPIISL255398"/>
			ATGGAGAACATAGTGCTTCTTCTTGCAATAGTTAGCCTTGTTAAAAGTGATCAGATTTGCATTGGTTACCATGCAAACAACTCGACAGAGCAAGTTGACACGATAATGGAAAAGAACGTCACTGTTACACATGCCCAAGACATACTGGAAAAAACACACAACGGGAAGCTCTGCGATCTAAATGGGGTGAAGCCTCTGATTTTAAAGGATTGTAGTGTAGCTGGATGGCTCCTCGGAAACCCAATGTGCGACGAATTCATCAGAGTGCCGGAATGGTCTTACATAGTGGAGAGGGCTAACCCAGCTAATGACCTCTGTTACCCAGGGAGCCTCAATGACTATGAAGAACTGAAACACCTGTTGAGCAGAATAAATCATTTTGAGAAGATTCTGATCATCCCCAAGAGTTCTTGGCCCAATCATGA--AACATCATTAGGGGTAAGCGCAGCTTGTCCATATCAGGGAACGCCCTCCTTTTTCAGAAATGTGGTATGGCTTATCAAAAAGAACGATGCATACCCAATAATAAAGATAAGCTACAATAATACCAATCGGGAAGATCTCTTGATACTGTGGGGGATTCATCATTCCAACAATGCAGAAGAGCAGACAAATCTCTATAAAAACCCAACCACCTATATTTCAGTTGGAACATCAACATTAAACCAGAGATTGGTACCAAAAATAGCTACTAGATCCCAAGTAAACGGGCAACGTGGAAGAATGGACTTCTTCTGGACAATTTTAAAACCGAATGATGCAATCCACTTCGAGAGTAATGGAAATTTCATTGCTCCAGAATATGCATACAAAATTGTCAAGAAAGGGGACTCAACAATTATGAAAAGTGGAGTGGAATATGGCCACTGCAACACCAAATGTCAAACCCCAGTAGGAGCGATAAACTCTAGTATGCCGTTCCACAATATACATCCTCTCACCATCGGGGAATGCCCCAAATACGTGAAGTCAAACAAGTTGGTCCTTGCGACTGGGCTCAGAAATAGTCCTCTAAGAGAAAAGAGAAGAAAAAGAGGGCTATTTGGGGCTATAGCAGGTTTTATAGAGGGAGGATGGCAGGGAATGGTTGATGGTTGGTATGGGTACCACCATAGCAATGAGCAGGGGAGTGGGTACGCTGCAGACAAAGAATCCACCCAAAAGGCAATAGATGGAGTTACCAATAAGGTCAACTCGATCATTGACAAAATGAACACTCAATTTGAGGCAGTTGGAAGGGAGTTTAATAACTTAGAAAGGAGGATAGAGAATTTGAACAAGAAAATGGAAGACGGATTCCTAGATGTCTGGACCTATAATGCTGAACTTCTAGTTCTCATGGAAAACGAGAGGACTCTAGATTTCCATGACTCAAATGTCAAGAACCTTTACGACAAAGTCAGACTGCAGCTTAGGGATAATGCAAAGGAGCTGGGTAACGGTTGTTTCGAGTTCTATCACAAATGTGATAATGAATGTATGGAAAGTGTGAGAAATGGGACGTATGACTACCCTCAGTATTCAGAAGAAGCAAGATTAAAAAGAGAAGAAATAGGCGGAGTGAAATTAGAATCAATAGGAACTTACCAAATACTGTCAATTTATTCAACAGTGGCGAGTTCCCTAACACTGGCAATCATGGTGGCTGGTCTATCTTTATGGATGTGCTCCAATGGGTCGTTACAGTGCAGAATTTGCATT
		</sequence>
		<sequence>
			<taxon idref="HA|A/Pheasant/Hungary/7685/2017(HA)|959555|A/Pheasant/Hungary/7685/2017|2017-02-24|EPIISL255937"/>
			ATGGAGAACATAGTGCTTCTTCTTGCAATAGTTAGCCTTGTTAAAAGTGATCAGATTTGCATTGGTTACCATGCAAACAACTCGACAGAGCAGGTTGACACGATAATGGAAAAGAACGTCACTGTTACACATGCCCAAGACATACTGGAAAAAACACACAACGGGAAGCTCTGCGATCTAAATGGGGTGAAGCCTCTGATTTTAAAGGATTGTAGTGTAGCTGGATGGCTCCTCGGAAACCCAATGTGCGACGAATTCATCAGAGTGCCGGAATGGTCTTACATAGTGGAGAGGGCTAACCCAGCTAATGACCTCTGTTACCCAGGGAGCCTCAATGACTATGAAGAACTGAAACACCTGTTGAGCAGAATAAATCATTTTGAGAAGATTCTGATCATCCCCAAGAGTTCTTGGCCCAATCATGA--AACATCATTAGGGGTAAGCGCAGCTTGTCCATATCAGGGAACGCCCTCCTTTTTCAGAAATGTGGTATGGCTTATCAAAAAGAACGATGCATACCCAACAATAAAGATAAGCTACAATAATACCAATCGGGAAGATCTCTTGATACTGTGGGGGATTCATCATTCCAACAATGCAGAAGAGCAGACAAATCTCTACAAAAACCCAACCACCTATATTTCAGTTGGAACATCAACATTAAACCAGAGATTGGTACCAAAAATAGCTACTAGATCCCAAGTAAACGGGCAACGTGGAAGAATGGACTTCTTCTGGACAATTTTAAAACCGAATGATGCAATCCACTTCGAGAGTAATGGAAATTTCATTGCTCCAGAATATGCATACAAAATTGTCAAGAAAGGGGACTCAACAATTATGAAAAGTGGAGTGGAATATGGCCACTGCAACACCAAATGTCAAACCCCAGTAGGAGCGATAAACTCTAGTATGCCGTTCCACAATATACATCCTCTCACCATCGGGGAATGCCCCAAATACGTGAAGTCAAACAAGTTGGTCCTTGCGACTGGGCTCAGAAATAGTCCTCTAAGAGAAAAGAGAAGAAAAAGAGGGCTGTTTGGGGCTATAGCAGGTTTTATAGAGGGAGGATGGCAGGGAATGGTTGATGGTTGGTATGGGTACCACCATAGCAATGAGCAGGGGAGTGGGTACGCTGCAGACAAAGAATCCACCCAAAAGGCAATAGATGGAGTTACCAATAAGGTCAACTCGATCATTGACAAAATGAACACTCAATTTGAGGCAGTTGGAAGGGAGTTTAATAACTTAGAAAGGAGGATAGAGAATTTGAACAAGAAAATGGAAGACGGATTCCTAGATGTCTGGACCTATAATGCTGAACTTCTAGTTCTCATGGAAAACGAGAGGACTCTAGATTTCCATGACTCAAATGTCAAGAACCTTTACGACAAAGTCAGACTGCAGCTTAGGGATAATGCAAAGGAGCTGGGTAACGGTTGTTTCGAGTTCTATCACAAATGTGATAATGAATGTATGGAAAGTGTGAGAAATGGGACGTATGACTACCCTCAGTATTCAGAAGAAGCAAGATTAAAAAGAGAAGAAATAGGCGGAGTGAAATTAGAATCAATAGGAATTTACCAAATACTGTCAATTTATTCAACAGTGGCGAGTTCCCTAGCACTGGCAATCATGGTGGCTGGTCTATCTTTATGGATGTGCTCCAATGGGTCGTTACAGTGCAGAATTTGCATT
		</sequence>
		<sequence>
			<taxon idref="HA|A/Pheasant/Hungary/6553/2017(HA)|959547|A/Pheasant/Hungary/6553/2017|2017-02-16|EPIISL255936"/>
			ATGGAGAACATAGTGCTTCTTCTTGCAATAGTTAGCCTTGTTAAAAGTGATCAGATTTGCATTGGTTACCATGCAAACAACTCGACAGAGCAGGTTGACACGATAATGGAAAAGAACGTCACTGTTACACATGCCCAAGACATACTGGAAAAAACACACAACGGGAAGCTCTGCGATCTAAATGGGGTGAAGCCTCTGATTTTAAAGGATTGTAGTGTAGCTGGATGGCTCCTCGGAAACCCAATGTGCGACGAATTCATCAGAGTGCCGGAATGGTCTTACATAGTGGAGAGGGCTAACCCAGCTAATGACCTCTGTTACCCAGGGAGCCTCAATGACTATGAAGAACTGAAACACCTGTTGAGCAGAATAAATCATTTTGAGAAGATTCTGATCATCCCCAAGAGTTCTTGGCCCAATCATGA--AACATCATTAGGGGTAAGCGCAGCTTGTCCATATCAGGGAACGCCCTCCTTTTTCAGAAATGTGGTATGGCTTATCAAAAAGAACGATGCATACCCAACAATAAAGATAAGCTACAATAATACCAATCGGGAAGATCTCTTGATACTGTGGGGGATTCATCATTCCAACAATGCAGAAGAGCAGACAAATCTCTACAAAAACCCAACCACCTATATTTCAGTTGGAACATCAACATTAAACCAGAGATTGGTACCAAAAATAGCTACTAGATCCCAAGTAAACGGGCAACGTGGAAGAATGGACTTCTTCTGGACAATTTTAAAACCGAATGATGCAATCCACTTCGAGAGTAATGGAAATTTCATTGCTCCAGAATATGCATACAAAATTGTCAAGAAAGGGGACTCAACAATTATGAAAAGTGGAGTGGAATATGGCCACTGCAACACCAAATGTCAAACCCCAGTAGGAGCGATAAACTCTAGTATGCCGTTCCACAATATACATCCTCTCACCATCGGGGAATGCCCCAAATACGTGAAGTCAAACAAGTTGGTCCTTGCGACTGGGCTCAGAAATAGTCCTCTAAGAGAAAAGAGAAGAAAAAGAGGGCTGTTTGGGGCTATAGCAGGTTTTATAGAGGGAGGATGGCAGGGAATGGTTGATGGTTGGTATGGGTACCACCATAGCAATGAGCAGGGGAGTGGGTACGCTGCAGACAAAGAATCCACCCAAAAGGCAATAGATGGAGTTACCAATAAGGTCAACTCGATCATTGACAAAATGAACACTCAATTTGAGGCAGTTGGAAGGGAGTTTAATAACTTAGAAAGGAGGATAGAGAATTTGAACAAGAAAATGGAAGACGGATTCCTAGATGTCTGGACCTATAATGCTGAACTTCTAGTTCTCATGGAAAACGAGAGGACTCTAGATTTCCATGACTCAAATGTCAAGAACCTTTACGACAAAGTCAGACTGCAGCTTAGGGATAATGCAAAGGAGCTGGGTAACGGTTGTTTCGAGTTCTATCACAAATGTGATAATGAATGTATGGAAAGTGTGAGAAATGGGACGTATGACTACCCTCAGTATTCAGAAGAAGCAAGATTAAAAAGAGAAGAAATAGGCGGAGTGAAATTAGAATCAATAGGAATTTACCAAATACTGTCAATTTATTCAACAGTGGCGAGTTCCCTAGCACTGGCAATCATGGTGGCTGGTCTATCTTTATGGATGTGCTCCAATGGGTCGTTACAGTGCAGAATTTGCATT
		</sequence>
		<sequence>
			<taxon idref="HA|A/Muteswan/Hungary/6276/2017(HA)|959539|A/Muteswan/Hungary/6276/2017|2017-02-16|EPIISL255935"/>
			ATGGAGAACATAGTGCTTCTTCTTGCAATAGTTAGCCTTGTTAAAAGTGATCAGATTTGCATTGGTTACCATGCAAACAACTCGACAGAGCAAGTTGACACGATAATGGAAAAGAACGTCACTGTTACACATGCCCAAGACATACTGGAAAAAACACACAACGGGAAGCTCTGCGATCTAAATGGGGTGAAGCCTCTGATTTTAAAGGATTGTAGTGTAGCTGGATGGCTCCTCGGAAACCCAATGTGCGACGAATTCATCAGAGTGCCGGAATGGTCTTACATAGTGGAGAGGGCTAACCCAGCTAATGACCTCTGTTACCCAGGGAGCCTCAATGACTATGAAGAACTGAAACACCTGTTGAGCAGAATAAATCATTTTGAGAAGATTCTGATCATCCCCAAGAGTTCTTGGCCCAATCATGA--AACATCATTAGGGGTAAGCGCAGCTTGTCCATATCAGGGAACGCCCTCCTTTTTCAGAAATGTGGTATGGCTTATCAAAAAGAACGATGCATACCCAACAATAAAGATAAGCTACAATAATACCAATCGGGAAGATCTCTTGATACTGTGGGGGATTCATCATTCCAACAATGCAGAAGAGCAGACAAATCTCTATAAAAACCCAACCACCTATATTTCAGTTGGAACATCAACATTAAACCAGAGATTGGTACCAAAAATAGCTACTAGATCCCAAGTAAACGGGCAACGTGGAAGAATGGACTTCTTCTGGACAATTTTAAAACCGAATGATGCAATCCACTTCGAGAGTAATGGAAATTTCATTGCTCCAGAATATGCATACAAAATTGTCAAGAAAGGGGACTCAACAATTATGAAAAGTGGAGTGGAATATGGCCACTGCAACACCAAATGTCAAACCCCAGTAGGAGCGATAAACTCTAGTATGCCGTTCCACAATATACATCCTCTCACCATCGGGGAATGCCCCAAATACGTGAAGTCAAACAAGTTGGTCCTTGCGACTGGGCTCAGAAATAGTCCTCTAAGAGAAAAGAGAAGAAAAAGAGGGCTGTTTGGGGCTATAGCAGGTTTTATAGAGGGAGGATGGCAGGGAATGGTTGATGGTTGGTATGGGTACCACCATAGCAATGAGCAGGGGAGTGGGTACGCTGCAGACAAAGAATCCACCCAAAAGGCAATAGATGGAGTTACCAATAAGGTCAACTCGATCATTGACAAAATGAACACTCAATTTGAGGCAGTTGGAAGGGAGTTTAATAACTTAGAAAGGAGGATAGAGAATTTGAACAAGAAAATGGAAGACGGATTCCTAGATGTCTGGACCTATAATGCTGAACTTCTAGTTCTCATGGAAAACGAGAGGACTCTAGATTTCCATGACTCAAATGTCAAGAACCTTTACGACAAAGTCAGACTGCAGCTTAGGGATAATGCAAAGGAGCTGGGTAACGGTTGTTTCGAGTTCTATCACAAATGTGATAATAAATGTATGGAAAGTGTGAGAAATGGGACGTATGACTACCCTCAGTATTCAGAAGAAGCAAGATTAAAAAGAGAAGAAATAGGCGGAGTGAAATTAGAATCAATAGGAACTTACCAAATACTGTCAATTTATTCAACAGTGGCGAGTTCCCTAGCACTGGCAATCATGGTGGCTGGTCTATCTTTATGGATGTGCTCCAATGGGTCGTTACAGTGCAGAATTTGCATT
		</sequence>
		<sequence>
			<taxon idref="HA|A/TuftedDuck/Netherlands/1/2016|959129|A/TuftedDuck/Netherlands/1/2016|2016-11-25|EPIISL255891"/>
			NNNNNNNNNNNNNNNNNNNNNNNNNNNNNNNNNNNNNNNNNNNNNNNNGATCAGATTTGCATTGGTTACCATGCAAACAACTCGACAGAGCAAGTTGACACGATAATGGAAAAGAACGTCACTGTTACACATGCCCAAGACATACTGGAAAAAACACACAACGGGAAGCTCTGCGATCTAAATGGGGTGAAGCCTCTGATTTTAAAGGATTGTAGTGTAGCTGGATGGCTCCTCGGAAACCCAATGTGCGACGAATTCATCAGAGTGCCGGAATGGTCTTACATAGTGGAGAGGGCTAATCCAGCTAATGACCTCTGTTACCCAGGGAGCCTCAATGACTATGAAGAACTGAAACACCTGTTGAGCAGAATAAATCATTTTGAGAAGATTCTGATCATCCCCAAGAGTTCTTGGCCCAATCATGA--AACATCATTAGGGGTGAGCGCAGCTTGTCCATACCAGGGAACGCCCTCCTTTTTCAGAAATGTGGTATGGCTTATCAAAAAGAACGATGCATACCCAACAATAAAGATAAGCTACAATAATACCAATCGGGAAGATCTCTTGATACTGTGGGGGATTCATCATTCCAACAATGCAGAAGAGCAGACAAATCTCTATAAAAACCCAACCACCTATATTTCAGTTGGAACATCAACATTAAACCAGAGATTGGTACCAAAAATAGCTACTAGATCCCAAGTAAACGGGCAACGTGGAAGAATGGACTTCTTCTGGACAATTTTAAAACCGAATGATGCAATCCATTTCGAGAGTAATGGAAATTTCATTGCTCCAGAATATGCATACAAAATTGTCAAGAAAGGGGACTCAACAATTATGAAAAGTGGAGTGGAATATGGCCACTGCAACACCAAATGTCAAACCCCAGTAGGAGCGATAAACTCTAGTATGCCGTTCCACAATATACATCCTCTCACCATCGGGGAATGCCCCAAATACGTGAAGTCAAACAAGTTGGTCCTTGCGACTGGGCTCAGAAATAGTCCTCTAAGAGAAAAGAGAAGAAAAAGAGGGCTGTTTGGGGCTATAGCAGGTTTTATAGAGGGAGGATGGCAGGGAATGGTTGATGGTTGGTATGGGTACCACCATAGCAATGAGCAGGGGAGTGGGTACGCTGCAGACAAAGAGTCCACCCAAAAGGCAATAGATGGAGTTACCAATAAGGTCAACTCGATCATTGACAAAATGAACACTCAATTTGAGGCAGTTGGAAGGGAGTTTAATAACTTAGAAAGGAGGATAGAGAATTTGAACAAGAAAATGGAAGACGGATTCCTAGATGTCTGGACCTATAATGCTGAACTTCTAGTTCTCATGGAAAACGAGAGGACTCTAGATTTCCATGACTCAAATGTCAAGAACCTTTACGACAAAGTCAGACTGCAGCTTAGGGATAATGCAAAGGAGCTGGGTAACGGTTGTTTCGAATTCTATCACAAATGTGATAATGAATGTATGGAAAGTGTGAGAAATGGGACGTATGACTACCCTCAGTATTCAGAAGAAGCAAGATTAAAAAGAGAAGAAATAAGCGGAGTGAAATTAGAATCAATAGGAACTTACCAAATACTGTCAATTTATTCAACAGTGGCGAGTTCCCTAGCACTGGCAATCATGGTGGCTGGTCTATCTTTATGGATGTGCTCCAATGGGTCGTTACAGTGCAGAATTTGCATT
		</sequence>
		<sequence>
			<taxon idref="HA|A/chicken/Poland/116/2016|1186557|A/chicken/Poland/116/2016|2016-12-30|EPIISL300939"/>
			ATGGAGAACATGGTGCTTCTTCTTGCAATAGTTAGCCTTGTTAAAAGTGATCAGATTTGCATTGGTTACCATGCAAACAACTCGACAGAGCAAGTTGACACGATAATGGAAAAGAACGTCACTGTTACACATGCCCAAGACATACTGGAAAAAACACACAACGGGAAGCTCTGCGATCTAAATGGGGTGAAGCCTCTGATTTTAAAGGATTGTAGTGTAGCTGGATGGCTCCTCGGAAATCCAATGTGCGACGAATTCATCAGAGTGCCGGAATGGTCTTACATAGTGGAGAGGGCTAACCCAGCTAATGACCTCTGTTACCCAGGGAGCCTCAATGACTATGAAGAACTGAAACACCTGTTGAGCAGAATAAATCATTTTGAGAAGATTCAGATCATCCCCAAGAGTTCTTGGCCCAATCATGA--AACATCATTAGGGGTAAGCGCAGCTTGTCCATATCAGGGAACGCCCTCCTTTTTCAGAAATGTGGTATGGCTTATCAAAAAGAACGATGCATACCCAACAATAAAGATAAGCTACAATAATACCAATCGGGAAGATCTCTTGATACTGTGGGGGATTCATCATTCCAACAATGCAGAAGAGCAGACAAATCTCTACAAAAACCCAACCACCTATATTTCAGTTGGAACATCAACATTAAACCAGAGATTGGTACCAAAAATAGCTACTAGATCCCAAGTAAACGGGCAACGTGGAAGAATGGACTTCTTCTGGACAATTTTAAAACCGAATGATGCAATCCACTTCGAGAGTAATGGAAATTTCATTGCTCCAGAATATGCATACAAAATTGTCAAGAAAGGGGACTCAACAATTATGAAAAGTGGAGTGGAATATGGCCACTGCAACACCAAATGTCAAACCCCAGTAGGAGCGATAAACTCTAGTATGCCGTTCCACAATATACATCCTCTCACCATCGGGGAATGCCCCAAATACGTGAAGTCAAACAAGTTGGTCCTTGCGACTGGGCTCAGAAATAGTCCTCTAAGAGAAAAGAGAAGAAAAAGAGGGCTGTTTGGGGCTATAGCAGGTTTTATAGAGGGAGGATGGCAGGGAATGGTTGATGGTTGGTATGGGTACCACCATAGCAATGAGCAGGGGAGTGGGTACGCTGCAGACAAAGAATCCACCCAAAAGGCAATAGATGGAGTTACCAATAAGGTCAACTCGATCATTGACAAAATGAACACTCAATTTGAGGCAGTTGGAAGGGAGTTTAATAACTTAGAAAGGAGAATAGAGAATTTGAACAAGAAAATGGAAGACGGATTCCTAGATGTCTGGACCTATAATGCTGAACTTCTAGTTCTCATGGAAAACGAGAGGACTCTAGATTTCCATGACTCAAATGTCAAGAACCTTTACGACAAAGTCAGACTGCAGCTTAGGGATAATGCAAAGGAGCTGGGTAATGGTTGTTTCGAGTTCTATCACAAATGTGATAATGAATGCATGGAAAGTGTGAGAAATGGGACGTATGACTACCCTCAGTATTCAGAAGAAGCAAGATTAAAAAGAGAAGAAATAGGCGGAGTGAAATTAGAATCAATAGGAACTTACCAAATACTGTCAATTTATTCAACAGTGGCGAGTTCCCTAGCACTGGCAATCATGGTGGCTGGTCTATCTTTATGGATGTGCTTCAATGGGTCGTTACAGTGCAGAATTTGCATT
		</sequence>
		<sequence>
			<taxon idref="HA|A/domesticduck/Germany-MV/R9764/2916|963516|A/domesticduck/Germany-MV/R9764/2016|2016-11-21|EPIISL256818"/>
			ATGGAGAACATAGTGCTTCTTCTTGCAATAGTTAGCCTTGTTAAAAGTGATCAGATTTGCATTGGTTACCATGCAAACAACTCGACAGAGCAAGTTGATACGATAATGGAAAAGAACGTCACTGTTACACATGCCCAAGACATACTGGAAAAAACACACAACGGGAAGCTCTGCGATCTAAATGGGGTGAAGCCTCTGATTTTAAAGGATTGTAGTGTAGCTGGATGGCTCCTCGGAAACCCAATGTGCGACGAATTCATCAGAGTGCCGGAATGGTCTTACATAGTGGAGAGGGCTAATCCAGCTAATGACCTCTGTTACCCAGGGAGCCTCAATAACTATGAAGAACTGAAACACCTGTTGAGCAGAATAAATCATTTTGAGAAGATTCTGATCATCCCCAAGAGTTCTTGGCCCAATCATGA--AACATCATTAGGGGTGAGCGCAGCCTGTCCATACCAGGGAACGCCCTCCTTTTTCAGAAATGTGGTATGGCTTATCAAAAAGAACGATGCATACCCAACAATAAAGATAAGCTACAATAATACCAATCGGGAAGATCTCTTGATACTGTGGGGAATTCATCATTCCAACAATGCAGAAGAGCAGACAAATCTCTATAAAAACCCAACCACCTATATTTCAGTTGGAACATCAACATTAAACCAGAGATTGGTACCAAAAATAGCTACTAGATCCCAAGTAAACGGGCAACGTGGAAGAATGGACTTCTTCTGGACAATTTTAAAACCGAATGATGCAATCCATTTCGAGAGTAATGGAAATTTCATTGCTCCAGAATATGCATACAAAATTGTCAAGAAAGGGGACTCAACAATTATGAAAAGTGGAGTGGAATATGGCCACTGCAACACCAAATGTCAAACCCCAGTAGGAGCGATAAACTCTAGTATGCCGTTCCACAATATACATCCTCTCACCATCGGGGAATGCCCCAAATACGTGAAGTCAAACAAGTTGGTCCTTGCGACTGGGCTCAGAAATAGTCCTCTAAGAGAAAAGAGAAGAAAGAGAGGGCTGTTTGGAGCTATAGCAGGTTTTATAGAGGGAGGATGGCAGGGAATGGTTGATGGTTGGTATGGGTACCACCATAGCAATGAGCAGGGGAGTGGGTACGCTGCAGACAAAGAATCCACCCAAAAGGCAATAGATGGAGTTACCAATAAGGTCAACTCGATCATTGACAAAATGAACACTCAATTTGAGGCAGTTGGAAGGGAGTTTAATAACTTAGAAAGGAGGATAGAGAATTTGAACAAGAAAATGGAAGACGGATTCCTAGATGTCTGGACCTATAATGCTGAACTTCTAGTTCTCATGGAAAACGAGAGGACTCTAGATTTCCATGACTCAAATGTCAAGAACCTTTACGACAAAGTCAGACTGCAGCTTAGGGATAATGCAAAGGAGCTGGGTAACGGTTGTTTCGAATTCTATCACAAATGTGATAATGAATGTATGGAAAGTGTGAGAAATGGGACGTATTACTACCCTCAGTATTCAGAAGAAGCAAGATTAAAAAGAGAAGAAATAAGCGGAGTGAAATTAGAATCAATAGGAACTTACCAAATACTGTCAATTTATTCAACAGTGGCGAGTTCCCTAGCACTGGCAATCATGGTGGCTGGTCTATCTTTATGGATGTGCTCCAATGGGTCGTTACAGTGCAGAATTTGCATT
		</sequence>
		<sequence>
			<taxon idref="HA|A/Goose/Hungary/59763/2016(HA)|1032516|A/Goose/Hungary/59763/2016|2016-11-27|EPIISL271709"/>
			ATGGAGAACATAGTGCTTCTTCTTGCAATAGTTAGCCTTGTTAAAAGTGATCAGATTTGCATTGGTTACCATGCAAACAACTCGACAGAGCAAGTTGACACGATAATGGAAAAGAACGTCACTGTTACACATGCCCAAGACATACTGGAAAAAACACACAACGGGAAGCTCTGCGATCTAAATGGGGTGAAGCCTCTGATTTTAAAGGATTGTAGTGTAGCTGGATGGCTCCTCGGAAACCCAATGTGCGACGAATTCATCAGAGTGCCGGAATGGTCTTACATAGTGGAGAGGGCTAACCCAGCTAATGACCTCTGTTACCCAGGGAGCCTCAATGACTATGAAGAACTGAAACACCTGTTGAGCAGAATAAATCATTTTGAGAAGATTCTGATCATCCCCAAGAGTTCTTGGCCCAATCATGA--AACATCATTAGGGGTAAGCGCAGCTTGTCCATATCAGGGAACGCCCTCCTTTTTCAGAAATGTGGTATGGCTTATCAAAAAGAACGATGCATACCCAACAATAAAGATAAGCTACAATAATACCAATCGGGAAGATCTCTTGATACTGTGGGGGATTCATCATTCCAACAATGCAGAAGAGCAGACAAATCTCTATAAAAACCCAACCACCTATATTTCAGTTGGAACATCAACATTAAACCAGAGATTGGTACCAAAAATAGCTACTAGATCCCAAGTAAACGGGCAACGTGGAAGAATGGACTTCTTCTGGACAATTTTAAAACCGAATGATGCAATCCACTTCGAGAGTAATGGAAATTTCATTGCTCCAGAATATGCATACAAAATTGTCAAGAAAGGGGACTCAACAATTATGAAAAGTGGAGTGGAATATGGCCACTGCAACACCAAATGTCAAACCCCAGTAGGAGCGATAAACTCTAGTATGCCGTTCCACAATATACATCCTCTCACCATCGGGGAATGCCCCAAATACGTGAAGTCAAACAAGTTGGTCCTTGCGACTGGGCTCAGAAATAGTCCTCTAAGAGAAAAGAGAAGAAAAAGAGGGCTGTTTGGGGCTATAGCAGGTTTTATAGAGGGAGGATGGCAGGGAATGGTTGATGGTTGGTATGGGTACCACCATAGCAATGAGCAGGGGAGTGGGTACGCTGCAGACAAAGAATCCACCCAAAAGGCAATAGATGGAGTTACCAATAAGGTCAACTCGATCATTGACAAAATGAACACTCAATTTGAGGCAATTGGAAGGGAGTTTAATAACTTAGAAAGGAGGATAGAGAATTTGAACAAGAAAATGGAAGACGGATTCCTAGATGTCTGGACCTATAATGCTGAACTTCTAGTTCTCATGGAAAACGAGAGGACTCTAGATTTCCATGACTCAAATGTCAAGAACCTTTACGACAAAGTCAGACTGCAGCTTAGGGATAATGCAAAGGAGCTGGGTAACGGTTGTTTCGAGTTCTATCACAAATGTGATAATAAATGTATGGAAAGTGTGAGAAATGGGACGTATGACTACCCTCAGTATTCAGAAGAAGCAAGATTAAAAAGAGAAGAAATAGGCGGAGTGAAATTAGAATCAATAGGAACTTACCAAATACTGTCAATTTATTCAACAGTGGCGAGTTCCCTAGCACTGGCAATCATGGTGGCTGGTCTATCTTTATGGATGTGCTCCAATGGGTCGTTACAGTGCAGAATTTGCATT
		</sequence>
		<sequence>
			<taxon idref="HA|A/mandarinduck/Shanghai/PD4/2016|1074705|A/mandarinduck/Shanghai/PD4/2016|2016-11-17|EPIISL280490"/>
			NNNNNNNNNNNNGTG---------------GTTAGCCTTGTTAAAAGTGATCAGATTTGCATTGGTTACCATGCAAACAACTCGACAGAGCAGGTTGACACGATAATGGAAAAAAACGTCACTGTTACACATGCCCAAGACATACTGGAAAAGACACACAACGGGAGGCTCTGCGATCTGAATGGAGTGAAACCTCTGATTTTAAAGGATTGTAGTGTAGCTGGATGGCTTCTTGGAAACCCAATGTGCGACGAATTCATCAGAGTGCCGGAATGGTCTTACATAGTGGAGAGGACTAACCCAGCCAATGACCTCTGTTACCCGGGGAACCTCAATGACTATGAAGAACTGAAACACCTATTGAGCAGAATAAATCATTTTGAGAAGACTCTGATCATCCCCAAGAGTTCTTGGCCCAATCATGA--AACATC---AGGGGTGAGCGCAGCATGCCCATACCAGGGAGTGCCCTCCTTTTTCAGAAATGTGGTATGGCTTACCAAAAAGAACGATGCATACCCAACAATAAAGATGAGCTACAATAATACCAATGGGGAAGATCTTTTGATACTGTGGGGGATTCATCATTCCAGCAATGCAGCAGAGCAGACAAATCTCTATAAAAACCCAACCACCTATGTTTCCGTTGGGACATCAACATTAAACCAGAGATTGGTGCCAAAAATAACTACTAGATCCCAAGTAAACGGGCAACAAGGAAGAATAGATTTCTTCTGGACAATTTTAAAACCGAATGATGCAATCCACTTTGAGAGTAATGGAAATTTTATTGCTCCAGAATATGCATACAAAATAGTCAAGAAAGGGGACTCAACAATTATGAAAAGTGAAATGGAATATGGCCACTGCAACACCAAGTGTCAAACTCCAATAGGGGCGATAAACTCTAGTATGCCATTCCACAATATACACCCTCTCACCATCGGGGAGTGCCCCAAATACGTGAAATCAAACAAATTAGTCCTTGCGACTGGACTCAGAAATAGTCCTTTAAGAGAAAGAAGAAGAAAAAGAGGACTATTTGGAGCTATAGCAGGGTTCATAGAGGGAGGATGGCAAGGAATGGTAGATGGTTGGTATGGGTACCACCATAGCAATGAACAGGGGAGTGGGTACGCTGCAGACAGAGAATCCACCCAAAAGGCAATAGATGGAGTTACCAATAAGGTCAACTCGATAATCGACAAAATGAACACTCAATTTGAGGCCGTTGGAAGGGAGTTTAATAACTTAGAACGGAGAATAGAGAATTTAAATAAGAAAATGGAAGACGGATTCCTAGATGTCTGGACTTACAATGCTGAACTTTTGGTTCTCATGGAAAATGAGAGAACTTTAGATTTTCACGATTCAAATGTAAAAAACCTTTATGACAAAGTCCGACTACAGCTTAGGGATAATGCAAAGGAGCTAGGTAATGGTTGTTTCGAGTTCTATCATAAATGTGATAATGAATGTATGGAAAGTGTAAGAAATGGGACGTATGACTATCCCCAGTATTCAGAAGAGTCAAGATTAAAAAGGGAAGAAATAAGCGGAGTGAAATTGGAATCAATAGGAACTTACCAAATACTGTCAATTTATTCAACAGTGGCGAGTTCCCTAGCACTGGCAATCATTGTGGCTGGTCTATCTTTATGGATGTGCTCCAATGGGTCGTTACAATGCAGAATTTGCATT
		</sequence>
		<sequence>
			<taxon idref="HA|A/Goose/Hungary/63743/2016(HA)|1032540|A/Goose/Hungary/63743/2016|2016-12-11|EPIISL271712"/>
			ATGGAGAACATAGTGCTTCTTCTTGCAATAGTTAGCCTTGTTAAAAGTGATCAGATTTGCATTGGTTACCATGCAAACAACTCGACAGAGCAAGTTGACACGATAATGGAAAAGAACGTCACTGTTACACATGCCCAAGACATACTGGAAAAAACACACAACGGGAAGCTCTGCGATCTAAATGGGGTGAAGCCTCTGATTTTAAAGGATTGTAGTGTAGCTGGATGGCTCCTCGGAAACCCAATGTGCGACGAATTCATCAGAGTGCCGGAATGGTCTTACATAGTGGAGAGGGCTAACCCAGCTAATGACCTCTGTTACCCAGGGAGCCTCAATGACTATGAAGAACTGAAACACCTGTTGAGCAGAATAAATCATTTTGAGAAGATTCTGATCATCCCCAAGAGTTCTTGGCCCAATCATGA--AACATCATTAGGGGTAAGCGCAGCTTGTCCATATCAGGGAACGCCCTCCTTTTTCAGAAATGTGGTATGGCTTATCAAAAAGAACGATGCATACCCAACAATAAAGATAAGCTACAATAATACCAATCGGGAAGATCTCTTGATACTGTGGGGGATTCATCATTCCAACAATGCAGAAGAGCAGACAAATCTCTATAAAAACCCAACCACCTATATTTCAGTTGGAACATCAACATTAAACCAGAGATTGGTACCAAAAATAGTTACTAGATCCCAAGTAAACGGGCAACGTGGAAGAATGGACTTCTTCTGGACAATTTTAAAACCGAATGATGCAATCCACTTCGAGAGTAATGGAAATTTCATTGCTCCAGAATATGCATACAAAATTGTCAAGAAAGGGGACTCAACAATTATGAAAAGTGGAGTGGAATATGGCCACTGCAACACCAAATGTCAAACCCCAGTAGGAGCGATAAACTCTAGTATGCCGTTCCACAATATACATCCTCTCACCATCGGGGAATGCCCCAAATACGTGAAGTCAAACAAGTTGGTCCTTGCGACTGGGCTCAGAAATAGTCCTCTAAGAGAAAAGAGAAGAAAAAGAGGGCTGTTTGGGGCTATAGCAGGTTTTATAGAGGGAGGATGGCAGGGAATGGTTGATGGTTGGTATGGGTACCACCATAGCAATGAGCAGGGGAGTGGGTACGCTGCAGACAAAGAATCCACCCAAAAGGCAATAGATGGAGTTACCAATAAGGTCAACTCGATCATTGACAAAATGAACACTCAATTTGAGGCAGTTGGAAGGGAGTTTAATAACTTAGAAAGGAGGATAGAGAATTTGAACAAGAAAATGGAAGACGGATTCCTAGATGTCTGGACCTATAATGCTGAACTTCTAGTTCTCATGGAAAACGAGAGGACTCTAGATTTCCATGACTCAAATGTCAAGAACCTTTACGACAAAGTCAGACTGCAGCTTAGGGATAATGCAAAGGAGCTGGGTAACGGTTGTTTCGAGTTCTATCACAAATGTGATAATAAATGTATGGAAAGTGTGAGAAATGGGACGTATGACTACCCTCAGTATTCAGAAGAAGCAAGATTAAAAAGAGAAGAAATAGGCGGAGTGAAATTAGAATCAATAGGAACTTACCAAATACTGTCAATTTATTCAACAGTGGCGAGTTCCCTAGCACTGGCAATCATGGTGGCTGGTCTATCTTTATGGATGTGCTCCAATGGGTCGTTACAGTGCAGAATTTGCATT
		</sequence>
		<sequence>
			<taxon idref="HA|A/turkey/Poland/15/2017|1186815|A/turkey/Poland/15/2017|2017-01-05|EPIISL300981"/>
			ATGGAGAACATAGTGCTTCTTCTTGCAATAGTTAGCCTTGTTAAAAGTGATCAGATTTGCATTGGTTACCATGCAAACAACTCGACAGAGCAAGTTGACACGATAATGGAAAAGAACGTCACTGTTACACATGCCCAAGACATACTGGAAAAAACACACAACGGGAAGCTCTGCGATCTAAATGGGGTGAAGCCTCTGATTTTAAAGGATTGTAGTGTAGCTGGATGGCTCCTCGGAAACCCAATGTGCGACGAATTCATCAGAGTGCCGGAATGGTCTTACATAGTGGAGAGGGCTAACCCAGCTAATGACCTCTGTTACCCAGGGAGCCTCAATGACTATGAAGAACTGAAACACCTGTTGAGCAGAATAAATCATTTTGAGAAGATTCTGATCATCCCCAAGAGTTCTTGGCCCAATCATGA--AACATCATTAGGGGTGAGCGCAGCTTGTCCATACCAGGGAACGCCCTCCTTTTTCAGAAATGTGGTATGGCTTATCAAAAAGAACGATGCATACCCAACAATAAAGATAAGCTACAATAATACCAATCGGGAAGATCTCTTGATACTGTGGGGGATTCATCATTCCAACAATGCAGAAGAGCAGACAAATCTCTATAAAAACCCAACCACCTATATTTCAGTTGGAACATCAACATTAAACCAGAGATTGGTACCAAAAATAGCCACTAGATCCCAAGTAAACGGGCAACGTGGAAGAATGGACTTCTTCTGGACAATTTTAAAACCGAATGATGCAATCCACTTCGAGAGTAATGGAAATTTCATTGCTCCAGAATATGCATACAAAATTGTCAAGAAAGGGGACTCAACAATTATGAAAAGTGGAGTGGAATATGGCCACTGCAACACCAAATGTCAAACCCCAGTAGGAGCGATAAACTCTAGTATGCCGTTCCACAATATACATCCTCTCACCATCGGGGAATGCCCCAAATACGTGAAGTCAAACAAGTTGGTCCTTGCGACTGGGCTCAGAAATAGTCCTCTAAGAGAAAAGAGAAGAAAAAGAGGGCTGTTTGGGGCTATAGCAGGTTTTATAGAGGGAGGATGGCAGGGAATGGTTGATGGTTGGTATGGGTACCACCATAGCAATGAGCAGGGGAGTGGGTACGCTGCAGACAAAGAATCCACCCAAAAGGCAATAGATGGAGTTACCAATAAGGTCAACTCGATCATTGACAAAATGAACACTCAATTTGAGGCAGTTGGAAGGGAGTTTAATAACTTAGAAAGGAGGATAGAGAATTTGAACAAGAAAATGGAAGACGGATTCCTAGATGTCTGGACCTATAATGCTGAACTTCTAGTTCTCATGGAAAACGAGAGGACTCTAGATTTCCATGACTCAAATGTCAAGAACCTTTACGACAAAGTCAGACTGCAGCTTAGGGATAATGCAAAGGAGCTGGGTAACGGTTGTTTCGAGTTCTATCACAAATGTGATAATGAATGTATGGAAAGTGTGAGAAATGGGACGTATGACTACCCTCAGTATTCAGAAGAAGCAAGATTAAAAAGAGAAGAAATAAGCGGAGTGAAATTAGAATCAATAGGAACTTACCAAATACTGTCAATTTATTCAACAGTGGCGAGTTCCCTAGCACTGGCAATCATGGTGGCTGGTCTATCTTTATGGATGTGCTCCAATGGGTCGTTACAGTGCAGAATTTGCATT
		</sequence>
		<sequence>
			<taxon idref="HA|A/Goose/Hungary/17051/2017(HA)|1032492|A/Goose/Hungary/17051/2017|2017-04-18|EPIISL271706"/>
			ATGGAGAACATAGTGCTTCTTCTTGCAATAGTTAGCCTTGTTAAAAGTGATCAGATTTGCATTGGTTACCATGCAAACAACTCGACAGAGCAAGTTGACACGATAATGGAAAAGAACGTCACTGTTACACATGCCCAAGACATACTGGAAAAAACACACAACGGGAAGCTCTGCGATCTAAATGGGGTGAAGCCTCTGATTTTAAAGGATTGTAGTGTAGCTGGATGGCTCCTCGGAAACCCAATGTGCGACGAATTCATCAGAGTGCCGGAATGGTCTTACATAGTGGAGAGGGCTAACCCAGCTAATGACCTCTGTTACCCAGGGAGCCTCAATGACTATGAAGAACTGAAACACCTGTTGAGCAGAATAAATCATTTTGAGAAGATTCTGATCATCCCCAAGAGTTCTTGGCCCAATCATGA--AACATCATTAGGGGTAAGCGCAGCTTGTCCATATCAGGGAACGCCCTCCTTTTTCAGAAATGTGGTATGGCTTATCAAAAAGAACGATGCATACCCAACAATAAAGATAAGCTACAATAATACCAATCGGGAAGATCTCTTGATACTGTGGGGGATTCATCATTCCAACAATGCAGAAGAGCAGACAAATCTCTATAAAAACCCAACCACCTATATTTCAGTTGGAACATCAACATTAAACCAGAGATTGGTACCAAAAATAGCTACTAGATCCCAAGTAAACGGGCAACGTGGAAGAATGGACTTCTTCTGGACAATTTTAAAACCGAATGATGCAATCCACTTCGAGAGTAATGGAAATTTCATTGCTCCAGAATATGCATACAAAATTGTCAAGAAAGGGGACTCAACAATTATGAAAAGTGGAGTGGAATATGGCCACTGCAACACCAAATGTCAAACCCCAGTAGGAGCGATAAACTCTAGTATGCCGTTCCACAATATACATCCTCTCACCATCGGGGAATGCCCCAAATACGTGAAGTCAAACAAGTTGGTCCTTGCGACTGGGCTCAGAAATAGTCCTCTAAGAGAAAAGAGAAGAAAAAGAGGGCTGTTTGGGGCTATAGCAGGTTTTATAGAGGGAGGATGGCAGGGAATGGTTGATGGTTGGTATGGGTACCACCATAGCAATGAGCAGGGGAGTGGGTACGCTGCAGACAAAGAATCCACCCAAAAGGCAATAGATGGAGTTACCAATAAGGTCAACTCGATCATTGACAAAATGAACACTCAATTTGAGGCAGTTGGAAGGGAGTTTAATAACTTAGAAAGGAGGATAGAGAATTTGAACAAGAAAATGGAAGACGGATTCCTAGATGTCTGGACCTATAATGCTGAACTTCTAGTTCTCATGGAAAACGAGAGGACTCTAGATTTCCATGACTCAAATGTCAAGAACCTTTACGACAAAGTCAGACTGCAGCTTAGGGATAATGCAAAGGAGCTGGGTAACGGTTGTTTCGAGTTCTATCACAAATGTGATAATAAATGTATGGAAAGTGTGAGAAATGGGACGTATGACTACCCTCAGTATTCAGAAGAAGCAAGATTAAAAAGAGAAGAAATAGGCGGAGTGAAATTAGAATCAATAGGAACTTACCAAATACTGTCAATTTATTCAACAGTGGCGAGTTCCCTAGCACTGGCAATCATGGTGGCTGGTCTATCTTTATGGATGTGCTCCAATGGGTCGTTACAGTGCAGAATTTGCATT
		</sequence>
		<sequence>
			<taxon idref="HA|A/chicken/Croatia/103/2016|873212|A/chicken/Croatia/103/2016|2016-12-27|EPIISL240540"/>
			NNGGAGAACATGGTGCTTCTTCTTGCAATAGTTAGCCTTGTTAAAAGTGATCAGATTTGCATTGGTTACCATGCAAACAACTCGACAGAGCAAGTTGACACGATAATGGAAAAGAACGTCACTGTTACACATGCCCAAGACATACTGGAAAAAACACACAACGGGAAGCTCTGCGATCTAAATGGGGTGAAGCCTCTGATTTTAAAGGATTGTAGTGTAGCTGGATGGCTCCTCGGAAACCCAATGTGCGACGAATTCATCAGAGTGCCGGAATGGTCTTACATAGTGGAGAGGGCTAACCCAGCTAATGACCTCTGTTACCCAGGGAGCCTCAATGACTATGAAGAACTGAAACACCTGTTGAGCAGAATAAATCATTTTGAGAAGATTCTGATCATCCCCAAGAGTTCTTGGCCCAATCATGA--AACATCATTAGGGGTAAGCGCAGCTTGTCCATATCAGGGAACGCCCTCCTTTTTCAGAAATGTGGTATGGCTTATCAAAAAGAACGATGCATACCCAACAATAAGGATAAGCTACAATAATACCAATCGGGAAGATCTCTTGATACTGTGGGGGATTCATCATTCCAACAATGCAGAAGAGCAGACAAATCTCTACAAAAACCCAACCACCTATATTTCAGTTGGAACATCAACATTAAACCAGAGATTGGTACCAAAAATAGCTACTAGATCCCAAGTAAACGGGCAACGTGGAAGAATGGACTTCTTCTGGACAATTTTAAAGCCGAATGATGCAATCCACTTCGAGAGTAATGGAAATTTCATTGCTCCAGAATATGCATACAAAATTGTCAAGAAAGGGGACTCAACAATTATGAAAAGTGGAGTGGAATATGGCCACTGCAACACCAAATGTCAAACCCCAGTAGGAGCGATAAACTCTAGTATGCCGTTCCACAATATACATCCTCTCACCATCGGGGAATGCCCCAAATACGTGAAGTCAAACAAGTTGGTCCTTGCGACTGGGCTCAGAAATAGTCCTCTAAGAGAAAAGAGAAGAAAAAGAGGGCTGTTTGGGGCTATAGCAGGTTTTATAGAGGGAGGATGGCAGGGAATGGTTGATGGTTGGTATGGGTACCACCATAGCAATGAGCAGGGAAGTGGGTACGCTGCAGACAAAGAATCCACCCAAAAGGCAATAGATGGAGTTACCAATAAGGTCAACTCGATCATTGACAAAATGAACACTCAATTTGAGGCAGTTGGAAGGGAGTTTAATAACTTAGAACGGAGGATAGAGAATTTGAACAAGAAAATGGAAGACGGATTCCTAGATGTCTGGACCTATAATGCTGAACTTCTAGTTCTCATGGAAAACGAGAGGACTCTAGATTTCCATGACTCAAATGTCAAAAACCTTTACGACAAAGTCAGACTGCAGCTTAGGGATAATGCAAAGGAGCTGGGTAACGGTTGTTTCGAGTTCTATCACAAATGTGATAATGAATGTATGGAAAGTGTGAGAAATGGGACGTATGACTACCCTCAGTATTCAGAAGAAGCAAGATTAAAAAGAGAAGAAATCGGCGGAGTGAAATTAGAATCAATAGGAACTTACCAAATACTGTCAATTTATTCAACAGTGGCGAGTTCCCTAGCACTGGCAATCATGGTGGCTGGTCTATCTTTATGGATGTGCTCCAATGGGTCGTTACAGTGCAGAATTTGCATT
		</sequence>
		<sequence>
			<taxon idref="HA|A/wildduck/Germany-BW/R8455/2016|859650|A/wildduck/Germany-BW/R8455/2016|2016-11-07|EPIISL237792"/>
			ATGGAGAACATAGTGCTTCTTCTTGCAATAGTTAGCCTTGTTAAAAGTGATCAGATTTGCATTGGTTACCATGCAAACAACTCGACAGAGCAAGTTGACACGATAATGGAAAAGAACGTCACTGTTACACATGCCCAAGACATACTGGAAAAAACACACAACGGGAAGCTCTGCGATCTAAATGGGGTGAAGCCTCTGATTTTAAAGGATTGTAGTGTAGCTGGATGGCTCCTCGGAAACCCAATGTGCGACGAATTCATCAGAGTGCCGGAATGGTCTTACATAGTGGAGAGGGCTAATCCAGCTAATGACCTCTGTTACCCAGGGAGCCTCAATAACTATGAAGAACTGAAACACCTGTTGAGCAGAATAAATCATTTTGAGAAGATTCTGATCATCCCCAAGAGTTCTTGGCCCAATCATGA--AACATCATTAGGGGTGAGCGCAGCCTGTCCATACCAGGGAACGCCCTCCTTTTTCAGAAATGTGGTATGGCTTATCAAAAAGAACGATGCATACCCAACAATAAAGATAAGCTACAATAATACCAATCGGGAAGATCTCTTGATACTGTGGGGAATTCATCATTCCAACAATGCAGAAGAGCAGACAAATCTCTATAAAAACCCAACCACCTATATTTCAGTTGGAACATCAACATTAAACCAGAGATTGGTACCAAAAATAGCTACTAGATCCCAAGTAAACGGGCAACGTGGAAGAATGGACTTCTTCTGGACAATTTTAAAACCGAATGATGCAATCCATTTCGAGAGTAATGGAAATTTCATTGCTCCAGAATATGCATACAAAATTGTCAAGAAAGGGGACTCAACAATTATGAAAAGTGGAGTGGAATATGGCCACTGCAACACCAAATGTCAAACCCCAGTAGGAGCGATAAACTCTAGTATGCCGTTCCACAATATACATCCTCTCACCATCGGGGAATGCCCCAAATACGTGAAGTCAAACAAGTTGGTCCTTGCGACTGGGCTCAGAAATAGTCCTCTAAGAGAAAAGAGAAGAAAGAGAGGGCTGTTTGGGGCTATAGCAGGTTTTATAGAGGGAGGATGGCAGGGAATGGTTGATGGTTGGTATGGGTACCACCATAGCAATGAGCAGGGGAGTGGGTACGCTGCAGACAAAGAATCCACCCAAAAGGCAATAGATGGAGTTACCAATAAGGTCAACTCGATCATTGACAAAATGAACACTCAATTTGAGGCAGTTGGAAGGGAGTTTAATAACTTAGAAAGGAGGATAGAGAATTTGAACAAGAAAATGGAAGACGGATTCCTAGATGTCTGGACCTATAATGCTGAACTTCTAGTTCTCATGGAAAACGAGAGGACTCTAGATTTCCATGACTCAAATGTCAAGAACCTTTACGACAAAGTCAGACTGCAGCTTAGGGATAATGCAAAGGAGCTGGGTAACGGTTGTTTCGAATTCTATCACAAATGTGATAATGAATGTATGGAAAGTGTGAGAAATGGGACGTATGACTACCCTCAGTATTCAGAAGAAGCAAGATTAAAAAGAGAAGAAATAAGCGGAGTGAAATTAGAATCAATAGGAACTTACCAAATACTGTCAATTTATTCAACAGTGGCGAGTTCCCTAGCACTGGCAATCATGGTGGCTGGTCTATCTTTATGGATGTGCTCCAATGGGTCGTTACAGTGCAGAATTTGCATT
		</sequence>
		<sequence>
			<taxon idref="HA|A/Duck/Hungary/54738/2016(HA)|962046|A/Duck/Hungary/54738/2016|2016-11-09|EPIISL256453"/>
			ATGGAGAACATAGTGCTTCTTCTTGCAATAGTTAGCCTTGTTAAAAGTGATCAGATTTGCATTGGTTACCATGCAAACAACTCGACAGAGCAAGTTGACACGATAATGGAAAAGAACGTCACTGTTACACATGCCCAAGACATACTGGAAAAAACACACAACGGGAAGCTCTGCGATCTAAATGGGGTGAAGCCTCTGATTTTAAAGGATTGTAGTGTAGCTGGATGGCTCCTCGGAAACCCAATGTGCGACGAATTCATCAGAGTGCCGGAATGGTCTTACATAGTGGAGAGGGCTAACCCAGCTAATGACCTCTGTTACCCAGGGAGCCTCAATGACTATGAAGAACTGAAACACCTGTTGAGCAGAATAAATCATTTTGAGAAGATTCTGATCATCCCCAAGAGTTCTTGGCCCAATCATGA--AACATCATTAGGGGTAAGCGCAGCTTGTCCATATCAGGGAACGCCCTCCTTTTTCAGAAATGTGGTATGGCTTATCAAAAAGAACGATGCATACCCAACAATAAAGATAAGCTACAATAATACCAATCGGGAAGATCTCTTGATACTGTGGGGGATTCATCATTCCAACAATGCAGAAGAGCAGACAAATCTCTATAAAAACCCAACCACCTATATTTCAGTTGGAACATCAACATTAAACCAGAGATTGGTACCAAAAATAGCTACTAGATCCCAAGTAAACGGGCAACGTGGAAGAATGGACTTCTTCTGGACAATTTTAAAACCGAATGATGCAATCCACTTCGAGAGTAATGGAAATTTCATTGCTCCAGAATATGCATACAAAATTGTCAAGAAAGGGGACTCAACAATTATGAAAAGTGGAGTGGAATATGGCCACTGCAACACCAAATGTCAAACCCCAGTAGGAGCGATAAACTCTAGTATGCCGTTCCACAATATACATCCTCTCACCATCGGGGAATGCCCCAAATACGTGAAGTCAAACAAGTTGGTCCTTGCGACTGGGCTCAGAAATAGTCCTCTAAGAGAAAAGAGAAGAAAAAGAGGGCTGTTTGGGGCTATAGCAGGTTTTATAGAGGGAGGATGGCAGGGAATGGTTGATGGTTGGTATGGGTACCACCATAGCAATGAGCAGGGGAGTGGGTACGCTGCAGACAAAGAATCCACCCAAAAGGCAATAGATGGAGTTACCAATAAGGTCAACTCGATCATTGACAAAATGAACACTCAATTTGAGGCAGTTGGAAGGGAGTTTAATAACTTAGAAAGGAGGATAGAGAATTTGAACAAGAAAATGGAAGACGGATTCCTAGATGTCTGGACCTATAATGCTGAACTTCTAGTTCTCATGGAAAACGAGAGGACTCTAGATTTCCATGACTCAAATGTCAAGAACCTTTACGACAAAGTCAGACTGCAGCTTAGGGATAATGCAAAGGAGCTGGGTAACGGTTGTTTCGAGTTCTATCACAAATGTGATAATAAATGTATGGAAAGTGTGAGAAATGGGACGTATGACTACCCTCAGTATTCAGAAGAAGCAAGATTAAAAAGAGAAGAAATAGGCGGAGTGAAATTAGAATCAATAGGAACTTACCAAATACTGTCAATTTATTCAACAGTGGCGAGTTCCCTAGCACTGGCAATCATGGTGGCTGGTCTATCTTTATGGATGTGCTCCAATGGGTCGTTACAGTGCAGAATTTGCATT
		</sequence>
		<sequence>
			<taxon idref="HA|A/Mulardduck/Hungary/60369/2016(HA)|1032524|A/Mulardduck/Hungary/60369/2016|2016-11-29|EPIISL271710"/>
			ATGGAGAACATAGTGCTTCTTCTTGCAATAGTTAGCCTTGTTAAAAGTGATCAGATTTGCATTGGTTACCATGCAAACAACTCGACAGAGCAAGTTGACACGATAATGGAAAAGAACGTCACTGTTACACATGCCCAAGACATACTGGAAAAAACACACAACGGGAAGCTCTGCGATCTAAATGGGGTGAAGCCTCTGATTTTAAAGGATTGTAGTGTAGCTGGATGGCTCCTCGGAAACCCAATGTGCGACGAATTCATCAGAGTGCCGGAATGGTCTTACATAGTGGAGAGGGCTAACCCAGCTAATGACCTCTGTTACCCAGGGAGCCTCAATGACTATGAAGAACTGAAACACCTGTTGAGCAGAATAAATCATTTTGAGAAGATTCTGATCATCCCCAAGAGTTCTTGGCCCAATCATGA--AACATCATTAGGGGTAAGCGCAGCTTGTCCATATCAGGGAACGCCCTCCTTTTTCAGAAATGTGGTATGGCTTATCAAAAAGAACGATGCATACCCAACAATAAAGATAAGCTACAATAATACCAATCGGGAAGATCTCTTGATACTGTGGGGGATTCATCATTCCAACAATGCAGAAGAGCAGACAAATCTCTATAAAAACCCAACCACCTATATTTCAGTTGGAACATCAACATTAAACCAGAGATTGGTACCAAAAATAGCTACTAGATCCCAAGTAAACGGGCAACGTGGAAGAATGGACTTCTTCTGGACAATTTTAAAACCGAATGATGCAATCCACTTCGAGAGTAATGGAAATTTCATTGCTCCAGAATATGCATACAAAATTGTCAAGAAAGGGGACTCAACAATTATGAAAAGTGGAGTGGAATATGGCCACTGCAACACCAAATGTCAAACCCCAGTAGGAGCGATAAACTCTAGTATGCCGTTCCACAATATACATCCTCTCACCATCGGGGAATGCCCCAAATACGTGAAGTCAAACAAGTTGGTCCTTGCGACTGGGCTCAGAAATAGTCCTCTAAGAGAAAAGAGAAGAAAAAGAGGGCTGTTTGGGGCTATAGCAGGTTTTATAGAGGGAGGATGGCAGGGAATGGTTGATGGTTGGTATGGGTACCACCATAGCAATGAGCAGGGGAGTGGGTACGCTGCAGACAAAGAATCCACCCAAAAGGCAATAGATGGAGTTACCAATAAGGTCAACTCGATCATTGACAAAATGAACACTCAATTTGAGGCAGTTGGAAGGGAGTTTAATAACTTAGAAAGGAGGATAGAGAATTTGAACAAGAAAATGGAAGACGGATTCCTAGATGTCTGGACCTATAATGCTGAACTTCTAGTTCTCATGGAAAACGAGAGGACTCTAGATTTCCATGACTCAAATGTCAAGAACCTTTACGACAAAGTCAGACTGCAGCTTAGGGATAATGCAAAGGAGCTGGGTAACGGTTGTTTCGAGTTCTATCACAAATGTGATAATAAATGTATGGAAAGTGTGAGAAATGGGACGTATGACTACCCTCAGTATTCAGAAGAAGCAAGATTAAAAAGAGAAGAAATAGGCGGAGTGAAATTAGAATCAATAGGAACTTACCAAATACTGTCAATTTATTCAACAGTGGCGAGTTCCCTAGCACTGGCAATCATGGTGGCTGGTCTATCTTTATGGATGTGCTCCAATGGGTCGTTACAGTGCAGAATTTGCATT
		</sequence>
		<sequence>
			<taxon idref="HA|A/Goose/Hungary/17261/2017(HA)|1032476|A/Goose/Hungary/17261/2017|2017-04-18|EPIISL271704"/>
			ATGGAGAACATAGTGCTTCTTCTTGCAATAGTTAGCCTTGTTAAAAGTGATCAGATTTGCATTGGTTACCATGCAAACAACTCGACAGAGCAAGTTGACACGATAATGGAAAAGAACGTCACTGTTACACATGCCCAAGACATACTGGAAAAAACACACAACGGGAAGCTCTGCGATCTAAATGGGGTGAAGCCTCTGATTTTAAAGGATTGTAGTGTAGCTGGATGGCTCCTCGGAAACCCAATGTGCGACGAATTCATCAGAGTGCCGGAATGGTCTTACATAGTGGAGAGGGCTAACCCAGCTAATGACCTCTGTTACCCAGGGAGCCTCAATGACTATGAAGAACTGAAACACCTGTTGAGCAGAATAAATCATTTTGAGAAGATTCTGATCATCCCCAAGAGTTCTTGGCCCAATCATGA--AACATCATTAGGGGTAAGCGCAGCTTGTCCATATCAGGGAACGCCCTCCTTTTTCAGAAATGTGGTATGGCTTATCAAAAAGAACGATGCATACCCAACAATAAAGATAAGCTACAATAATACCAATCGGGAAGATCTCTTGATACTGTGGGGGATTCATCATTCCAACAATGCAGAAGAGCAGACAAATCTCTATAAAAACCCAACCACCTATATTTCAGTTGGAACATCAACATTAAACCAGAGATTGGTACCAAAAATAGCTACTAGATCCCAAGTAAACGGGCAACGTGGAAGAATGGACTTCTTCTGGACAATTTTAAAACCGAATGATGCAATCCACTTCGAGAGTAATGGAAATTTCATTGCTCCAGAATATGCATACAAAATTGTCAAGAAAGGGGACTCAACAATTATGAAAAGTGGAGTGGAATATGGCCACTGCAACACCAAATGTCAAACCCCAGTAGGAGCGATAAACTCTAGTATGCCGTTCCACAATATACATCCTCTCACCATCGGGGAATGCCCCAAATACGTGAAGTCAAACAAGTTGGTCCTTGCGACTGGGCTCAGAAATAGTCCTCTAAGAGAAAAGAGAAGAAAAAGAGGGCTGTTTGGGGCTATAGCAGGTTTTATAGAGGGAGGATGGCAGGGAATGGTTGATGGTTGGTATGGGTACCACCATAGCAATGAGCAGGGGAGTGGGTACGCTGCAGACAAAGAATCCACCCAAAAGGCAATAGATGGAGTTACCAATAAGGTCAACTCGATCATTGACAAAATGAACACTCAATTTGAGGCAGTTGGAAGGGAGTTTAATAACTTAGAAAGGAGGATAGAGAATTTGAACAAGAAAATGGAAGACGGATTCCTAGATGTCTGGACCTATAATGCTGAACTTCTAGTTCTCATGGAAAACGAGAGGACTCTAGATTTCCATGACTCAAATGTCAAGAACCTTTACGACAAAGTCAGACTGCAGCTTAGGGATAATGCAAAGGAGCTGGGTAACGGTTGTTTCGAGTTCTATCACAAATGTGATAATAAATGTATGGAAAGTGTGAGAAATGGGACGTATGACTACCCTCAGTATTCAGAAGAAGCAAGATTAAAAAGAGAAGAAATAGGCGGAGTGAAATTAGAATCAATAGGAACTTACCAAATACTGTCAATTTATTCAACAGTGGCGAGTTCCCTAGCACTGGCAATCATGGTGGCTGGTCTATCTTTATGGATGTGCTCCAATGGGTCGTTACAGTGCAGAATTTGCATT
		</sequence>
		<sequence>
			<taxon idref="HA|A/Goose/Hungary/15729/2017(HA)|1032484|A/Goose/Hungary/15729/2017|2017-04-07|EPIISL271705"/>
			ATGGAGAACATAGTGCTTCTTCTTGCAATAGTTAGCCTTGTTAAAAGTGATCAGATTTGCATTGGTTACCATGCAAACAACTCGACAGAGCAAGTTGACACGATAATGGAAAAGAACGTCACTGTTACACATGCCCAAGACATACTGGAAAAAACACACAACGGGAAGCTCTGCGATCTAAATGGGGTGAAGCCTCTGATTTTAAAGGATTGTAGTGTAGCTGGATGGCTCCTCGGAAACCCAATGTGCGACGAATTCATCAGAGTGCCGGAATGGTCTTACATAGTGGAGAGGGCTAACCCAGCTAATGACCTCTGTTACCCAGGGAGCCTCAATGACTATGAAGAACTGAAACACCTGTTGAGCAGAATAAATCATTTTGAGAAGATTCTGATCATCCCCAAGAGTTCTTGGCCCAATCATGA--AACATCATTAGGGGTAAGCGCAGCTTGTCCATATCAGGGAACGCCCTCCTTTTTCAGAAATGTGGTATGGCTTATCAAAAAGAACGATGCATACCCAACAATAAAGATAAGCTACAATAATACCAATCGGGAAGATCTCTTGATACTGTGGGGGATTCATCATTCCAACAATGCAGAAGAGCAGACAAATCTCTATAAAAACCCAACCACCTATATTTCAGTTGGAACATCAACATTAAACCAGAGATTGGTACCAAAAATAGCTACTAGATCCCAAGTAAACGGGCAACGTGGAAGAATGGACTTCTTCTGGACAATTTTAAAACCGAATGATGCAATCCACTTCGAGAGTAATGGAAATTTCATTGCTCCAGAATATGCATACAAAATTGTCAAGAAAGGGGACTCAACAATTATGAAAAGTGGAGTGGAATATGGCCACTGCAACACCAAATGTCAAACCCCAGTAGGAGCGATAAACTCTAGTATGCCGTTCCACAATATACATCCTCTCACCATCGGGGAATGCCCCAAATACGTGAAGTCAAACAAGTTGGTCCTTGCGACTGGGCTCAGAAATAGTCCTCTAAGAGAAAAGAGAAGAAAAAGAGGGCTGTTTGGGGCTATAGCAGGTTTTATAGAGGGAGGATGGCAGGGAATGGTTGATGGTTGGTATGGGTACCACCATAGCAATGAGCAGGGGAGTGGGTACGCTGCAGACAAAGAATCCACCCAAAAGGCAATAGATGGAGTTACCAATAAGGTCAACTCGATCATTGACAAAATGAACACTCAATTTGAGGCAGTTGGAAGGGAGTTTAATAACTTAGAAAGGAGGATAGAGAATTTGAACAAGAAAATGGAAGACGGATTCCTAGATGTCTGGACCTATAATGCTGAACTTCTAGTTCTCATGGAAAACGAGAGGACTCTAGATTTCCATGACTCAAATGTCAAGAACCTTTACGACAAAGTCAGACTGCAGCTTAGGGATAATGCAAAGGAGCTGGGTAACGGTTGTTTCGAGTTCTATCACAAATGTGATAATAAATGTATGGAAAGTGTGAGAAATGGGACGTATGACTACCCTCAGTATTCAGAAGAAGCAAGATTAAAAAGAGAAGAAATAGGCGGAGTGAAATTAGAATCAATAGGAACTTACCAAATACTGTCAATTTATTCAACAGTGGCGAGTTCCCTAGCACTGGCAATCATGGTGGCTGGTCTATCTTTATGGATGTGCTCCAATGGGTCGTTACAGTGCAGAATTTGCATT
		</sequence>
		<sequence>
			<taxon idref="HA|A/duck/Hungary/55191/2016|860534|A/duck/Hungary/55191/2016|2016-11-11|EPIISL237966"/>
			ATGGAGAACATAGTGCTTCTTCTTGCAATAGTTAGCCTTGTTAAAAGTGATCAGATTTGCATTGGTTACCATGCAAACAACTCGACAGAGCAAGTTGACACGATAATGGAAAAGAACGTCACTGTTACACATGCCCAAGACATACTGGAAAAAACACACAACGGGAAGCTCTGCGATCTAAATGGGGTGAAGCCTCTGATTTTAAAGGATTGTAGTGTAGCTGGATGGCTCCTCGGAAACCCAATGTGCGACGAATTCATCAGAGTGCCGGAATGGTCTTACATAGTGGAGAGGGCTAACCCAGCTAATGACCTCTGTTACCCAGGGAGCCTCAATGACTATGAAGAACTGAAACACCTGTTGAGCAGAATAAATCATTTTGAGAAGATTCTGATCATCCCCAAGAGTTCTTGGCCCAATCATGA--AACATCACTAGGGGTAAGCGCAGCTTGTCCATATCAGGGAACGCCCTCCTTTTTCAGAAATGTGGTATGGCTTATCAAAAAGAACGATGCATACCCAACAATAAAGATAAGCTACAATAATACCAATCGGGAAGATCTCTTGATACTGTGGGGGATTCATCATTCCAACAATGCAGAAGAGCAGACAAATCTCTATAAAAACCCAACCACCTATATTTCAGTTGGAACATCAACATTAAACCAGAGATTGGTACCAAAAATAGCTACTAGATCCCAAGTAAACGGGCAACGTGGAAGAATGGACTTCTTCTGGACAATTTTAAAACCGAATGATGCAATCCACTTCGAGAGTAATGGAAATTTCATTGCTCCAGAATATGCATACAAAATTGTCAAGAAAGGGGACTCAACAATTATGAAAAGTGGAGTGGAATATGGCCACTGCAACACCAAATGTCAAACCCCAGTAGGAGCGATAAACTCTAGTATGCCGTTCCACAATATACATCCTCTCACCATCGGGGAATGCCCCAAATACGTGAAGTCAAACAAGTTGGTCCTTGCGACTGGGCTCAGAAATAGTCCTCTAAGAGAAAAGAGAAGAAAAAGAGGGCTGTTTGGGGCTATAGCAGGTTTTATAGAGGGAGGATGGCAGGGAATGGTTGATGGTTGGTATGGGTACCACCATAGCAATGAGCAGGGGAGTGGGTACGCTGCAGACAAAGAATCCACCCAAAAGGCAATAGATGGAGTTACCAATAAGGTCAACTCGATCATTGACAAAATGAACACTCAATTTGAGGCAGTTGGAAGGGAGTTTAATAACTTAGAAAGGAGGATAGAGAATTTGAACAAGAAAATGGAAGACGGATTCCTAGATGTCTGGACCTATAATGCTGAACTTCTAGTTCTCATGGAAAACGAGAGGACTCTAGATTTCCATGACTCAAATGTCAAGAACCTTTACGACAAAGTCAGACTGCAGCTTAGGGATAATGCAAAGGAGCTGGGTAACGGTTGTTTCGAGTTCTATCACAAATGTGATAATGAATGTATGGAAAGTGTGAGAAATGGGACGTATGACTACCCTCAGTATTCAGAAGAAGCAAGATTAAAAAGAGAAGAAATAGGCGGAGTGAAATTAGAATCAATAGGAACTTACCAAATACTGTCAATTTATTCAACAGTGGCGAGCTCCCTAGCACTGGCAATCATGGTGGCTGGTCTATCTTTATGGATGTGCTCCAATGGGTCGTTACAGTGCAGAATTTGCATT
		</sequence>
		<sequence>
			<taxon idref="HA|A/chicken/Wales/000023/2016|942943|A/chicken/Wales/000023/2016|2016-12-31|EPIISL253037"/>
			ATGGAGAACATAGTGCTTCTTCTTGCAATAGTTAGCCTTGTTAAAAGTGATCAGATTTGCATTGGTTACCATGCAAACAACTCGACAGAGCAAGTTGACACGATAATGGAAAAGAACGTCACTGTTACACATGCCCAAGACATACTGGAAAAAACACACAACGGGAAGCTCTGCGATCTAAATGGGGTGAAGCCTCTGATTTTAAAGGATTGTAGTGTAGCTGGATGGCTCCTCGGAAACCCAATGTGCGACGAATTCATCAGAGTGCCGGAATGGTCTTACATAGTGGAGAGGGCTAATCCAGCTAATGACCTCTGTTACCCAGGGAGCCTCAATGACTATGAAGAACTGAAACACCTGTTGAGCAGAATAAATCATTTTGAGAAGATTCTGATCATCCCCAAGAGTTCTTGGCCCAATCATGA--AACATCATTAGGGGTGAGCGCAGCTTGTCCATACCAGGGAACGCCCTCCTTTTTCAGAAATGTGGTATGGCTTATCAAAAAGAACGATGCATACCCAACAATAAAGATAAGCTACAATAATACCAATCGGGAAGATCTCTTGATACTGTGGGGGATTCATCATTCCAACAATGCAGAAGAGCAGACAAATCTCTATAAAAACCCAACCACCTATATTTCAGTTGGAACATCAACATTAAACCAGAGATTGGTACCAAAAATAGCTACTAGATCCCAAGTAAACGGGCAACGTGGAAGAATGGACTTCTTCTGGACAATTTTAAAACCGAATGATGCAATCCATTTCGAGAGTAATGGAAATTTCATTGCTCCAGAATATGCATACAAAATTGTCAAGAAAGGGGACTCAACAATTATGAAAAGTGGAGTGGAATATGGCCACTGCAACACCAAATGTCAAACCCCAGTAGGAGCGATAAACTCTAGTATGCCGTTCCACAATATACATCCTCTCACCATCGGGGAATGCCCCAAATACGTGAAGTCAAACAAGTTGGTCCTTGCGACTGGGCTCAGAAATAGTCCTCTAAGAGAAAAGAGAAGAAAAAGAGGGCTGTTTGGGGCTATAGCAGGTTTTATAGAGGGAGGATGGCAGGGAATGGTTGATGGTTGGTATGGGTACCACCATAGCAATGAGCAGGGGAGTGGGTACGCTGCAGACAAAGAGTCCACCCAAAAGGCAATAGATGGAGTTACCAATAAGGTCAACTCGATCATTGACAAAATGAACACTCAATTTGAGGCAGTTGGAAGGGAGTTTAATAACTTAGAAAGGAGGATAGAGAATTTGAACAAGAAAATGGAAGACGGATTCCTAGATGTCTGGACCTATAATGCTGAACTTCTAGTTCTCATGGAAAACGAGAGGACTCTAGATTTCCATGACTCAAATGTCAAGAACCTTTACGACAAAGTCAGACTGCAGCTTAGGGATAATGCAAAGGAGCTGGGTAACGGTTGTTTCGAATTCTATCACAAATGTGATAATGAATGTATGGAAAGTGTGAGAAATGGGACGTATGACTATCCTCAGTATTCAGAAGAAGCAAGATTAAAAAGAGAAGAAATAAGCGGAGTGAAATTAGAATCAATAGGAACTTACCAAATACTGTCAATTTATTCAACAGTGGCGAGTTCCCTAGCACTGGCAATCATGGTGGCTGGTCTATCTTTATGGATGTGCTCCAATGGGTCGTTACAGTGCAGAATTTGCATT
		</sequence>
		<sequence>
			<taxon idref="HA|A/EurasianWigeon/Netherlands/4/2016|959413|A/EurasianWigeon/Netherlands/4/2016|2016-12-09|EPIISL255912"/>
			ATGGAGAACATAGTGCTTCTTCTTGCAATAGTTAGCCTTGTTAAAAGTGATCAGATTTGCATTGGTTACCATGCAAACAACTCGACAGAGCAAGTTGACACGATAATGGAAAAGAACGTCACTGTTACACATGCCCAAGACATACTGGAAAAAACACACAACGGGAAGCTCTGCGATCTAAATGGGGTGAAGCCTCTGATTTTAAAGGATTGTAGTGTAGCTGGATGGCTCCTCGGAAACCCAATGTGCGACGAATTCATCAGAGTGCCGGAATGGTCTTACATAGTGGAGAGGGCTAATCCAGCTAATGACCTCTGTTACCCAGGGAGCCTCAATGACTATGAAGAACTGAAACACCTGTTGAGCAGAATAAATCATTTTGAGAAGATTCTGATCATCCCCAAGAGTTCTTGGCCCAATCATGA--AACATCATTAGGGGTGAGCGCAGCTTGTCCATACCAGGGAACGCCCTCCTTTTTCAGAAATGTGGTATGGCTTATCAAAAAGAACGATGCATACCCAACAATAAAGATAAGCTACAATAATACCAATCGGGAAGATCTCTTGATACTGTGGGGGATTCATCATTCCAACAATGCAGAAGAGCAGACAAATCTCTATAAAAACCCAACCACCTATATTTCAGTTGGAACATCAACATTAAATCAGAGATTGGTACCAAAAATAGCTACTAGATCCCAAGTAAACGGGCAACGTGGAAGAATGGACTTCTTCTGGACAATTTTAAAACCGAATGATGCAATCCATTTCGAGAGTAATGGAAATTTCATTGCTCCAGAATATGCATACAAAATTGTCAAGAAAGGGGACTCAACAATTATGAAAAGTGGAGTGGAATATGGCCACTGCAACACCAAATGTCAAACCCCAGTAGGAGCGATAAACTCTAGTATGCCGTTCCACAATATACATCCTCTCACCATCGGGGAATGCCCCAAATACGTGAAGTCAAACAAGTTGGTCCTTGCGACTGGGCTCAGAAATAGTCCTCTAAGAGAAAAGAGAAGAAAAAGAGGGCTGTTTGGGGCTATAGCAGGTTTTATAGAGGGAGGATGGCAGGGAATGGTTGATGGTTGGTATGGGTACCACCATAGCAATGAGCAGGGGAGTGGGTACGCTGCAGACAAAGAGTCCACCCAAAAGGCAATAGATGGAGTTACCAATAAGGTCAACTCGATCATTGACAAAATGAACACTCAATTTGAGGCAGTTGGAAGGGAGTTTAATAACTTAGAAAGGAGGATAGAGAATTTGAACAAGAAAATGGAAGACGGATTCCTAGATGTCTGGACCTATAATGCTGAACTTCTAGTTCTCATGGAAAACGAGAGGACTCTAGATTTCCATGACTCAAATGTCAAGAACCTTTACGACAAAGTCAGACTGCAGCTTAGGGATAATGCAAAGGAGCTGGGTAACGGTTGTTTCGAATTCTATCACAAATGTGATAATGAATGTATGGAAAGTGTGAGAAATGGGACGTATGACTACCCTCAGTATTCAGAAGAAGCAAGATTAAAAAGAGAAGAAATAAGCGGAGTGAAATTAGAATCAATAGGAACTTACCAAATACTGTCAATTTATTCAACAGTGGCGAGTTCCCTAGCACTGGCAATCATGGTGGCTGGTCTATCTTTATGGATGTGCTCCAATGGGTCGTTACAGTGCAGAATTTGCATT
		</sequence>
		<sequence>
			<taxon idref="HA|A/wildduck/Poland/57/2017|1185037|A/wildduck/Poland/57/2017|2017-01-27|EPIISL300745"/>
			ATGGAGAACATAGTGCTTCTTCTTGCAATAGTTAGCCTTGTTAAAAGTGATCAGATTTGCATTGGTTACCATGCAAACAACTCGACAGAGCAAGTTGACACGATAATGGAAAAGAACGTCACTGTTACACATGCCCAAGACATACTGGAAAAAACACACAACGGGAAGCTCTGCGATCTAAATGGGGTGAAGCCTCTGATTTTAAAGGATTGTAGTGTAGCTGGATGGCTCCTCGGAAACCCAATGTGCGACGAATTCATCAGAGTGCCGGAATGGTCTTACATAGTGGAGAGGGCTAATCCAGCTAATGACCTCTGTTACCCAGGGAGCCTCAATAACTATGAAGAACTGAAACACCTGTTGAGCAGAATAAATCATTTTGAGAAGATTCTGATCATCCCCAAGAGTTCTTGGCCCAATCATGA--AACATCATTAGGGGTGAGCGCAGCCTGTCCATACCAGGGAACGCCCTCCTTTTTCAGAAATGTGGTATGGCTTATCAAAAAGAACGATGCATACCCAACAATAAAGATAAGCTACAATAATACCAATCGGGAAGATCTCTTGATACTGTGGGGAATTCATCATTCCAACAATGCAGAAGAGCAGACAAATCTCTATAAAAACCCAACCACCTATATTTCAGTTGGAACATCAACATTAAACCAGAGATTGGTACCAAAAATAGCTACTAGATCCCAAGTAAACGGGCAACGTGGAAGAATGGACTTCTTCTGGACAATTTTAAAACCGAATGATGCAATCCATTTCGAGAGTAATGGAAATTTCATTGCTCCAGAATATGCATACAAAATTGTCAAGAAAGGGGACTCAACAATTATGAAAAGTGGAGTGGAATATGGCCACTGCAACACCAAATGTCAAACCCCAGTAGGAGCGATAAACTCTAGTATGCCGTTCCACAATATACATCCTCTCACCATCGGGGAATGCCCCAAATACGTGAAGTCAAACAAGTTGGTCCTTGCGACTGGGCTCAGAAATAGTCCTATAAGAGGAAAGAGAAGAAAGAGAGGGCTGTTTGGGGCTATAGCAGGTTTTATAGAGGGAGGATGGCAGGGAATGGTTGATGGTTGGTATGGGTACCACCATAGCAATGAGCAGGGGAGTGGGTACGCTGCAGACAAAGAATCCACCCAAAAGGCAATAGATGGAGTTACCAATAAGGTCAACTCGATCATTGACAAAATGAACACTCAATTTGAGGCAGTTGGAAGGGAGTTTAATAACTTAGAAAGGAGGATAGAGAATTTGAACAAGAAAATGGAAGACGGATTCCTAGATGTCTGGACCTATAATGCTGAACTTCTAGTTCTCATGGAAAACGAAAGGACTCTAGATTTCCATGACTCAAATGTCAAGAACCTTTACGACAAAGTCAGACTGCAGCTTAGGGATAATGCAAAGGAGCTGGGTAACGGTTGTTTCGAATTCTATCACAAATGTGATAATGAATGTATGGAAAGTGTGAGAAATGGGACGTATGACTACCCTCAGTATTCAGAAGAAGCAAGATTAAAAAGAGAAGAAATAAGCGGAGTGAAATTAGAATCAATAGGAACTTACCAAATACTGTCAATTTATTCAACAGTGGCGAGTTCCCTAGCACTGGCAATCATGGTGGCTGGTCTATCTTTATGGATGTGCTCCAATGGGTCGTTACAGTGCAGAATTTGCATT
		</sequence>
		<sequence>
			<taxon idref="HA|A/turkey/Italy/17VIR1452-22/2017HA|954607|A/turkey/Italy/17VIR1452-22/2017|2017-02-16|EPIISL255187"/>
			ATGGAGAACATAGTGCTTCTTCTTGCAATAGTTAGCCTTGTTAAAAGTGATCAGATTTGCATTGGTTACCATGCAAACAACTCGACAGAGCAAGTTGACACGATAATGGAAAAGAACGTCACTGTTACACATGCCCAAGACATACTGGAAAAAACACACAACGGGAAGCTCTGCGATCTAAATGGGGTGAAGCCTCTGATTTTAAAGGATTGTAGTGTAGCTGGATGGCTCCTCGGAAACCCAATGTGCGACGAATTCATCAGAGTGCCGGAATGGTCTTACATAGTGGAGAGGGCTAATCCAGCTAATGACCTCTGTTACCCAGGGAGCCTCAATGACTATGAAGAACTGAAACACCTGTTGAGCAGAATAAATCATTTTGAGAAGATTCTGATCATCCCCAAGAGTTCTTGGCCCAATCATGA--AACATCATTAGGGGTGAGCGCAGCTTGTCCATACCAGGGAACGCCCTCCTTTTTCAGAAATGTGGTATGGCTTATCAAAAAGAACGATGCATACCCAACAATAAAGATAAGCTACAATAATACCAATCGGGAAGATCTCTTGATACTGTGGGGAATCCATCATTCCAACAATGCAGAAGAGCAGACAAATCTCTATAAAAACCCAACCACCTATATTTCAGTTGGAACATCAACATTAAACCAGAGATTGGTACCAAAAATAGCTACTAGATCCCAAGTAAACGGGCAACGTGGAAGAATGGACTTCTTCTGGACAATTTTAAAACCGAATGATGCAATCCATTTCGAGAGTAATGGAAATTTCATTGCTCCAGAATATGCATACAAAATTGTCAAGAAAGGGGACTCAACAATTATGAAAAGTGGAGTGGAATATGGCCACTGCAACACCAAATGTCAAACCCCAGTAGGAGCGATAAACTCTAGTATGCCGTTCCACAATATACATCCTCTCACCATCGGGGAATGCCCCAAATACGTGAAGTCAAACAAGTTGGTCCTTGCGACTGGGCTCAGAAATAGTCCTCTAAGAGAAAAGAGAAGAAAAAGAGGGCTGTTTGGGGCTATAGCAGGTTTTATAGAGGGAGGATGGCAGGGAATGGTTGATGGTTGGTATGGGTACCACCATAGCAATGAGCAGGGGAGTGGGTACGCTGCAGACAAAGAATCCACCCAAAAGGCAATAGATGGAGTTACCAATAAGGTCAACTCGATCATTGACAAAATGAACACTCAATTTGAGGCAGTTGGAAGGGAGTTTAATAACTTAGAAAGGAGGATAGAGAATTTGAACAAGAAAATGGAAGACGGATTCCTAGATGTCTGGACCTATAATGCTGAACTTCTAGTTCTCATGGAAAACGAGAGGACTCTAGATTTCCATGACTCAAATGTCAAGAACCTTTACGACAAAGTCAGACTGCAGCTTAGGGATAATGCAAAGGAGCTGGGTAACGGTTGTTTCGAATTCTATCACAAATGTGATAATGAATGTATGGAAAGTGTGAGAAATGGGACGTATGACTACCCTCAGTATTCAGAAGAAGCAAGATTAAAAAGAGAAGAAATAAGCGGAGTGAAATTAGAATCAATAGGAACTTACCAAATACTGTCAATTTATTCAACAGTGGCGAGTTCCCTAGCACTGGCAATCATGGTGGCTGGTCTATCTTTATGGATGTGCTCCAATGGGTCGTTACAGTGCAGAATTTGCATT
		</sequence>
		<sequence>
			<taxon idref="HA|A/White-frontedGoose/AN/1-15-12/16|1183999|A/White-frontedGoose/AN/1-15-12/2016|2016-12-15|EPIISL300547"/>
			ATGGAGAACATAGTGCTTCTTCTTGCAATAGTTAGCCTTGTTAAAAGTGATCAGATTTGCATTGGTTACCATGCAAACAATTCGACAGAGCAAGTTGACACGATAATGGAGAAGAACGTCACTGTTACACATGCCCAAGACATACTGGAAAAAACACACAACGGGAAGCTCTGCGATCTAAATGGGGTGAAGCCTCTGATTTTAAAGGATTGTAGTGTAGCTGGATGGCTCCTCGGAAACCCAATGTGCGACGAATTCATCAGAGTGCCGGAATGGTCTTACATAGTGGAGAGGGCTAATCCAGCTAATGACCTCTGTTACCCAGGGAGCCTCAATGACTATGAAGAACTGAAACACCTGTTGAGCAGAATAAATCATTTTGAGAAGATTCTGATCATCCCCAAGAGTTCTTGGCCCAATCATGA--AACATCATTAGGGGTGAGCGCAGCTTGTCCATACCAGGGAACGCCCTCCTTTTTCAGAAATGTGGTATGGCTTATCAAAAAGAACGATGCATACCCAACAATAAAGATAAGCTACAATAATACCAATCGGGAAGATCTCTTGATACTGTGGGGGATTCATCATTCCAACAATGCAGAAGAGCAGACAAATCTCTATAAAAACCCAACCACCTATATTTCAGTTGGAACATCAACATTAAACCAGAGATTGGTACCAAAAATAGCTACTAGATCCCAAGTAAACGGGCAACGTGGAAGAATGGACTTCTTCTGGACAATTTTAAAACCGAATGATGCAATCCATTTCGAGAGTAATGGAAATTTCATTGCTCCAGAATATGCATACAAAATTGTCAAGAAAGGGGACTCAACAATTATGAAAAGTGGAGTGGAATATGGCCACTGCAACACCAAATGTCAAACCCCAGTAGGAGCGATAAACTCTAGTATGCCATTCCACAATATACATCCTCTCACCATCGGGGAATGCCCCAAATACGTGAAGTCAAACAAGTTGGTCCTTGCGACTGGGCTCAGAAATAGTCCTCTAAGAGAAAAGAGAAGAAAAAGAGGGCTGTTTGGGGCTATAGCAGGTTTTATAGAGGGAGGATGGCAGGGAATGGTTGATGGTTGGTATGGGTACCACCATAGCAATGAGCAGGGGAGTGGGTACGCTGCAGACAAAGAATCCACCCAAAAGGCAATAGATGGAGTTACCAATAAGGTCAACTCGATCATTGACAAAATGAACACTCAATTTGAGGCAGTTGGAAGGGAGTTTAATAACTTAGAAAGGAGGATAGAGAATTTGAACAAGAAAATGGAAGACGGATTCCTAGATGTCTGGACCTATAATGCTGAACTTCTAGTTCTCATGGAAAACGAGAGGACTCTAGATTTTCATGACTCAAATGTCAAGAACCTTTACGACAAAGTCAGACTGCAGCTTAGGGATAATGCAAAGGAGCTGGGTAACGGTTGTTTCGAATTCTATCACAAATGTGATAATGAATGTATGGAAAGTGTGAGAAATGGGACGTATGACTACCCTCAGTATTCAGAAGAAGCAAGATTAAAAAGAGAAGAAATAAGCGGAGTGAAATTAGAATCAATAGGAACTTACCAAATACTGTCAATTTATTCAACAGTGGCGAGTTCCCTAGCACTGGCAATCATGGTGGCTGGTCTATCTTTATGGATGTGCTCCAATGGGTCGTTACAGTGCAGAATTTGCATT
		</sequence>
		<sequence>
			<taxon idref="HA|A/turkey/Poland/94/2017|1184989|A/turkey/Poland/94/2017|2017-02-03|EPIISL300701"/>
			ATGGAGAACATAGTGCTTCTTCTTGCAATAATTAGCCTTGTTAAAAGTGATCAGATTTGCATTGGTTACCATGCAAACAACTCAACAGAGCAAGTTGACACAATAATGGAAAAGAACGTCACTGTTACACATGCCCAAGACATACTGGAAAAAACACACAACGGGAAGCTCTGCGATCTAAATGGGGTGAAGCCTCTGATTTTAAAGGATTGTAGTGTAGCTGGATGGCTCCTCGGAAACCCAATGTGCGACGAATTCATCAGAGTGCCGGAATGGTCTTACATAGTGGAGAGGGCTAACCCAGCTAATGACCTCTGTTACCCAGGGAGCCTCAATGACTATGAAGAACTGAAACACCTGTTGAGCAGAATAAATCATTTTGAGAAGATTCTGATCATCCCCAAGAGTTCTTGGCCCAATCATGA--AACATCATTAGGGGTGAGCGCAGCTTGTCCATACCAGGGAACGCCCTCCTTTTTCAGAAATGTGGTATGGCTTATCAAAAAGAACGATGCATACCCAACAATAAAGATAAGCTACAATAATACCAATCGGGAAGATCTCTTGATACTGTGGGGGATTCATCATTCCAACAATGCAGAAGAGCAGACAAATCTCTATAAAAACCCAACCACCTATATTTCAGTTGGAACATCAACATTAAACCAGAGATTGGTACCAAAAATAGCTACTAGATCCCAAGTAAACGGGCAACGTGGAAGAATGGACTTCTTCTGGACAATTTTAAAACCGAATGATGCAATTCACTTCGAGAGTAATGGAAATTTCATTGCTCCAGAATATGCATACAAAATTGTCAAGAAAGGGGACTCAACAATTATGAAAAGTGGGGTGGAATATGGCCACTGCAACACCAAATGTCAAACCCCAGTAGGAGCGATAAACTCTAGTATGCCGTTCCACAATATACATCCTCTCACCATCGGGGAATGCCCCAAATACGTGAAGTCAAACAAGTTGGTCCTTGCGACTGGGCTCAGAAATAGTCCTCTAAGAGAAAAGAGAAGAAAAAGAGGGCTGTTTGGGGCTATAGCAGGTTTTATAGAGGGAGGATGGCAGGGAATGGTTGATGGTTGGTATGGGTACCACCATAGCAATGAGCAGGGGAGTGGGTACGCTGCAGACAAAGAATCCACCCAAAAGGCAATAGATGGAGTTACCAATAAGGTCAACTCGATCATTGACAAAATGAACACCCAATTTGAGGCAGTTGGAAGGGAGTTTAATAACTTAGAAAGGAGGATAGAGAATTTGAACAAGAAAATGGAAGACGGATTCCTAGATGTCTGGACCTATAATGCTGAACTTCTAGTTCTCATGGAAAACGAGAGGACTCTAGATTTCCATGACTCAAATGTCAAGAACCTTTACGACAAAGTCAGACTGCAGCTTAGGGATAATGCAAAGGAGCTGGGTAACGGTTGTTTCGAGTTCTATCACAAATGTGATAATGAATGTATGGAAAGTGTGAGAAATGGGACGTATGACTACCCTCAGTATTCAGAAGAAGCAAGATTAAAAAGAGAAGAAATAAGCGGAGTGAAATTAGAATCAATAGGAACTTACCAAATACTGTCAATTTATTCAACAGTGGCGAGTTCCCTAGCACTGGCAATCATGGTGGCTGGTCTATCTTTATGGATGTGCTCCAATGGGTCGTTACAGTGCAGAATTTGCATT
		</sequence>
		<sequence>
			<taxon idref="HA|A/Goose/Hungary/1030/2017(HA)|954663|A/Goose/Hungary/1030/2017|2017-01-11|EPIISL255194"/>
			ATGGAGAACATAGTGCTTCTTCTTGCAATAGTTAGCCTTGTTAAAAGTGATCAGATTTGCATTGGTTACCATGCAAACAATTCGACAGAGCAAGTTGACACGATAATGGAGAAGAACGTCACTGTTACACATGCCCAAGACATACTGGAAAAAACACACAACGGGAAGCTCTGCGATCTAAATGGGGTGAAGCCTCTGATTTTAAAGGATTGTAGTGTAGCTGGATGGCTCCTCGGAAACCCAATGTGCGACGAATTCATCAGAGTGCCGGAATGGTCTTACATAGTGGAGAGGGCTAATCCAGCTAATGACCTCTGTTACCCAGGGAGCCTCAATGACTATGAAGAACTGAAACACCTGTTGAGCAGAATAAATCATTTTGAGAAGATTCTGATCATCCCCAAGAGTTCTTGGCCCAATCATGA--AACATCATTAGGGGTGAGCGCAGCTTGTCCATACCAGGGAACGCCCTCTTTTTTCAGAAATGTGGTATGGCTCATCAAAAAGAACGATGCATACCCAACAATAAAGATAAGCTACAATAATACCAATCGGGAAGATCTCTTGATACTGTGGGGGATTCATCATTCCAACAATGCAGAAGAGCAGACAAATCTCTATAAAAACCCAAACACCTATATTTCAGTTGGAACATCAACATTAAACCAGAGATTGGTACCAAAAATAGCTACTAGATCCCAAGTAAACGGGCAACGTGGAAGAATGGACTTCTTCTGGACAATTTTAAAACCGAATGATGCAATCCATTTCGAGAGTAATGGAAATTTCATTGCTCCAGAATATGCATACAAAATTGTCAAGAAAGGGGACTCAACAATTATGAAAAGTGGAGTGGAATATGGCCACTGCAACACCAAATGTCAAACCCCAATAGGAGCGATAAACTCTAGTATGCCATTCCACAATATACATCCTCTCACCATTGGGGAATGCCCCAAATACGTGAAGTCAAACAAGTTGGTCCTTGCGACTGGGCTCAGAAATAGTCCTCTAAGAGAAAAGAGAAGAAAAAGAGGGCTGTTTGGGGCTATAGCAGGTTTTATAGAGGGAGGATGGCAGGGAATGGTTGATGGTTGGTATGGGTACCACCATAGCAATGAGCAGGGGAGTGGGTACGCTGCAGACAAAGAATCCACCCAAAAGGCAATAGATGGAGTTACTAATAAGGTCAACTCGATCATTGACAAAATGAACACTCAATTTGAGGCAGTTGGAAGGGAGTTTAATAACTTAGAAAGGAGGATAGAGAATTTGAACAAGAAAATGGAAGACGGATTCCTAGATGTCTGGACCTATAATGCTGAACTTCTAGTTCTCATGGAAAACGAGAGGACTCTAGATTTCCATGACTCAAATGTCAAGAACCTTTACGACAAAGTCAGACTGCAGCTTAGGGATAATGCAAAGGAGCTGGGTAACGGTTGTTTCGAATTCTATCACAAATGTGATAATGAATGTATGGAAAGTGTGAGAAATGGGACATATGACTACCCTCAGTATTCAGAAGAAGCAAGATTAAAAAGAGAAGAAATAAGCGGAGTGAAATTAGAATCAATAGGAACTTACCAAATACTGTCAATTTATTCAACAGTGGCGAGTTCCCTAGCACTGGCAATCATGGTGGCTGGTCTATCTTTATGGATGTGCTCCAATGGGTCGTTACAGTGCAGAATTTGCATT
		</sequence>
		<sequence>
			<taxon idref="HA|A/Peregrinefalcon/Hungary/4882/2017(HA)|954759|A/Peregrinefalcon/Hungary/4882/2017|2017-02-07|EPIISL255206"/>
			ATGGAGAACATAGTGCTTCTTCTTGCAATAGTTAGCCTTGTTAAAAGTGATCAGATTTGCATTGGTTACCATGCAAACAATTCGACAGAGCAAGTTGACACGATAATGGAAAAGAACGTCACTGTTACACATGCCCAAGACATACTGGAAAAAACACACAACGGGAAGCTCTGCGATCTAAATGGGGTGAAGCCTCTGATTTTAAAGGATTGTAGTGTAGCTGGATGGCTCCTCGGAAACCCAATGTGCGACGAATTCATCAGAGTGCCGGAATGGTCTTACATAGTGGAGAGGGCTAATCCAGCTAATGACCTCTGTTACCCAGGGAGCCTCAATGACTATGAAGAACTGAAACACCTGTTGAGCAGAATAAATCATTTTGAGAAGATTCTGATCATCCCCAAGAGTTCTTGGCCCAATCATGA--AACATCATTAGGGGTGAGCGCAGCTTGTCCATACCAGGGAACGCCCTCCTTTTTCAGAAATGTGGTATGGCTTATCAAAAAGAACGATGCATACCCAACAATAAAGATAAGCTACAATAATACCAATCGGGAAGATCTCTTGATACTGTGGGGGATTCATCATTCCAACAATGCAGAAGAGCAGACAAATCTCTATAAAAACCCAACCACCTATATTTCAGTTGGAACATCAACATTAAACCAGAGATTGGTACCAAAAATAGCTACTAGATCCCAAGTAAACGGGCAACGTGGAAGAATGGACTTCTTCTGGACAATTTTAAAACCGAATGATGCAATCCATTTCGAGAGTAATGGAAATTTCATTGCTCCAGAATATGCATACAAAATTGTCAAGAAAGGGGACTCAACAATTATGAAAAGTGGAGTGGAATATGGCCACTGCAACACCAAATGTCAAACCCCAGTAGGAGCGATAAACTCTAGTATGCCATTCCACAATATACATCCTCTCACCATCGGGGAATGCCCCAAATACGTGAAGTCAAACAAGTTGGTCCTTGCGACTGGGCTCAGAAATAGTCCTCTAAGAGAAAAGAGAAGAAAAAGAGGGCTGTTTGGGGCTATAGCAGGTTTTATAGAAGGAGGATGGCAGGGAATGGTTGATGGTTGGTATGGGTACCACCATAGCAATGAGCAGGGGAGTGGGTACGCTGCAGACAAAGAATCCACCCAAAAGGCAATAGATGGAGTTACCAATAAGGTCAACTCGATCATTGACAAAATGAACACTCAATTTGAGGCAGTTGGAAGGGAGTTTAATAACTTAGAAAGGAGGATAGAGAATTTGAACAAGAAAATGGAAGACGGATTCCTAGATGTCTGGACCTATAATGCTGAACTTCTAGTTCTCATGGAAAACGAGAGGACTCTAGATTTCCATGACTCAAATGTCAAGAACCTTTACGACAAAGTCAGACTGCAGCTTAGGGATAATGCAAAGGAGCTGGGTAACGGTTGTTTCGAATTCTATCACAAATGTGATAATGAATGTATGGAAAGTGTGAGAAATGGGACGTATGACTACCCTCAGTATTCAGTAGAAACAAGGTTAAAAAGAGAAGAAATAAGCGGAGTGAAATTAGAATCAATAGGAACTTACCAAATACTGTCAATTTATTCAACAGTGGCGAGTTCCCTAACACTGGCAATCATGGTGGCTGGTCTATCTTTATGGATGTGCTCCAATGGGTCGTTACAGTGCAGAATTTGCATT
		</sequence>
		<sequence>
			<taxon idref="HA|A/muscovy/duck/Hunan/232/2014|958914|A/muscovy/duck/Hunan/232/2014|2014-11-13|EPIISL255865"/>
			ATGGAGAAAATAGTGCTTCTTCTTGCAGTGGTTAGCCTTGTTAAAAGTGATCAGATTTGCATTGGTTACCATGCAAACAACTCGACAGAGCAGGTTGACACGATAATGGAAAAAAACGTCACTGTTACACATGCCCAAGACATACTGGAAAAGACACACAACGGGAGGCTCTGCGATCTGAATGGAGTGAAGCCTCTGATTTTAAAGGATTGTAGTGTAGCTGGATGGCTTCTTGGAAACCCAATGTGCGACGAGTTCATCAGAGTGCCGGAATGGTCTTACATAGTGGAGAGGGCTAACCCAGTCAATGACCTCTGTTACCCAGGGAACCTCAATGACTATGAAGAATTGAAACACCTATTGAGCAGAATAAATCATTTTGAGAAGACTCTGATCATCCCCAAGAGTTCTTGGCCCAATCATGA--AACATCATTAGGGGTGAGCGCAGCATGTCCATACCAGGGAATGCCCTCCTTTTTCAGAAATGTGGTATGGCTTACCAAGAAGAACGATGCATACCCAACAATAAAGATGAGCTACAATAATACCAATAGGGAAGATCTTTTGATATTGTGGGGGATTCATCATTCCAACAATGCAGCAGAGCAGACAAATCTCTATAAAAACCCAACCACCTATGTTTCTGTTGGGACATCAACATTAAACCAGAGATTGGTGCCAAAAATAGCTACTAGATCCCAAGTAAACGGGCAACGTGGAAGGATGGATTTCTTCTGGACAATTTTAAAACCGAATGATGCAATCCACTTCGAGAGTAATGGAAATTTTATTGCTCCAGAATATGCATACAAAATTGTCAAGAAAGGGGACTCAACAATTATGAAAAGTGAAATGGAATATGGCCACTGCAACACCAAATGTCAAACTCCAATAGGGGCGATAAACTCTAGTATGCCATTCCACAATATACACCCTCTCACTATCGGGGAGTGCCCCAAATACGTGAAATCAAACAAATTAGTCCTTGCGACTGGGCTCAGAAATAGTCCTCTAAGAGAAAGAAGAAGAAAAAGAGGACTATTTGGAGCTATAGCAGGGTTTATAGAGGGAGGATGGCAAGGAATGGTAGATGGTTGGTATGGGTACCACCATAGCAATGAACAGGGGAGTGGGTACGCTGCAGACAGAGAATCCACCCAAAAGGCAATAGATGGAGTTACCAATAAGGTCAACTCGATCATTGACAAAATGAACACTCAATTTGAGGCCGTTGGAAGGGAATTTAATAACTTAGAACGGAGAATAGAGAATTTAAATAAGAAAATGGAAGACGGATTCCTAGATGTCTGGACTTATAATGCTGAACTTCTAGTTCTCATGGAAAATGAGAGAACTCTAGATTTCCATGACTCAAATGTCAAGAACCTTTATGACAAAGTCCGACTACAGCTTAGGGATAATGCAAAGGAGCTGGGTAATGGTTGTTTCGAGTTCTATCACAAATGTGATAATGAATGTATGGAAAGTGTAAGAAATGGGACGTATGACTACCCCCAGTATTCAGAAGAAGCAAGATTAAAAAGGGAAAAAATAAGCGGAGTGAAATTGGAATCAATAGGAACTTACCAAATACTGTCAATTTATTCAACAGTGGCGAGTTCCCTAGCACTGGCAATCATTGTGGCTGGTCTATCTTTATGGATGTGCTCCAATGGGTCGTTACAATGCAGAATTTGCATT
		</sequence>
		<sequence>
			<taxon idref="HA|A/swan/Poland/23/2017|1187311|A/swan/Poland/23/2017|2017-01-17|EPIISL301051"/>
			ATGGAGAACATGGTGCTTCTTCTTGCAATAGTTAGCCTTGTTAAAAGTGATCAGATTTGCATTGGTTACCATGCAAACAACTCGACAGAGCAAGTTGACACGATAATGGAAAAGAACGTCACTGTTACACATGCCCAAGACATACTGGAAAAAACACACAACGGGAAGCTCTGCGATCTAAATGGGGTGAAGCCTCTGATTTTAAAGGATTGTAGTGTAGCTGGATGGCTCCTCGGAAACCCAATGTGCGACGAATTCATCAGAGTGCCGGAATGGTCTTACATAGTGGAGAGGGCTAACCCAGCTAATGACCTCTGTTACCCAGGGAGCCTCAATGACTATGAAGAACTGAAACACCTGTTGAGCAGAATAAATCATTTTGAGAAGATTCAGATCATCCCCAAGAGTTCTTGGCCCAATCATGA--AACATCATTAGGGGTAAGCGCAGCTTGTCCATATCAGGGAACGCCCTCCTTTTTCAGAAATGTGGTATGGCTTATCAAAAAGAACGATGCATACCCAACAATAAAGATAAGCTACAATAATACCAATCGGGAAGATCTCTTGATACTGTGGGGGATTCATCATTCCAACAATGCAGAAGAGCAGACAAATCTCTACAAAAACCCAACCACCTATATTTCAGTTGGAACATCAACATTAAACCAGAGATTGGTACCAAAAATAGCTACTAGATCCCAAGTAAACGGGCAACGTGGAAGAATGGACTTCTTCTGGACAATTTTAAAACCGAATGATGCAATCCACTTCGAGAGTAATGGAAATTTCATTGCTCCAGAATATGCATACAAAATTGTCAAGAAAGGGGACTCAACAATTATGAAAAGTGGAGTGGAATATGGCCACTGCAACACCAAATGTCAAACCCCAGTAGGAGCGATAAACTCTAGTATGCCGTTCCACAATATACATCCTCTCACCATCGGGGAATGCCCCAAATACGTGAAGTCAAACAAGTTGGTCCTTGCGACTGGGCTCAGAAATAATCCTCTAAGAGAAAAGAGAAGAAAAAGAGGGCTGTTTGGGGCTATAGCAGGTTTTATAGAGGGAGGATGGCAGGGAATGGTTGATGGTTGGTATGGGTACCACCATAGCAATGAGCAGGGGAGTGGGTACGCTGCAGACAAAGAATCCACCCAAAAGGCAATAGATGGAGTTACCAATAAGGTCAACTCGATCATTGACAAAATGAACACTCAATTTGAGGCAGTTGGAAGGGAGTTTAATAACTTAGAAAGGAGGATAGAGAATTTGAACAAGAAAATGGAAGACGGATTCCTAGATGTCTGGACCTATAATGCTGAACTTCTAGTTCTCATGGAAAACGAGAGGACTCTAGATTTCCATGACTCAAATGTCAAGAACCTTTACGACAAAGTCAGACTGCAGCTTAGGGATAATGCAAAGGAGCTGGGTAACGGTTGTTTCGAGTTCTATCACAAATGTGATAATGAATGCATGGAAAGTGTGAGAAATGGGACGTATGACTACCCTCAGTATTCAGAAGAAGCAAGATTAAAAAGAGAAGAAATAGGCGGAGTGAAATTAGAATCAATAGGAACTTACCAAATACTGTCAATTTATTCAACAGTGGCGAGTTCCCTAGCACTGGCAATCATGGTGGCTGGTCTATCTTTATGGATGTGCTCCAATGGGTCGTTACAGTGCAGAATTTGCATT
		</sequence>
		<sequence>
			<taxon idref="HA|A/Muteswan/Hungary/1574b/2017(HA)|954861|A/Mallard/Hungary/1574b/2017|2017-01-14|EPIISL255218"/>
			ATGGAGAACATAGTGCTTCTTCTTGCAATAGTTAGCCTTGTTAAAAGTGATCAGATTTGCATTGGTTACCATGCAAACAATTCGACAGAGCAAGTTGACACGATAATGGAAAAGAACGTCACTGTTACACATGCCCAAGACATACTGGAAAAAACACACAACGGGAAGCTCTGCGATCTAAATGGGGTGAAGCCTCTGATTTTAAAGGATTGTAGTGTAGCTGGATGGCTCCTCGGAAACCCAATGTGCGACGAATTCATCAGAGTGCCGGAATGGTCTTACATAGTGGAGAGGGCTAATCCAGCTAATGACCTCTGTTACCCAGGGAGCCTCAATGACTATGAAGAACTGAAACACCTGTTGAGCAGAATAAATCATTTTGAGAAGATTCTGATCATCCCCAAGAGTTCTTGGCCCAATCATGA--AACATCATTAGGGGTGAGCGCAGCTTGTCCATACCAGGGAACGCCCTCCTTTTTCAGAAATGTGGTATGGCTTATCAAAAAGAACGATGCATACCCAACAATAAAGATAAGCTACAATAATACCAATCGGGAAGATCTCTTGATACTGTGGGGGATTCATCATTCCAACAATGCAGAAGAGCAGACAAATCTCTATAAAAACCCAACCACCTATATTTCAGTTGGAACATCAACATTAAACCAGAGATTGGTACCAAAAATAGCTACTAGATCCCAAGTAAACGGGCAACGTGGAAGAATGGACTTCTTCTGGACAATTTTAAAACCGAATGATGCAATCCATTTCGAGAGTAATGGAAATTTCATTGCTCCAGAATATGCATACAAAATTGTCAAGAAAGGGGACTCAACAATTATGAAAAGTGGAGTGGAATATGGCCACTGCAACACCAAATGTCAAACCCCAGTAGGAGCGATAAACTCTAGTATGCCATTCCACAATATACATCCTCTCACCATCGGGGAATGCCCCAAATACGTGAAGTCAAACAAGTTGGTCCTTGCGACTGGGCTCAGAAATAGTCCTCTAAGAGAAAAGAGAAGAAAAAGAGGGCTGTTTGGGGCTATAGCAGGTTTTATAGAGGGAGGATGGCAGGGAATGGTTGATGGTTGGTATGGGTACCACCATAGCAATGAGCAGGGGAGTGGGTACGCTGCAGACAAAGAATCCACCCAAAAGGCAATAGATGGAGTTACCAATAAGGTCAACTCGATCATTGACAAAATGAACACTCAATTTGAGGCAGTTGGAAGGGAGTTTAATAACTTAGAAAGGAGGATAGAGAATTTGAACAAGAAAATGGAAGACGGATTCCTAGATGTCTGGACCTATAATGCTGAACTTCTAGTTCTCATGGAAAACGAGAGGACTCTAGATTTCCATGACTCAAATGTCAAGAACCTTTACGACAAAGTCAGACTGCAGCTTAGGGATAATGCAAAGGAGCTGGGTAACGGTTGTTTCGAATTCTATCACAAATGTGATAATGAATGTATGGAAAGTGTGAGAAATGGGACGTATGACTACCCTCAGTATTCAGAAGAAGCAAGATTAAAAAGAGAAGAAATAAGCGGAGTGAAATTAGAATCAATAGGAACTTACCAAATACTGTCAATTTATTCAACAGTGGCGAGTTCCCTAGCACTGGCAATCATGGTGGCTGGTCTATCTTTATGGATGTGCTCCAATGGGTCGTTACAGTGCAGAATTTGCATT
		</sequence>
		<sequence>
			<taxon idref="HA|A/Commontern/Hungary/8187/2017(HA)|954783|A/Commontern/Hungary/8187/2017|2017-02-28|EPIISL255209"/>
			ATGGAGAACATAGTGCTTCTTCTTGCAATAGTTAGCCTTGTTAAAAGTGATCAGATTTGCATTGGTTACCATGCAAACAACTCGACAGAGCAAGTTGACACGATAATGGAAAAGAACGTCACTGTTACACATGCCCAAGACATACTGGAAAAAACACACAACGGGAAGCTCTGCGATCTAAATGGGGTGAAGCCTCTGATTTTAAAAGATTGTAGTGTAGCTGGATGGCTCCTCGGAAACCCAATGTGCGACGAATTCATCAGAGTGCCGGAATGGTCTTACATAGTGGAGAGGGCTAATCCAGCTAATGACCTCTGTTACCCAGGGAGCCTCAATAACTATGAAGAACTGAAACACCTGTTGAGCAGAATAAATCATTTTGAGAAGATTCTGATCATCCCCAAGAGTTCTTGGCCCAATCATGA--AACATCATTAGGGGTGAGCGCAGCCTGTCCATACCAGGGAACGCCCTCCTTTTTCAGAAATGTGGTATGGCTTATCAAAAAGAACGATGCATACCCAACAATAAAGATAAGCTACAATAATACCAATCGGGAAGATCTCTTGATACTGTGGGGAATTCATCATTCCAACAATGCAGAAGAGCAGACAAATCTCTATAAAAACCCAACCACCTATATTTCAGTTGGAACATCAACATTAAACCAGAGATTGGTACCAAAAATAGCTACTAGATCCCAAGTAAACGGGCAACGTGGAAGAATGGACTTCTTCTGGACAATTTTAAAACCGAATGATGCAATCCATTTCGAGAGTAATGGAAATTTCATTGCTCCAGAATATGCATACAAAATTGTCAAGAAAGGGGACTCAACAATTATGAAAAGTGGAGTGGAATATGGCCACTGCAACACCAAATGTCAAACCCCAGTAGGAGCGATAAACTCTAGTATGCCGTTCCACAATATACATCCTCTCACCATCGGGGAATGCCCCAAATACGTGAAGTCAAACAAGTTGGTCCTTGCGACTGGGCTCAGAAATAGTCCTCTAAGAGAAAAGAGAAGAAAGAGAGGGCTGTTTGGGGCTATAGCAGGTTTTATAGAGGGAGGATGGCAGGGAATGGTTGATGGTTGGTATGGGTACCACCATAGCAATGAGCAGGGGAGTGGGTACGCTGCAGACAAAGAATCCACCCAAAAGGCAATAGATGGAGTTACCAATAAGGTCAACTCGATCATTGACAAAATGAACACTCAATTTGAGGCAGTTGGAAGGGAGTTTAATAACTTAGAAAGGAGGATAGAGAATTTGAACAAGAAAATGGAAGACGGGTTCCTAGATGTCTGGACCTATAATGCTGAACTTCTAGTTCTCATGGAAAACGAGAGGACTCTAGATTTCCATGACTCAAATGTCAAGAACCTTTACGACAAAGTCAGACTGCAGCTTAGGGATAATGCAAAGGAGCTGGGTAACGGTTGTTTCGAATTCTATCACAAATGTGATAATGAATGTATGGAAAGTGTGAGAAATGGGACGTATGACTACCCTCAGTATTCAGAAGAAGCAAGATTAAAAAGAGAAGAAATAAGCGGAGTGAAATTAGAATCAATAGGAACTTACCAAATACTGTCAATTTATTCAACAGTGGCGAGTTCCCTAGCACTGGCAATCATGGTGGCTGGTCTATCTTTATGGATGTGCTCCAATGGGTCGTTACAGTGCAGAATTTGCATT
		</sequence>
		<sequence>
			<taxon idref="HA|A/tuftedduck/Denmark/17740-1/2016|860239|A/tuftedduck/Denmark/17740-1/2016|2016-11-08|EPIISL237922"/>
			NNNNNNNNNNNNNNNNNNNNNNNNNNNNNNNNNNNNNNNNNNNNNNNNNNTCAGATTTGCATTGGTTACCATGCAAACAACTCGACAGAGCAAGTTGACACGATAATGGAAAAGAACGTCACTGTTACACATGCCCAAGACATACTGGAAAAAACACACAACGGGAAGCTCTGCGATCTAAATGGGGTGAAGCCTCTGATTTTAAAGGATTGTAGTGTAGCTGGATGGCTCCTCGGAAACCCAATGTGCGACGAATTCATCAGAGTGCCGGAATGGTCTTACATAGTGGAGAGGGCTAACCCAGCTAATGACCTCTGTTACCCAGGGAGCCTCAATAACTATGAAGAACTGAAACACCTGTTGAGCAGAATAAATCATTTTGAGAAGATTCTGATCATCCCCAAGAGTTCTTGGCCCAATCATGA--AACATCATTAGGGGTGAGCGCAGCCTGTCCATACCAGGGAACGCCCTCCTTTTTCAGAAATGTGGTATGGCTTATCAAAAAGAACGATGCATACCCAACAATAAAGATAAGCTACAATAATACCAATCGGGAAGATCTCTTGATACTGTGGGGAATTCATCATTCCAACAATGCAGAAGAGCAGACAAATCTCTATAAAAACCCAACCACCTATATTTCAGTTGGAACATCAACATTAAACCAGAGATTGGTACCAAAAATAGCTACTAGATCCCAAGTAAACGGGCAACGTGGAAGAATGGACTTCTTCTGGACAATTTTAAAACCGAATGATGCAATCCATTTCGAGAGTAATGGAAATTTCATTGCTCCAGAATATGCATACAAAATTGTCAAGAAAGGGGACTCAACAATTATGAAAAGTGGAGTGGAATATGGCCACTGCAACACCAAATGTCAAACCCCAGTAGGAGCGATAAACTCTAGTATGCCGTTCCACAATATACATCCTCTCACCATCGGGGAATGCCCCAAATACGTGAAGTCAAACAAGTTGGTCCTTGCGACTGGGCTCAGAAATAGTCCTCTAAGAGAAAAGAGAAGAAAGAGAGGGCTGTTTGGGGCTATAGCAGGTTTTATAGAGGGAGGATGGCAGGGAATGGTTGATGGTTGGTATGGGTACCACCATAGCAATGAGCAGGGGAGTGGGTACGCTGCAGACAAAGAATCCACCCAAAAGGCAATAGATGGAGTTACCAATAAGGTCAACTCGATCATTGACAAAATGAACACTCAATTTGAGGCAGTTGGAAGGGAGTTTAATAACTTAGAAAGGAGGATAGAGAATTTGAACAAGAAAATGGAAGACGGATTCCTAGATGTCTGGACCTATAATGCTGAACTTCTAGTTCTCATGGAAAACGAGAGGACTCTAGATTTCCATGACTCAAATGTCAAGAACCTTTACGACAAAGTCAGACTGCAGCTTAGGGATAATGCAAAAGAGCTGGGTAACGGTTGTTTCGAATTCTATCACAAATGTGATAATGAATGTATGGAAAGTGTGAGAAATGGGACGTATGACTACCCTCAGTATTCAGAAGAAGCAAGATTAAAAAGAGAAGAAATAAGCGGAGTGAAATTAGAATCAATAGGAACTTACCAAATACTGTCAATTTATTCAACAGTGGCGAGTTCCCTAGCACTGGCAATCATGGTGGCTGGTCTATCTTTANNNNNNNNNNNNNNNNNNNNNNNNNNNNNNNNNNNNNNNNNN
		</sequence>
		<sequence>
			<taxon idref="HA|A/GuineaFowl/Hungary/596/2017(HA)|954821|A/GuineaFowl/Hungary/596/2017|2017-01-06|EPIISL255213"/>
			ATGGAGAACATAGTGCTTCTTCTTGCAATAGTTAGCCTTGTTAAAAGTGATCAGATTTGCATTGGTTACCATGCAAACAACTCGACAGAGCAAGTTGACACGATAATGGAAAAGAACGTCACTGTTACACATGCCCAAGACATACTGGAAAAAACACACAACGGGAAGCTCTGCGATCTAAATGGGGTGAAGCCTCTGATTTTAAAGGATTGTAGTGTAGCTGGATGGCTCCTCGGAAACCCAATGTGCGACGAATTCATCAGAGTGCCGGAATGGTCTTACATAGTGGAGAGGGCTAACCCAGTTAATGACCTCTGTTACCCAGGGAGCCTCAATGACTATGAAGAACTGAAACACCTGTTGAGCAGAATAAATCATTTTGAGAAGATTCTGATCATCCCCAAGAGTTCTTGGCCCAATCATGA--AACATCATTAGGGGTAAGTGCGGCTTGTCCATATCAGGGAACGCCCTCCTTTTTCAGAAATGTGGTATGGCTTATCAAAAAGAACGATGCATACCCAACAATAAAGATGAGCTACAATAATACCAATCGGGAAGATCTCTTGATACTGTGGGGGATTCATCATTCCAACAATGCAGAAGAGCAGACAAATCTCTATAAAAACCCAACCACCTATATTTCAGTTGGAACATCAACATTAAACCAGAGATTGGTACCAAAAATAGCTACTAGATCCCAAGTAAACGGGCAACGTGGAAGAATGGACTTCTTCTGGACAATTTTAAAACCGAATGATGCAATCCACTTCGAGAGTAATGGAAATTTCATTGCTCCAGAATATGCATACAAAATTGTCAAGAAAGGGGACTCAACAATTATGAAAAGTGGAGTGGAATATGGCCACTGCAACACCAAATGTCAAACCCCAGTAGGAGCGATAAACTCTAGTATGCCGTTCCACAATATACATCCTCTCACCATCGGGGAATGCCCCAAATACGTGAAGTCAAACAAGTTGGTCCTTGCGACTGGGCTCAGAAATAGTCCTCTAAGAGAAAAGAGAAGAAAAAGAGGGCTGTTTGGGGCTATAGCAGGTTTTATAGAGGGAGGATGGCAGGGAATGGTTGATGGTTGGTATGGGTACCACCATAGCAATGAGCAGGGGAGTGGGTACGCTGCAGACAAAGAATCCACCCAAAAGGCAATAGATGGAGTTACCAATAAGGTCAACTCGATCATTGACAAAATGAACACTCAATTTGAGGCAGTTGGAAGGGAGTTTAATAACTTAGAAAGGAGGATAGAGAATTTGAACAAGAAAATGGAAGACGGATTCCTAGATGTCTGGACCTATAATGCTGAACTTCTAGTTCTCATGGAAAACGAGAGGACTCTAGATTTCCATGACTCAAATGTCAAGAACCTTTACGACAAAGTCAGACTGCAGCTTAGGGATAATGCAAAGGAGCTGGGTAACGGTTGTTTCGAGTTCTATCACAAATGTGATAATGAATGTATGGAAAGTGTGAGAAATGGGACGTATGACTACCCTCAGTATTCAGAAGAAGCAAGATTAAAAAGAGAAGAAATAGGCGGAGTGAAATTAGAATCAATAGGAACTTACCAAATACTGTCAATTTATTCAACAGTGGCGAGTTCCCTAGCACTGGCAATCATGGTGGCTGGTCTATCTTTATGGATGTGCTCCAATGGGTCGTTACAGTGCAGAATTTGCATT
		</sequence>
		<sequence>
			<taxon idref="HA|A/Black-headedGull/Netherlands/17/2016|1023582|A/Black-headedGull/Netherlands/17/2016|2016-12-20|EPIISL268800"/>
			NNNNNNNNNNNNNNNNNNNNNNNNNNNNNNNNTAGCCTTGTTAAAAGTGATCAGATTTGCATTGGTTACCATGCAAACAACTCGACAGAGCAAGTTGACACGATAATGGAAAAGAACGTCACTGTTACACATGCCCAAGACATACTGGAAAAAACACACAACGGGAAGCTCTGCGATCTAAATGGGGTGAAGCCTCTGATTTTAAAGGATTGTAGTGTAGCTGGATGGCTCCTCGGAAACCCAATGTGCGACGAATTCATCAGAGTGCCGGAATGGTCTTACATAGTGGAGAGGGCTAATCCAGCTAATGACCTCTGTTACCCAGGGAGCCTCAATAACTATGAAGAACTGAAACACCTGTTGAGCAGAATAAATCATTTTGAGAAGATTCTGATCATCCCCAAGAGTTCTTGGCCCAATCATGA--AACATCATTAGGGGTGAGCGCAGCCTGTCCATACCAGGGAACGCCCTCCTTTTTCAGAAATGTGGTATGGCTTATCAAAAAGAACGATGCATACCCAACAATAAAGATAAGCTACAATAATACCAATCAGGAAGATCTCTTGATACTGTGGGGAATTCATCATTCCAACAATGCAGAAGAGCAGACAAATCTCTATAAAAACCCAACCACCTATATTTCAGTTGGAACATCAACATTAAACCAGAGATTGGTACCAAAAATAGCTACTAGATCCCAAGTAAACGGGCAACGTGGAAGAATGGACTTCTTCTGGACAATTTTAAAACCGAATGATGCAATCCATTTCGAGAGTAATGGAAATTTCATTGCTCCAGAATATGCATACAAAATTGTCAAGAAAGGGGACTCAACAATTATGAAAAGTGGAGTGGAATATGGCCACTGCAACACCAAATGTCAAACCCCAGTAGGAGCGATAAACTCTAGTATGCCATTCCACAATATACATCCTCTCACCATCGGGGAATGCCCCAAATACGTGAAGTCAAACAAGTTGGTCCTTGCGACTGGGCTCAGAAATAGTCCTCTAAGAGAAAAGAGAAGAAAGAGAGGGCTGTTTGGAGCTATAGCAGGTTTTATAGAGGGAGGATGGCAGGGAATGGTTGATGGTTGGTATGGGTACCACCATAGCAATGAGCAGGGGAGTGGGTACGCTGCAGACAAAGAATCCACCCAAAAGGCAATAGATGGAGTTACCAATAAGGTCAACTCGATCATTGACAAAATGAACACTCAATTTGAGGCAGTTGGAAGGGAGTTTAATAACTTAGAAAGGAGGATAGAGAATTTGAACAAGAAAATGGAAGACGGATTCCTAGATGTCTGGACCTATAATGCTGAACTTCTAGTTCTCATGGAAAACGAGAGGACTCTAGATTTCCATGACTCAAATGTCAAGAACCTTTACGACAAAGTCAGACTGCAGCTTAGGGATAATGCAAAGGAGCTGGGTAACGGTTGTTTCGAATTCTATCACAAATGTGATAATGAATGTATGGAAAGTGTGAGAAATGGGACGTATTACTACCCTCAGTATTCAGAAGAAGCAAGATTAAAAAGAGAAGAAATAAGCGGAGTGAAATTAGAATCAATAGGAACTTACCAAATACTGTCAATTTATTCAACAGTGGCGAGTTCCCTAGCACTGGCAATCATGATGGCTGGTCTATCTTTATGGATGTGCTCCAATGGGTCGTTACAGTGCAGAATNNNNNNN
		</sequence>
		<sequence>
			<taxon idref="HA|A/Harrishawk/Hungary/2762a/2017(HA)|954791|A/Harrishawk/Hungary/2762a/2017|2017-01-24|EPIISL255210"/>
			ATGGAGAACATAGTGCTTCTTCTTGCAATAGTTAGCCTTGTTAAAAGTGATCAGATTTGCATTGGTTACCATGCAAACAACTCGACAGAGCAAGTTGACACGATAATGGAAAAGAACGTCACTGTTACACATGCCCAAGACATACTGGAAAAAACACACAACGGGAAGCTCTGCGATCTAAATGGGGTGAAGCCTCTGATTTTAAAGGATTGTAGTGTAGCTGGATGGCTCCTCGGAAACCCAATGTGCGACGAATTCATCAGAGTGCCGGAATGGTCTTACATAGTGGAGAGGGCTAACCCAGCTAATGATCTCTGTTACCCAGGGAGCCTCAATGACTATGAAGAACTGAAACACCTGTTGAGCAGAATAAATCATTTTGAGAAGATTCTGATCATCCCCAAGAGTTCTTGGCCCAATCATGA--AACATCATTAGGGGTAAGCGCGGCTTGTCCATATCAGGGAACGCCCTCCTTTTTCAGAAATGTGGTATGGCTTATCAAAAAGAACGATGCATACCCAACAATAAAGATGAGCTACAATAATACCAATCGGGAAGATCTCTTGATACTGTGGGGGATTCATCATTCCAACAATGCAGAAGAGCAGACAAATCTCTATAAAAACCCAACCACCTATATTTCAGTTGGAACATCAACATTAAACCAGAGATTGGTACCAAAAATAGCTACTAGATCCCAAGTAAACGGGCAACGTGGAAGAATGGACTTCTTCTGGACAATTTTAAAACCGAATGATACAATCCACTTCGAGAGTAATGGAAATTTCATTGCTCCAGAATATGCATACAAAATTGTCAAGAAAGGGGACTCAACAATTATGAAAAGTGGAGTGGAATATGGCCACTGCAACACCAAATGTCAAACCCCAGTAGGAGCGATAAACTCTAGTATGCCGTTCCACAATATACATCCTCTCACCATCGGGGAATGCCCCAAATACGTGAAGTCAAACAAGTTGGTCCTTGCGACTGGGCTCAGAAATAGTCCTCTAAGAGAAAAGAGAAGAAAAAGAGGGCTGTTTGGGGCTATAGCAGGTTTTATAGAGGGAGGATGGCAGGGAATGGTTGATGGTTGGTATGGGTACCACCATAGCAATGAGCAGGGGAGTGGGTACGCTGCAGACAAAGAATCCACCCAAAAGGCAATAGATGGAGTTACCAATAAGGTCAACTCGATCATTGACAAAATGAACACTCAATTTGAGGCAGTTGGAAGGGAGTTTAATAACTTAGAAAGGAGGATAGAGAATTTGAACAAGAAAATGGAAGACGGATTCCTAGATGTCTGGACCTATAATGCTGAACTTCTAGTTCTCATGGAAAACGAGAGGACTCTAGATTTCCATGACTCAAATGTCAAGAACCTTTACGACAAAGTCAGACTGCAGCTTAGGGATAATGCAAAGGAGCTGGGTAACGGTTGTTTCGAGTTCTATCACAAATGTGATAATGAATGTATGGAAAGTGTGAGAAATGGGACGTATGACTACCCTCAGTATTCAGTAGAAACAAGGTTAAAAAGAGAAGAAATAGGCGGAGTGAAATTAGAATCAATAGGAACTTACCAAATACTGTCAATTTATTCAACAGTGGCGAGTTCCCTAGCACTGGCAATCATGGTGGCTGGTCTATCTTTATGGATGTGCTCCAATGGGTCGTTACAGTGCAGAATTTGCATT
		</sequence>
		<sequence>
			<taxon idref="HA|A/swan/Germany-SN/R10645/2016|881293|A/swan/Germany-SN/R10645/2016|2016-12-13|EPIISL240893"/>
			ATGGAGAACATAGTGCTTCTTCTTGCAATAGTTAGCCTTGTTAAAAGTGATCAGATTTGCATTGGTTACCATGCAAACAACTCGACAGAGCAAGTTGACACGATAATGGAAAAGAACGTCACTGTTACACATGCCCAAGACATACTGGAAAAAACACACAACGGGAAGCTCTGCGATCTAAATGGGGTGAAGCCTCTGATTTTAAAGGATTGTAGTGTAGCTGGATGGCTCCTCGGAAACCCAATGTGCGACGAATTCATCAGAGTGCCGGAATGGTCTTACATAGTGGAGAGGGCTAACCCAGCTAATGACCTCTGTTACCCAGGGAGCCTCAATGACTATGAAGAACTGAAACACCTGTTGAGCAGAATAAATCATTTTGAGAAGATTCTGATCATCCCCAAGAGTTCTTGGCCCAATCATGA--AACATCATTAGGGGTGAGCGCAGCTTGTCCATACCAGGGAACGCCCTCCTTTTTCAGAAATGTGGTATGGCTTATCAAAAAGAACGATGCATACCCAACAATAAAGATAAGCTACAATAATACCAATCTGGAAGATCTCCTGATACTGTGGGGGATTCATCATTCCAACAATGCAGAAGAACAGACAAATCTCTATAAAAACCCAACCACTTATATTTCAGTTGGAACATCAACATTAAACCAGAGATTGGTACCAAAAATAGCTACTAGATCCCAAGTAAACGGGCAACGTGGAAGAATGGACTTCTTCTGGACAATTTTAAAACCGAATGATGCAATCCACTTCGAGAGTAATGGAAATTTCATTGCTCCAGAATATGCATACAAAATTGTCAAGAAAGGGGACTCAACAATTATGAAAAGTGAAGTGGAATATGGCCACTGCAACACCAAATGTCAAACCCCAGTAGGAGCGATAAACTCTAGTATGCCATTCCACAATATACATCCTCTCACCATCGGGGAATGCCCCAAATACGTAAAGTCAAACAAGTTGGTCCTTGCGACTGGGCTCAGAAATAGTCCTCTAAGAGAAAAGAGAAGAAAAAGAGGGCTGTTTGGGGCTATAGCAGGATTTATAGAGGGAGGATGGCAGGGAATGGTTGATGGTTGGTATGGGTACCACCATAGCAATGAGCAGGGGAGTGGGTACGCTGCAGACAAAGAATCTACCCAAAAGGCAATAGATGGAGTTACCAATAAGGTCAACTCGATCATTGACAAAATGAACACTCAATTTGAGGCAGTTGGAAGGGAGTTTAATAACTTAGAAAGGAGGATAGAGAATTTGAACAAGAAAATGGAAGACGGATTCCTAGATGTCTGGACCTACAATGCTGAACTTCTAGTTCTCATGGAAAACGAGAGGACTCTAGATTTCCATGACTCAAATGTCAAGAACCTTTACGACAAAGTCAGGCTGCAGCTTAGGGATAATGCAAAGGAGCTGGGTAACGGTTGTTTCGAGTTCTATCATAAATGTGATAATAAATGTATGGAAAGTGTGAGAAATGGGACGTATGACTACCCTCAGTATTCAGAAGAAGCAAGATTAAAAAGAGAGGAAATAAGCGGAGTGAAATTAGAATCAATAGGAACTTACCAAATACTGTCAATTTATTCAACAGTGGCGAGTTCCCTAGCACTGGCAATCATGGTGGCTGGTCTATCTTTATGGATGTGCTCCAATGGGTCGTTACAGTGCAGGATTTGCATT
		</sequence>
		<sequence>
			<taxon idref="HA|A/Bar-headedGoose/Qinghai/BTY14-B/2016|774335|A/Bar-headedGoose/Qinghai/BTY14-B/2016|2016-05-14|EPIISL224731"/>
			ATGGAGAAAATAGTGCTTCTTCTTGCAATAGTTAGCCTTGTTAAAAGTGATCAGATTTGCATTGGTTACCATGCAAACAACTCGACAGAGCAAGTTGACACGATAATGGAAAAGAACGTCACTGTTACACATGCCCAAGACATACTGGAAAAAACACACAACGGGAAGCTCTGCGATCTAAATGGGGTGAAGCCTCTGATTTTAAAGGATTGTAGTGTAGCTGGATGGCTCCTCGGAAACCCAATGTGTGACGAATTCATCAGAGTGCCGGAATGGTCTTACATAGTGGAGAGGGCTAACCCAGCTAATGACCTCTGTTACCCAGGGAGCCTCAATGACTATGAAGAACTGAAACACCTGTTGAGCAGAATAAATCATTTTGAGAAGATTCTGATCATCCCCAAGAGTTCTTGGCCCAATCATGA--AACATCATTAGGGGTGAGCGCAGCTTGCCCATACCAGGGAACGCCCTCCTTTTTCAGAAATGTGGTATGGCTTATCAAAAAGAACGATGCATACCCAACAATAAAGATAAGCTACAATAATACCAATCGGGAAGATCTCTTGATACTGTGGGGGATTCATCATTCCAACAATGCAGAAGAGCAGACAAATCTCTATAAAAACCCAACCACCTATATTTCAGTTGGAACATCAACATTAAACCAGAGATTGGTACCAAAAATAGCTACTAGATCCCAAGTAAACGGGCAACGTGGAAGAATGGACTTCTTCTGGACAATTTTAAAACCGAATGATGCAATCCACTTCGAGAGTAATGGAAATTTCATTGCTCCAGAATATGCATACAAAATTGTCAAGAAAGGGGACTCAACAATTATGAAAAGTGAAGTGGAATATGGCCACTGCAACACCAAATGTCAAACCCCAGTAGGAGCAATAAACTCTAGTATGCCATTCCACAATATACATCCTCTCACCATCGGGGAATGCCCCAAATACGTGAAGTCAAACAAGTTGATCCTTGCGACTGGGCTCAGAAATAATCCTCTAAGAGAAAAGAGAAGAAAAAGAGGGCTGTTTGGGGCTATAGCAGGTTTTATAGAGGGAGGATGGCAGGGAATGGTTGATGGTTGGTATGGGTACCACCATAGCAATGAGCAGGGGAGTGGGTACGCTGCAGACAAAGAATCCACCCAAAAGGCAATAGATGGAGTTACCAATAAGGTCAACTCGATCATTGACAAAATGAACACTCAATTTGAGGCAGTTGGAAGGGAGTTTAATAACTTAGAAAGGAGGATAGAGAATTTGAACAAGAAAATGGAAGACGGATTCCTAGATGTCTGGACCTATAATGCTGAACTTCTAGTTCTCATGGAAAACGAGAGGACTCTAGATTTCCATGACTCAAATGTCAAGAATCTTTACGACAAAGTCAGACTGCAGCTTAGGGATAATGCAAAGGAGCTGGGTAACGGTTGTTTCGAGTTCTATCACAAATGTGATAATGAATGTATGGAAAGTGTGAGAAATGGGACGTATGACTATCCTCAGTATTCAGAAGAAGCAAGATTAAAAAGAGAAGAAATAAGCGGAGTGAAATTAGAATCAATAGGAACTTACCAAATACTGTCAATTTATTCAACAGTGGCGAGTTCCCTAGCACTGGCAATCATGGTGGCTGGTCTATCTTTATGGATGTGCTCCAATGGGTCGTTACAGTGCAGAATTTGCATT
		</sequence>
		<sequence>
			<taxon idref="HA|A/CommonGoldeneye/Sweden/SVA161117KU0322/SZ0002165/2016|863865|A/CommonGoldeneye/Sweden/SVA161117KU0322/SZ0002165/2016|2016-11-14|EPIISL238897"/>
			ATGGAGAACATAGTGCTTCTTCTTGCAATAGTTAGCCTTGTTAAAAGTGATCAGATTTGCATTGGTTACCATGCAAACAACTCGACAGAGCAAGTTGACACGATAATGGAAAAGAACGTCACTGTTACACATGCCCAAGACATACTGGAAAAAACACACAACGGGAAGCTCTGCGATCTAAATGGGGTGAAGCCTCTGATTTTAAAGGATTGTAGTGTAGCTGGATGGCTCCTCGGAAACCCAATGTGCGACGAATTCATCAGAGTGCCGGAATGGTCTTACATAGTGGAGAGGGCTAATCCAGCTAATGACCTCTGTTACCCAGGGAGCCTCAATAACTATGAAGAACTGAAACACCTGTTGAGCAGAATAAATCATTTTGAGAAGATTCTGATCATCCCCAAGAGTTCTTGGCCCAATCATGA--AACATCATTAGGGGTGAGCGCAGCCTGTCCATACCAGGGGACGCCCTCCTTTTTCAGAAATGTGGTATGGCTTATCAAAAAGAACGATGCATACCCAACAATAAAGATAAGCTACAATAATACCAATCGGGAAGATCTCTTGATACTGTGGGGAATACATCATTCCAACAATGCAGAAGAGCAGACAAATCTCTATAAAAACCCAACCACCTATATTTCAGTTGGAACATCAACATTAAACCAGAGATTGGTACCAAAAATAGCTACTAGATCCCAAGTAAACGGGCAACGTGGAAGAATGGACTTCTTCTGGACAATTTTAAAACCGAATGATGCAATCCATTTCGAGAGTAATGGAAATTTCATTGCTCCAGAATATGCATACAAAATTGTCAAGAAAGGGGACTCAACAATTATGAAAAGTGGAGTGGAATATGGCCACTGCAACACCAAATGTCAAACCCCAGTAGGAGCGATAAACTCTAGTATGCCGTTCCACAATATACATCCTCTCACCATCGGGGAATGCCCCAAATACGTGAAGTCAAACAAGTTGGTCCTTGCGACTGGGCTCAGAAATAGTCCTCTAAGAGAAAAGAGAAGAAAGAGAGGGCTGTTTGGGGCTATAGCAGGTTTTATAGAGGGAGGATGGCAGGGAATGGTTGATGGTTGGTATGGGTACCACCATAGCAATGAGCAGGGGAGTGGGTACGCTGCAGACAAAGAATCCACCCAAAAGGCAATAGATGGAGTTACCAATAAGGTCAACTCGATCATTGACAAAATGAACACTCAATTTGAGGCAGTTGGAAGGGAGTTTAATAACTTAGAAAGGAGGATAGAGAATTTGAACAAGAAAATGGAAGACGGATTCCTAGATGTCTGGACCTATAATGCTGAACTTCTAGTTCTCATGGAAAACGAGAGGACTCTAGATTTCCATGACTCAAATGTCAAGAACCTTTACGACAAAGTCAGACTGCAGCTTAGGGATAATGCAAAGGAGCTGGGTAACGGTTGTTTCGAATTCTATCACAAATGTGATAATGAATGTATGGAAAGTGTGAGAAATGGGACGTATGACTACCCTCAGTATTCAGAAGAAGCAAGATTAAAAAGAGAAGAAATAAGCGGAGTGAAATTAGAATCAATAGGAACTTACCAAATACTGTCAATTTATTCAACAGTGGCGAGTTCCCTAGCACTGGCAATCATGGTGGCTGGTCTATCTTTATGGATGTGCTCCAATGGGTCGTTACAGTGCAGAATTTGCATT
		</sequence>
		<sequence>
			<taxon idref="HA|A/goose/Taiwan/TNO6/2015|690672|A/goose/Taiwan/TNO6/2015|2015-01-17|EPIISL206475"/>
			ATGGAGAAAATAGTGCTTCTTCTTGCAGTGATTAGCCTTGTTAAAAGTGATCAGATTTGCATTGGTTACCATGCAAACAACTCAACAAAGCAGGTTGACACGATAATGGAGAAAAACGTCACTGTTACACATGCCCAAGACATACTAGAAAAGACACACAACGGGAAGCTCTGCGATCTTAATGGAGTGAAGCCCCTGATTCTAAAGGATTGTAGCGTAGCTGGGTGGCTCCTTGGAAATCCAATGTGCGACGAGTTCATCAGGGTGCCGGAATGGTCTTACATCGTGGAGAGGGCTAACCCAGCCAACGACCTCTGTTACCCAGGGACCCTCAATGACTATGAGGAACTGAAACACCTATTGAGCCGAATAAATCATTTTGAAAAAACTCTGATCATCCCCAGGAGTTCTTGGCCCAATCATGA--AACATCATTAGGGGTGAGCGCAGCATGTCCATACCAGGGAGCATCCTCATTTTTCAGAAATGTGGTATGGCTCATCAAAAAGAACGATGCATACCCGACAATAAAGATAAGCTACAATAATACCAATCGGGAAGATCTTTTGATACTGTGGGGGATTCATCATTCCAACAATGCAGCAGAGCAGACAAATCTCTATAAAAACCCAGACACTTATGTTTCCGTGGGGACATCAACATTAAACCAGAGATTGGTGCCAAAAATAGCTACTAGATCCCAAGTAAACGGGCAAAGTGGAAGAATGGATTTCTTCTGGACAATTTTAAAACCGAATGATGCAATCCACTTTGAGAGTAATGGAAATTTCATTGCTCCAGAATATGCATACAAAATTGTCAAGAAAGGGGACTCAACAATTATGAAAAGTGAAATGGAGTATGGCCACTGCAACACCAAATGTCAAACTCCAATAGGGGCGATAAACTCTAGCATGCCATTCCACAATATACACCCTCTCACCATCGGGGAATGCCCTAAATACGTGAAGTCAAACAAATTAGTCCTTGCGACTGGGCTCAGAAATAGTCCTCTAAGAGAAAGAAGAAGAAAAAGAGGACTTTTTGGAGCTATAGCAGGGTTTATAGAGGGAGGATGGCAGGGAATGGTAGACGGTTGGTATGGGTATCATCATAGCAATGAGCAGGGGAGTGGGTACGCTGCAGACAAAGAATCCACCCAAAAGGCAATAGATGGAGTTACCAATAAGGTCAACTCAATCATTGACAAAATGAACACTCAATTTGAGGCCGTTGGAAGGGAATTTAATAACTTAGAAAGGAGAATAGAGAATTTAAACAAGAAAATGGAAGACGGATTCCTAGATGTCTGGACTTATAATGCTGAACTTTTAGTTCTCATGGAAAATGAGAGAACTCTAGATTTCCATGACTCAAATGTCAAGAACCTTTACGACAAAGTCCGGCTACAGCTTAGGGATAATGCAAAAGAGCTGGGTAATGGTTGTTTCGAGTTCTATCACAAATGTGATAACGAATGTATGGAGAGCGTAAGAAATGGGACGTATGACTACCCTAAGTATTCAGAAGAAGCAATATTAAAAAGAGAAGAAATAAGCGGAGTGAAATTAGAATCAATAGGAACTTACCAAATACTGTCAATTTATTCAACAGTGGCGAGTTCCCTAGCACTGGCAATCATAGTGGCTGGTCTATCTTTATGGATGTGCTCTAATGGGTCGTTACAATGCAGAATTTGCATC
		</sequence>
		<sequence>
			<taxon idref="HA|A/Chicken/Hungary/2496/2017(HA)|954751|A/Chicken/Hungary/2496/2017|2017-01-24|EPIISL255205"/>
			ATGGAGAACATAGTGCTTCTTCTTGCAATAGTTAGCCTTGTTAAAAGTGATCAGATTTGCATTGGTTACCATGCGAACAACTCGACAGAGCAAGTTGACACGATAATGGAAAAGAACGTCACTGTTACACATGCCCAAGACATACTGGAAAAAACACACAACGGGAAGCTCTGCGATCTAAATGGGGTGAAGCCTCTGATTTTAAAGGATTGTAGTGTAGCTGGATGGCTCCTCGGAAACCCAATGTGCGACGAATTCATCAGAGTGCCGGAATGGTCTTACATAGTGGAGAGGGCTAACCCAGCTAATGACCTCTGTTACCCAGGGAGCCTCAATGACTATGAAGAACTGAAACACCTGTTGAGCAGAATAAATCATTTTGAGAAGATTCTGATCATCCCCAAGAGTTCTTGGCCCAATCATGA--AACATCATTAGGGGTAAGCGCAGCTTGTCCATATCAGGGAACGCCCTCCTTTTTCAGAAATGTGGTATGGCTTATCAAAAAGAACGATGCATACCCAACAATAAAGATAAGCTACAATAATACCAATCGGGAAGATCTCTTGATACTGTGGGGGATTCATCATTCCAACAATGCAGAAGAGCAGACAAATCTTTACAAAAACCCAACCACCTATATTTCAGTTGGAACATCAACATTAAACCAGAGATTGGTACCAAAAATAGCTACTAGATCCCAAGTAAACGGGCAACGTGGAAGAATGGACTTCTTCTGGACAATTTTAAAACCGAATGATGCAATCCACTTCGAGAGTAATGGAAATTTCATTGCTCCAGAATATGCATACAAAATTGTCAAGAAAGGGGACTCAACAATTATGAAAAGTGGAGTGGAATATGGCCACTGCAACACCAAATGTCAAACCCCAGTAGGAGCGATAAACTCTAGTATGCCGTTCCACAATATACATCCTCTCACCATCGGGGAATGCCCCAAATACGTGAAGTCAAACAAGTTGGTCCTTGCGACTGGGCTCAGAAATAGTCCTCTAAGAGAAAAGAGAAGAAAAAGAGGGCTGTTTGGGGCTATAGCAGGTTTTATAGAGGGAGGATGGCAGGGAATGGTTGATGGTTGGTATGGGTACCACCATAGCAATGAGCAGGGGAGTGGGTACGCTGCAGACAAAGAATCCACCCAAAAGGCAATAGATGGAGTTACCAATAAGGTCAACTCGATCATTGACAAAATGAACACTCAATTTGAGGCAGTTGGAAGGGAGTTTAATAACTTAGAAAGGAGGATAGAGAATTTGAACAAGAAAATGGAAGACGGATTCCTAGATGTCTGGACCTATAATGCTGAACTTCTAGTTCTCATGGAAAACGAGAGGACTCTAGATTTCCATGACTCAAATGTCAAGAACCTTTACGACAAAGTCAGACTGCAGCTTAGGGATAATGCAAAGGAGCTGGGTAACGGTTGTTTCGAGTTCTATCACAAATGTGATAATGAATGTATGGAAAGTGTGAGAAATGGGACGTATGACTACCCTCAGTATTCAGTAGAAACAAGGTTAAAAAGAGAAGAAATAGGCGGAGTGAAATTAGAATCAATAGGAACTTACCAAATACTGTCAATTTATTCAACAGTGGCGAGTTCCCTAGCACTGGCAATCATGGTGGCTGGTCTATCTTTATGGATGTGCTCCAATGGGTCGTTACAGTGCAGAATTTGCATT
		</sequence>
		<sequence>
			<taxon idref="HA|A/Turkey/Hungary/2030/2017(HA)|954695|A/Turkey/Hungary/2030/2017|2017-01-18|EPIISL255198"/>
			ATGGAGAACATAGTGCTTCTTCTTGCAACAGTTAGCCTTGTTAAAAGTGATCAGATTTGCATTGGTTACCATGCAAACAACTCGACAGAGCAAGTTGACACGATAATGGAAAAGAACGTCACTGTTACACATGCCCAAGACATACTGGAAAAAACACACAACGGGAAGCTCTGCGATCTAAATGGGGTGAAGCCTCTGATTTTAAAGGATTGTAGTGTAGCTGGATGGCTCCTCGGAAACCCAATGTGCGACGAATTCATCAGAGTGCCGGAATGGTCTTACATAGTGGAGAGGGCTAACCCAGCTAATGACCTCTGTTACCCAGGGAGCCTCAATGACTATGAAGAACTGAAACACCTGTTGAGCAGAATAAATCATTTTGAGAAGATTCTGATCATCCCCAAGAGTTCTTGGCCCAATCATGA--AACATCATTAGGGGTAAGCGCAGCTTGTCCATATCAGGGAACGCCCTCCTTTTTCAGAAATGTGGTATGGCTTATCAAAAAGAACGATGCATACCCAACAATAAAGATAAGCTACAATAATACCAATCGGGAAGATCTCTTGATACTGTGGGGGATTCATCATTCCAACAATGCAGAAGAGCAGACAAATCTCTATAAAAACCCAACCACCTATATTTCAGTTGGAACATCAACATTAAACCAGAGATTGGTACCAAAAATAGCTACTAGATCCCAAGTAAACGGGCAACGTGGAAGAATGGACTTCTTCTGGACAATTTTAAAACCGAATGATGCAATCCACTTCGAGAGTAATGGAAATTTCATTGCTCCAGAATATGCATACAAAATTGTCAAGAAAGGGGACTCAACAATTATGAAAAGTGGAGTGGAATATGGCCACTGCAACACCAAATGTCAAACCCCAGTAGGAGCGATAAACTCTAGTATGCCGTTCCACAATATACATCCTCTCACCATCGGGGAATGCCCCAAATACGTGAAGTCAAACAAGTTGGTCCTTGCGACTGGGCTCAGAAATAGTCCTCTAAGAGAAAAGAGAAGAAAAAGAGGGCTGTTTGGGGCTATAGCAGGTTTTATAGAGGGAGGATGGCAGGGAATGGTTGATGGTTGGTATGGGTACCACCATAGCAATGAGCAGGGAAGTGGGTACGCTGCAGACAAAGAATCCACCCAAAAGGCAATAGATGGAGTTACCAATAAGGTCAACTCGATCATTGACAAAATGAACACTCAATTTGAGGCAGTTGGAAGGGAGTTTAATAACTTAGAAAGGAGGATAGAGAATTTGAACAAGAAAATGGAAGACGGATTCCTAGATGTCTGGACCTATAATGCTGAACTTCTAGTTCTCATGGAAAACGAGAGGACTCTAGATTTCCATGACTCAAATGTCAAGAACCTTTACGACAAAGTCAGACTGCAGCTTAGGGATAATGCAAAGGAGCTGGGTAACGGTTGTTTCGAGTTCTATCACAAATGTGATAATGAATGTATGGAAAGTGTGAGAAATGGGACGTATGACTACCCTCAGTATTCAGTAGAAACAAGGTTAAAAAGAGAAGAAATAGGCGGAGTGAAATTAGAATCAATAGGAACTTACCAAATACTGTCAATTTATTCAACAGTGGCGAGTTCCCTAGCACTGGCAATCATGGTGGCTGGTCTATCTTTATGGATGTGCTCCAATGGGTCGTTACAGTGCAGAATTTGCATT
		</sequence>
		<sequence>
			<taxon idref="HA|A/Muteswan/Hungary/2825/2017(HA)|954719|A/Muteswan/Hungary/2825/2017|2017-01-24|EPIISL255201"/>
			ATGGAGAACATAGTGCTTCTTCTTGCAATAGTTAGCCTTGTTAAAAGTGATCAGATTTGCATTGGTTACCATGCAAACAACTCGACAGAGCAAGTTGACACGATAATGGAAAAGAACGTCACTGTTACACATGCCCAAGACATACTGGAAAAAACACACAACGGGAAGCTCTGCGATCTAAATGGGGTGAAGCCTCTGATTTTAAAGGATTGTAGTGTAGCTGGATGGCTCCTCGGAAACCCAATGTGCGACGAATTCATCAGAGTGCCGGAATGGTCTTACATAGTGGAGAGGGCTAACCCAGCTAATGACCTCTGTTACCCAGGGAGCCTCAATGACTATGAAGAACTGAAACACCTGTTGAGCAGAATAAATCATTTTGAGAAGATTCTGATCATCCCCAAGAGTTCTTGGCCCAATCATGA--AACATCATTAGGGGTAAGCGCAGCTTGTCCATATCAGGGAACGCCCTCCTTTTTCAGAAATGTGGTATGGCTTATCAAAAAGAACGATGCATACCCAACAATAAAGATAAGCTACAATAATACCAATCGGGAAGATCTCTTGATACTGTGGGGGATTCATCATTCCAACAATGCAGAAGAGCAGACAAATCTCTATAAAAACCCAACCACCTATATTTCAGTTGGAACATCAACATTAAACCAGAGATTGGTACCAAAAATAGCTACTAGATCCCAAGTAAACGGGCAACGTGGAAGAATGGACTTCTTCTGGACTATTTTAAAACCGAATGATGCAATCCACTTCGAGAGTAATGGAAATTTCATTGCTCCAGAATATGCATACAAAATTGTCAAGAAAGGGGACTCAACAATTATGAAAAGTGGAGTGGAATATGGCCACTGCAACACCAAATGTCAAACCCCAGTAGGAGCGATAAACTCTAGTATGCCGTTCCACAATATACATCCTCTCACCATCGGGGAATGCCCCAAATACGTGAAGTCAAACAAGTTGGTCCTTGCGACTGGGCTCAGAAATAGTCCTCTAAGAGAAAAGAGAAGAAAAAGAGGGCTGTTTGGGGCTATAGCAGGTTTTATAGAGGGAGGATGGCAGGGAATGGTTGATGGTTGGTATGGGTACCACCATAGCAATGAGCAGGGGAGTGGGTACGCTGCAGACAAAGAATCCACCCAAAAGGCAATAGATGGAGTTACCAATAAGGTCAACTCGATCATTGACAAAATGAACACTCAATTTGAGGCAGTTGGAAGGGAGTTTAATAACTTAGAAAGGAGGATAGAGAATTTGAACAAGAAAATGGAAGACGGATTCCTAGATGTCTGGACCTATAATGCTGAACTTCTAGTTCTCATGGAAAACGAGAGGACTCTAGATTTCCATGACTCAAATGTCAAGAACCTTTACGACAAAGTCAGACTGCAGCTTAGGGATAATGCAAAGGAGCTGGGTAACGGTTGTTTCGAGTTCTATCACAAATGTGATAATGAATGTATGGAAAGTGTGAGAAATGGGACGTATGACTACCCTCAGTATTCAGTAGAAACAAGGTTAAAAAGAGAAGAAATAGGCGGAGTGAAATTAGAATCAATAGGAACTTACCAAATACTGTCAATTTATTCAACAGTGGCGAGTTCCCTAGCACTGGCAATCATGGTGGCTGGTCTATCTTTATGGATGTGCTCCAATGGGTCGTTACAGTGCAGAATTTGCATT
		</sequence>
		<sequence>
			<taxon idref="HA|A/EurasianWigeon/Netherlands/6/2016|1023560|A/EurasianWigeon/Netherlands/6/2016|2016-12-09|EPIISL269591"/>
			NNNNAGAACATAGTGCTTCTTCTTGCAATAGTTAGCCTTGTTAAAAGTGATCAGATTTGCATTGGTTACCATGCAAACAACTCGACAGAGCAAGTTGACACGATAATGGAAAAGAACGTCACTGTTACACATGCCCAAGACATACTGGAAAAAACACACAACGGGAAGCTCTGCGATCTAAATGGGGTGAAGCCTCTGATTTTAAAGGATTGTAGTGTAGCTGGATGGCTCCTCGGAAACCCAATGTGCGACGAATTCATCAGAGTGCCGGAATGGTCTTACATAGTGGAGAGGGCTAATCCAGCTAATGACCTCTGTTACCCAGGGAGCCTCAATGACTATGAAGAACTGAAACACCTGTTGAGCAGAATAAATCATTTTGAGAAGATTCTGATCATCCCCAAGAGTTCTTGGCCCAATCATGA--AACATCATTAGGGGTGAGCGCAGCTTGTCCATACCAGGGAACGCCCTCCTTTTTCAGAAATGTGGTATGGCTTATCAAAAAGAACGATGCATACCCAACAATAAAGATAAGCTACAATAATACCAATCGGGAAGATCTCTTGATACTGTGGGGGATTCATCATTCCAACAATGCAGAAGAGCAGACAAATCTCTATAAAAACCCAACCACCTATATTTCAGTTGGAACATCAACATTAAACCAGAGATTGGTACCAAAAATAGCTACTAGATCCCAAGTAAACGGGCAACGTGGAAGAATGGACTTCTTCTGGACAATTTTAAAACCGAATGATGCAATCCATTTCGAGAGTAATGGAAATTTCATTGCTCCAGAATATGCATACAAAATTGTCAAGAAAGGGGACTCAACAATTATGAAAAGTGGAGTGGAATATGGCCACTGCAACACCAAATGTCAAACCCCAGTAGGAGCGATAAACTCTAGTATGCCGTTCCACAATATACATCCTCTCACCATCGGGGAATGCCCCAAATACGTGAAGTCAAACAAGTTGGTCCTTGCGACTGGGCTCAGAAATAGTCCTCTAAGAGAAAAGAGAAGAAAAAGAGGGCTGTTTGGGGCTATAGCAGGTTTTATAGAGGGAGGATGGCAGGGAATGGTTGATGGTTGGTATGGGTACCACCATAGCAATGAGCAGGGGAGTGGGTACGCTGCAGACAAAGAGTCCACCCAAAAGGCAATAGATGGAGTTACCAATAAGGTCAACTCGATCATTGACAAAATGAACACTCAATTTGAGGCAGTTGGAAGGGAGTTTAATAACTTAGAAAGGAGGATAGAGAATTTGAACAAGAAAATGGAAGACGGATTCCTAGATGTCTGGACCTATAATGCTGAACTTCTAGTTCTCATGGAAAACGAGAGGACTCTAGATTTCCATGACTCAAATGTCAAGAACCTTTACGACAAAGTCAGACTGCAGCTTAGGGATAATGCAAAGGAGCTGGGTAACGGTTGTTTCGAATTCTATCACAAATGTGATAATGAATGTATGGAAAGTGTGAGAAATGGGACGTATGACTACCCTCAGTATTCAGAAGAAGCAAGATTAAAAAGAGAAGAAATAAGCGGAGTGAAATTAGAATCAATAGGAACTTACCAAATACTGTCAATTTATTCAACAGTGGCGAGTTCCCTAGCACTGGCAATCATGGTGGCTGGTCTATCTTTATGGATGTGCTCCAATGGGTCGTTACAGTGNNNNNNNNNNNNN
		</sequence>
		<sequence>
			<taxon idref="HA|A/Whitefrontedgoose/Hungary/801/2017(HA)|954869|A/Whitefrontedgoose/Hungary/801/2017|2017-01-09|EPIISL255219"/>
			ATGGAGAACATAGTGCTTCTTCTTGCAATAGTTAGTCTTGTTAAAAGTGATCAGATTTGCATTGGTTACCATGCAAACAACTCGACAGAGCAAGTTGACACGATAATGGAAAAGAACGTCACTGTTACACATGCCCAAGACATACTGGAAAAAACACACAACGGGAAGCTCTGCGATCTAAATGGGGTGAAGCCTCTGATTTTAAAGGATTGTAGTGTAGCTGGATGGCTCCTCGGAAACCCAATGTGCGACGAATTCATCAGAGTGCCGGAGTGGTCTTACATAGTGGAGAGGGCTAACCCAGCTAATGACCTCTGTTACCCAGGGAGCCTCAATGACTATGAAGAACTGAAACATCTGTTGAGCAGAATAAATCATTTTGAGAAGATTCTGATCATCCCCAAGAGTTCTTGGCCCAATCATGA--AACATCATTAGGGGTAAGCGCAGCTTGTCCATATCAGGGAACGCCCTCCTTTTTCAGAAATGTGGTATGGCTTATCAAAAAGAACGATGCATACCCAACAATAAAGATGAGCTACAATAATACCAATCGGGAAGATCTCTTGATACTGTGGGGGATTCATCATTCCAACAATGCAGAAGAGCAGACAAATCTCTATAAAAACCCAACCACCTATATTTCAGTTGGAACATCAACATTAAACCAGAGGTTGGTACCAAAAATAGCTACTAGATCCCAAGTAAACGGGCAACGTGGAAGAATGGACTTCTTCTGGACAATTTTAAAACCGAATGATGCAATCCACTTCGAGAGTAATGGAAATTTCATTGCTCCAGAATATGCATACAAAATTGTCAAGAAAGGGGACTCAACAATTATGAAAAGTGGAGTGGAATACGGCCACTGCAACACCAAATGTCAAACCCCAGTAGGAGCGATAAACTCTAGTATGCCGTTCCACAATATACATCCTCTCACCATCGGGGAATGCCCCAAATACGTGAAGTCAAACAAGTTGGTTCTTGCGACTGGGCTCAGAAATAGTCCTCTAAGAGAAAAGAGAAGAAAAAGAGGGCTGTTTGGGGCTATAGCAGGTTTTATAGAGGGAGGATGGCAGGGAATGGTTGATGGTTGGTATGGGTACCACCATAGCAATGAGCAGGGGAGTGGGTACGCTGCAGATAAAGAATCCACCCAAAAGGCAATAGATGGAGTTACCAATAAGGTCAACTCGATCATTGACAAAATGAACACTCAATTTGAGGCAGTTGGAAGGGAGTTTAATAACTTAGAAAGGAGGATAGAGAATTTGAACAAGAAAATGGAAGACGGATTCCTAGATGTCTGGACCTATAATGCTGAACTTCTAGTTCTCATGGAAAACGAGAGGACTCTAGATTTCCATGACTCAAATGTCAAGAACCTTTACGACAAAGTCAGACTGCAGCTTAGGGATAATGCAAAGGAGCTGGGTAACGGTTGTTTCGAGTTCTATCACAAATGTGATAATGAATGTATGGAAAGTGTGAGAAATGGGACGTATGACTACCCTCAGTATTCAGAAGAAGCAAGATTAAAAAGAGAAGAAATAGGCGGAGTGAAATTAGAATCAATAGGAACTTACCAAATACTGTCAATTTATTCAACAGTGGCGAGTTCCCTAGCACTGGCAATCATGGTGGCTGGTCTATCTTTATGGATGTGCTCCAATGGGTCGTTACAGTGCAGAATTTGCATT
		</sequence>
		<sequence>
			<taxon idref="HA|A/Goose/Hungary/65817/2016(HA)|954539|A/Goose/Hungary/65817/2016|2016-12-18|EPIISL255174"/>
			ATGGAGAACATAGTGTTTCTTCTTGCAATAGTTAGCCTTGTTAAAAGTGATCAGATTTGCATTGGTTACCATGCAAACAACTCGACAGAGCAAGTTGACACGATAATGGAAAAGAACGTCACTGTTACACATGCCCAAGACATACTAGAAAAAACACACAACGGGAAGCTCTGCGATCTAAATGGGGTGAAGCCTCTGATTTTAAAGGATTGTAGTGTAGCTGGATGGCTCCTCGGAAACCCAATGTGCGACGAATTCATCAGAGTGCCGGAATGGTCTTACATAGTGGAGAGGGCTAACCCAGCTAATGACCTCTGTTACCCAGGGAGCCTCAATGACTATGAAGAACTGAAACACCTGTTGAGCAGAATAAATCATTTTGAGAAGATTCTAATCATCCCCAAGAGTTCTTGGCCCAATCATGA--AACATCATTAGGGGTGAGCGCAGCTTGTCCATACCAGGGAACGCCCTCCTTTTTCAGAAATGTGGTATGGCTTATCAAAAAGAACGATGCATACCCAACAATAAAGATAAGCTACAATAATACCAATCGGGAAGATCTCTTGATACTGTGGGGGATTCATCATTCCAACAATGCAGAAGAGCAGACAAATCTCTATAAAAACCCAACCACCTATATTTCAGTTGGAACATCAACATTAAACCAGAGATTGGTACCAAAAATAGCTACTAGATCCCAAGTAAACGGGCAACGTGGAAGAATGGACTTCTTCTGGACAATTTTAAAACCGAATGATGCAATCCACTTCGAGAGTAATGGAAATTTCATTGCTCCAGAATATGCATACAAAATTGTCAAGAAAGGGGACTCAACAATTATGAAAAGTGGAGTGGAATATGGCCACTGCAACACCAAATGTCAAACCCCAGTAGGAGCGATAAACTCTAGTATGCCGTTCCACAATATACATCCTCTCACCATCGGGGAATGCCCCAAATACGTGAAGTCAAACAAGTTGGTCCTTGCGACTGGGCTCAGAAATAGTCCTCTAAGAGAAAAGAGAAGAAAAAGAGGGCTGTTTGGGGCTATAGCAGGTTTTATAGAGGGAGGATGGCAGGGAATGGTTGATGGTTGGTATGGGTACCACCATAGCAATGAGCAGGGGAGTGGGTACGCTGCAGACAAAGAATCCACCCAAAAGGCAATAGATGGAGTTACCAATAAGGTCAACTCGATCATTGACAAAATGAACACTCAATTTGAGGCAGTTGGAAGGGAGTTTAATAACTTAGAAAGGAGGATAGAGAATTTAAACAAGAAAATGGAAGACGGATTCCTAGATGTCTGGACCTATAATGCTGAACTTCTAGTTCTCATGGAAAACGAGAGGACTCTAGATTTCCATGACTCAAATGTCAAGAACCTTTACGACAAAGTCAGACTGCAGCTTAGGGATAATGCAAAGGAGCTGGGTAACGGTTGTTTCGAGTTCTATCACAAATGTGATGATGAATGTATGGAAAGTGTGAGAAATGGGACGTATGACTACCCTCAGTATTCAGAAGAAGCAAGATTAAAAAGAGAAGAAATAAGCGGAGTGAAATTAGAATCAATTGGAACTTACCAAATACTGTCAATTTATTCAACAGTGGCGAGTTCCCTAGCACTGGCAATCATGGTGGCTGGTCTATCTTTATGGATGTGCTCCAATGGGTCGTTACAGTGCAGAATTTGCATT
		</sequence>
		<sequence>
			<taxon idref="HA|A/Goose/Hungary/982/2017(HA)|954647|A/Goose/Hungary/982/2017|2017-01-11|EPIISL255192"/>
			ATGGAGAACATAGTGCTTCTTCTTGCAATAGTTAGCCTTGTTAAAAGTGATCAGATTTGCATTGGTTACCATGCAAACAACTCGACAGAGCAAGTTGACACGATAATGGAAAAGAACGTCACTGTTACACATGCCCAAGACATACTGGAAAAAACACACAACGGGAAGCTCTGCGATCTAAATGGGGTGAAGCCTCTGATTTTAAAGGATTGTAGTGTAGCTGGATGGCTCCTCGGAAACCCAATGTGCGACGAATTCATCAGAGTGCCGGAATGGTCTTACATAGTGGAGAGGGCTAACCCAGCTAATGACCTCTGTTACCCAGGGAGCCTCAATGACTATGAAGAACTGAAACACCTGTTGAGCAGAATAAATCATTTTGAGAAGATTCTGATCATCCCCAAGAGTTCTTGGCCCAATCATGA--AACATCATTAGGGGTAAGCGCAGCTTGTCCATATCAGGGAACGCCCTCCTTTTTCAGAAATGTGGTATGGCTTATCAAAAAGAACGATGCATACCCAACAATAAAGATAAGCTACAATAATACCAATCGGGAAGATCTCTTGATACTGTGGGGGATTCATCATTCCAACAATGCAGAAGAGCAGACAAATCTCTATAAAAACCCAACCACCTATATTTCAGTTGGAACATCAACATTAAACCAGAGATTGGTACCAAAAATAGCTACTAGATCCCAAGTAAACGGGCAACGTGGAAGAATGGACTTCTTCTGGACAATTTTAAAACCGAATGATGCAATCCACTTCGAGAGTAATGGAAATTTCATTGCTCCAGAATATGCATACAAAATTGTCAAGAAAGGGGACTCAACAATTATGAAAAGTGGAGTGGAATATGGCCACTGCAACACCAAATGTCAAACCCCAGTAGGGGCGATAAACTCTAGTATGCCGTTCCACAATATACATCCTCTCACCATCGGGGAATGCCCCAAATACGTGAAGTCAAACAAGTTGGTCCTTGCGACTGGGCTCAGAAATAGTCCTCTAAGAGAAAAGAGAAGAAAAAGAGGGCTGTTTGGGGCTATAGCAGGTTTTATAGAGGGAGGATGGCAGGGAATGGTTGATGGTTGGTATGGGTACCACCATAGCAATGAGCAGGGGAGTGGGTACGCTGCAGACAAAGAATCCACCCAAAAGGCAATAGATGGAGTTACCAATAAGGTCAACTCGATCATTGACAAAATGAACACTCAATTTGAGGCAGTTGGAAGGGAGTTTAATAACTTAGAAAGGAGGATAGAGAATTTGAACAAGAAAATGGAAGATGGATTCCTAGATGTCTGGACCTATAATGCTGAACTTCTAGTTCTCATGGAAAACGAGAGGACTCTAGATTTCCATGACTCAAATGTCAAGAACCTTTACGACAAAGTCAGACTGCAGCTTAGGGATAATGCAAAGGAGCTGGGTAACGGTTGTTTCGAGTTCTATCACAAATGTGATAATGAATGTATGGAAAGTGTGAGAAATGGGACGTATGACTACCCTCAGTATTCAGAAGAAGCAAGATTAAAAAGAGAAGAAATAGGCGGAGTGAAATTAGAATCAATAGGAACTTACCAAATACTGTCAATTTATTCAACAGTGGCAAGCTCCCTAGCACTGGCAATCATGGTGGCTGGTTTATCTTTATGGATGTGCTCCAATGGGTCGTTACAGTGCAGAATTTGCATT
		</sequence>
		<sequence>
			<taxon idref="HA|A/eurasianwigeon/Netherlands/emc-1/2014|551143|A/eurasianwigeon/Netherlands/emc-1/2014|2014-11-24|EPIISL168746"/>
			NNNNNNNNNNNNNNNNNNCTTCTTGCAGTGGTTAGCCTTGTTGAAAGTGATCAGATTTGCATTGGTTACCATGCAAACAACTCAACAAAACAGGTTGACACAATAATGGAAAAAAACGTCACTGTTACACATGCCCAAGACATACTGGAAAAGACACACAACGGGAAGCTCTGCGATCTTAATGGAGTGAAGCCCCTGATTCTAAAGGATTGTAGCGTAGCTGGGTGGCTCCTTGGAAATCCAATGTGCGACGAGTTCATCAGGGTGCCGGAATGGTCTTACATCGTGGAGAGGGCTAACCCAGCCAACGACCTCTGTTACCCAGGGACCCTCAATGACTATGAGGAACTGAAACACCTACTGAGCAGAATAAATCATTTTGAGAAAACTCTGATCATCCCCAAGAGTTCTTGGCCCAATCATGA--AACATCATTAGGGGTGAGCGCAGCATGTCCATACCAGGGAGCATCCTCATTTTTCAGAAATGTGGTATGGCTCATCAAAAAGAACGATGCATACCCGACAATAAAGATAAGCTACAATAATACCAATCGGGAAGATCTTTTGATACTGTGGGGGATTCATCATCCCAACAATGCAGAAGAGCAGACAAATCTCTATAAAAACCCAGACACTTATGTTTCCGTTGGGACATCAACATTAAACCAGAGATTGGTGCCAAAAATAGCTACTAGATCCCAAGTAAACGGGCAACGTGGAAGAATGGATTTCTTCTGGACAATTTTAAAACCGAATGATGCAATCCACTTTGAGAGTAATGGAAATTTCATTGCTCCAGAATATGCCTACAAAATTGTCAAGAAAGGGGACTCAACAATTATGAAAAGTGAAGTGGAGTATGGCCACTGCAACACCAAATGTCAAACCCCAATAGGGGCGATAAACTCTAGCATGCCATTCCACAATATACACCCTCTCACCATCGGGGAATGCCCCAAATACGTGAAGTCAAACAAATTAGTCCTTGCGACTGGGCTCAGAAATAGTCCTCTAAGGGAAAGAAGAAGAAAAAGAGGACTATTTGGAGCTATAGCAGGGTTTATAGAGGGAGGATGGCAGGGAATGGTAGACGGTTGGTATGGGTACCACCATAGCAATGAGCAGGGGAGTGGGTACGCTGCAGACAAAGAATCCACCCAAAAGGCAGTAGATGGAGTTACCAATAAGGTCAACTCAATCATTGACAAAATGAACACTCAATTTGAGGCCGTTGGAAGGGAATTTAATAACTTAGAAAGGAGAATAGAGAATTTAAACAAGAAAATGGAAGACGGATTCCTAGATGTCTGGACTTATAATGCTGAACTTTTAGTTCTCATGGAAAATGAGAGAACTCTAGATTTCCATGACTCAAATGTCAAGAACCTTTACGACAAAGTCCGACTACAGCTTAGGGATAATGCAAAGGAGCTGGGTAATGGTTGTTTCGAGTTCTATCACAAATGTGATAACGAATGTATGGAAAGCGTAAGAAATGGGACGTATGACTACCCTAAGTATTCAGAAGAAGCAAGATTAAAAAGAGAAGAAATAAGCGGAGTGAAATTAGAATCAATAGGAACTTACCAAATACTGTCAATTTATTCAACAGTGGCGAGTTCCCTAGCANNNNNNNNNNNNNNNNNNNNNNNNNNNNNNNNNNNNNNNNNNNNNNNNNNNNNNNNNNNNNNNNNNNNNNNN
		</sequence>
		<sequence>
			<taxon idref="HA|A/Pigeon/Jiangxi/04.01NCDZT0352-O/2015(H5N6)HA|H5N6|658151|A/Pigeon/Jiangxi/04.01NCDZT0352-O/2015(H5N6)|2015-04-01|EPIISL198967"/>
			ATGGAGAAAATAGTGCTTCTTCTTGCAGTGGTTAGCCTTGTTAAAGGTGATCAGATTTGCATTGGTTACCATGCAAACAACTCGACTGAGCAGGTTGACACGATAATGGAAAAAAACGTCACTGTTACACATGCTCAAGACATACTGGAAAAGACACACAACGGGAAGCTCTGCGATCTGAATGGAGTGAAACCTCTGATTTTAAAGGATTGTAGTGTAGCTGGATGGCTTCTTGGAAACCCAATGTGCGACGAGTTCATCAGAGTGCCGGAATGGTCTTACATAGTGGAAAGGGCTAACCCAGCCAATGACCTCTGTTACCCAGGGAACCTCAATGACTATGAAGAACTGAAACACCTATTGAGCAGAATAAATCATTTTGAGAAGACTCTGATCATCCCCAAGAGTTCTTGGCCCAATCAT-A-CATCATCATCAGGGGTGAGCGCAGCATGTCCATACCTGGGAATGCCCTCCTTTTTCAGAAATGTGGTATGGCTTACCAAGAAGAACGAAGCATACCCAACAATAAAGATGAGCTACAATAACACCAATAGGGAAGATCTTTTGATACTGTGGGGGATTCATCATTCCAACAATGCAGAAGAGCAGACAAATCTCTATAAAAACCCAACCACCTATGTTTCCGTTGGGACATCAACATTAAACCAGAGATTGGTGCCAAAAATAGCTACTAGATCCCAAGTAAACGGGCAAAGTGGAAGAATGGATTTCTTCTGGACAATTTTAAAACCGAATGATGCAATCCACTTCGAGAGTAATGGAAATTTTATTGCTCCAGAATATGCATACAAAATTGTCAAGAAAGGGGACTCAACAATTATGAAAAGTGAAATGGAATATGGCCATTGCAACACCAAATGTCAAACTCCAATAGGGGCGATAAACTCTAGTATGCCATTCCACAATATACACCCTCTCACTATCGGGGAGTGCCCCAAATACGTGAAATCAAACAAATTAGTCCTTGCGACTGGGCTCAGAAATAGTCCTCTAAGAGAAAGAAGAAGAAAAAGAGGACTATTTGGAGCCATAGCAGGGTTTATAGAGGGAGGATGGCAAGGAATGGTAGATGGTTGGTATGGGTACCACCATAGCAATGAACAAGGGAGTGGGTATGCTGCAGACAGAGAATCCACCCAAAAGGCAATAGATGGAGTTACCAATAAGGTCAACTCGATAATTGACAAAATGAACACTCAATTTGAGGCCGTTGGAAGGGAATTTAATAACTTAGAACGGAGAATAGAGAATTTAAATAAGAAAATGGAAGACGGATTCCTAGATGTCTGGACTTATAATGCTGAACTTTTAGTTCTCATGGAAAATGAGAGAACTCTAGATTTCCATGACTCAAATGTCAAGAACCTTTATGACAAAGTCCGACTACAGCTTAGGGATAATGCAAAGGAGCTGGGTAATGGTTGTTTCGAGTTCTATCACAAATGTGATAATGAATGTATGGAAAGTGTGAGAAATGGGACGTATGACTACCCCCAGTATTCAGAAGAAGCAAGATTAAAAAGGGAAGAAATAAGCGGAGTGAAATTGGAATCAATAGGAACTTACCAAATACTGTCAATTTATTCAACAGTGGCGGGTTCCCTAGCACTGGCAATCATTGTGGCTGGTCTATCTTTATGGATGTGCTCCAATGGGTCGTTACAATGCAGAATTTGCATT
		</sequence>
		<sequence>
			<taxon idref="HA|A/Muteswan/Hungary/3139/2017(HA)|954727|A/Muteswan/Hungary/3139/2017|2017-01-26|EPIISL255202"/>
			ATGGAGAACATAGTGCTTCTTCTTGCAATAGTTAGCCTTGTTAAAAGTGATCAGATTTGCATTGGTTACCATGCAAACAACTCGACAGAGCAAGTTGACACGATAATGGAAAAGAACGTCACTGTTACACATGCCCAAGACATACTGGAAAAAACACACAACGGGAAGCTCTGCGATCTAAATGGGGTGAAGCCTCTGATTTTAAAGGATTGTAGTGTAGCTGGGTGGCTCCTCGGAAACCCAATGTGCGACGAATTCATCAGAGTGCCGGAATGGTCTTACATAGTGGAGAGGGCTAACCCAGCTAATGACCTCTGTTACCCAGGGAGCCTCAATGACTATGAAGAACTGAAACACCTGTTGAGCAGAATAAATCATTTTGAGAAGATTCTGATCATCCCCAAGAGTTCTTGGCCCAATCATGA--AACATCATTAGGGGTAAGCGCAGCTTGTCCATATCAGGGAACGCCCTCCTTTTTCAGAAATGTGGTATGGCTTATCAAAAAGAACGATGCATACCCAACAATAAAGATAAGCTACAATAATACCAATCGGGAAGATCTCTTGATACTGTGGGGGATTCATCATTCCAACAATGCAGAAGAGCAGACAAATCTCTATAAAAACCCAACCACCTATATTTCAGTTGGAACATCAACATTAAACCAGAGATTGGTACCAAAAATAGCTACTAGATCCCAAGTAAACGGGCAACGTGGAAGAATGGACTTCTTCTGGACAATTTTAAAACCGAATGATGCAATCCACTTCGAGAGTAATGGAAATTTCATTGCTCCAGAATATGCATACAAAATTGTCAAGAAAGGGGACTCAACAATTATGAAAAGTGGAGTGGAATATGGCCACTGCAACACCAAATGTCAAACCCCAGTAGGAGCGATAAACTCTAGTATGCCGTTCCACAATATACATCCTCTCACCATCGGGGAATGCCCCAAATACGTGAAGTCAAACAAGTTGGTCCTTGCGACTGGGCTCAGAAATAGTCCTCTAAGAGAAAAGAGAAGAAAAAGAGGGCTGTTTGGGGCTATAGCAGGTTTTATAGAGGGAGGATGGCAGGGAATGGTTGATGGTTGGTATGGGTACCACCATAGCAATGAGCAGGGGAGTGGGTACGCTGCAGACAAAGAATCCACCCAAAAGGCAATAGATGGAGTTACCAATAAGGTCAACTCGATCATTGACAAAATGAACACTCAATTTGAGGCAGTTGGAAGGGAGTTTAATAACTTAGAAAGGAGGATAGAGAATTTGAACAAGAAAATGGAAGACGGATTCCTAGATGTCTGGACCTATAATGCTGAACTTCTAGTTCTCATGGAAAACGAGAGGACTCTAGATTTCCATGACTCAAATGTCAAGAACCTTTACGACAAAGTCAGACTGCAGCTTAGGGATAATGCAAAGGAGCTGGGTAACGGTTGTTTCGAGTTCTATCACAAATGTGATAATGAATGTATGGAAAGTGTGAGAAATGGGACGTATGACTACCCTCAGTATTCAGAAGAAGCAAGGTTAAAAAGAGAAGAAATAGGCGGAGTGAAATTAGAATCAATAGGAACTTACCAAATACTGTCAATTTATTCAACAGTGGCGAGTTCCCTAGCACTGGCAATCATGGTGGCTGGTCTATCTTTATGGATGTGCTCCAATGGGTCGTTACAGTGCAGAATTTGCATT
		</sequence>
		<sequence>
			<taxon idref="HA|A/Duck/Hungary/1588/2017(HA)|954671|A/Duck/Hungary/1588/2017|2017-01-16|EPIISL255195"/>
			ATGGAGAACATAGTGCTTCTTCTTGCAATAGTTAGCCTTGTTAAAAGTGATCAGATTTGCATTGGTTACCATGCAAACAACTCGACAGAGCAAGTTGACACGATAATGGAAAAGAACGTCACTGTTACACATGCCCAAGACATACTGGAAAAAACACACAACGGGAAGCTCTGCGATCTAAATGGGGTGAAGCCTCTGATTTTAAAGGATTGTAGTGTAGCTGGATGGCTCCTCGGAAACCCAATGTGCGACGAATTCATCAGAGTGCCGGAATGGTCTTACATAGTGGAGAGGGCTAACCCAGCTAATGACCTCTGTTACCCAGGGAGCCTCAATGACTATGAAGAACTGAAACACCTGTTGAGCAGAATAAATCATTTTGAGAAGATTCTGATCATCCCCAAGAGTTCTTGGCCCAATCATGA--AACATCATTAGGGGTAAGCGCAGCTTGTCCATATCAGGGAACGCCCTCCTTTTTCAGAAATGTGGTATGGCTTATCAAAAAGAACGATGCATACCCAACAATAAAGATAAGCTACAATAATACCAATCGGGAAGATCTCTTGATACTGTGGGGGATTCATCATTCCAACAATGCAGAAGAGCAGACAAATCTCTATAAAAACCCAACCACCTATATTTCAGTTGGAACATCAACATTAAACCAGAGATTGGTACCAAAAATAGCTACTAGATCCCAAGTAAACGGGCAACGTGGAAGAATGGACTTCTTCTGGACTATTTTAAAACCGAATGATGCAATCCACTTCGAGAGTAATGGAAATTTCATTGCTCCAGAATATGCATACAAAATTGTCAAGAAAGGGGACTCAACAATTATGAAAAGTGGAGTGGAATATGGCCACTGCAACACCAAATGTCAAACCCCAGTAGGAGCGATAAACTCTAGTATGCCGTTCCACAATATACATCCTCTCACCATCGGGGAATGCCCCAAATACGTGAAGTCAAACAAGTTGGTCCTTGCGACTGGGCTCAGAAATAGTCCTCTAAGAGAAAAGAGAAGAAAAAGAGGGCTGTTTGGGGCTATAGCAGGTTTTATAGAGGGAGGATGGCAGGGAATGGTTGATGGTTGGTATGGGTACCACCATAGCAATGAGCAGGGGAGTGGGTACGCTGCAGACAAAGAATCCACCCAAAAGGCAATAGATGGAGTTACCAATAAGGTCAACTCGATCATTGACAAAATGAACACTCAATTTGAGGCAGTTGGAAGGGAGTTTAATAACTTAGAAAGGAGGATAGAGAATTTGAACAAGAAAATGGAAGACGGATTCCTAGATGTCTGGACCTATAATGCTGAACTTCTAGTTCTCATGGAAAACGAGAGGACTCTAGATTTCCATGACTCAAATGTCAAGAACCTTTACGACAAAGTCAGACTGCAGCTTAGGGATAATGCAAAGGAGCTGGGTAACGGTTGTTTCGAGTTCTATCACAAATGTGATAATGAATGTATGGAAAGTGTGAGAAATGGGACGTATGACTACCCTCAGTACTCAGAAGAAGCAAGATTAAAAAGAGAAGAAATAGGCGGAGTGAAATTAGAATCAATAGGAACTTACCAAATACTGTCAATTTATTCAACAGTGGCGAGTTCCCTAGCACTGGCAATCATGGTGGCTGGTCTATCTTTATGGATGTGCTCCAATGGGTCGTTACAGTGCAGAATTTGCATT
		</sequence>
		<sequence>
			<taxon idref="HA|A/Back-headedGull/Netherlands/9/2016|1023581|A/Back-headedGull/Netherlands/9/2016|2016-12-20|EPIISL268866"/>
			ATGGAGAACATAGTGCTTCTTCTTGCAATAGTTAGCCTTGTTAAAAGTGATCAGATTTGCATTGGTTACCATGCAAACAACTCGACAGAGCAAGTTGACACGATAATGGAAAAGAACGTCACTGTTACACATGCCCAAGACATACTGGAAAAAACACACAACGGGAAGCTCTGCGATCTAAATGGGGTGAAGCCTCTGATTTTAAAGGATTGTAGTGTAGCTGGATGGCTCCTCGGAAACCCAATGTGCGACGAATTCATCAGAGTGCCGGAATGGTCTTACATAGTGGAGAGGGCTAATCCAGCTAATGACCTCTGTTACCCAGGGAGCCTCAATAACTATGAAGAACTGAAACACCTGTTGAGCAGAATAAATCATTTTGAGAAGATTCTGATCATCCCCAAGAGTTCTTGGCCCAATCATGA--AACATCATTAGGGGTGAGCGCAGCCTGTCCATACCAGGGAACGCCCTCCTTTTTCAGAAATGTGGTATGGCTTATCAAAAAGAACGATGCATACCCAACAATAAAGATAAGCTACAATAATACCAATCGGGAAGATCTCTTGATACTGTGGGGAATTCATCATTCCAACAATGCAGAAGAGCAGACAAATCTCTATAAAAACCCAACCACCTATATTTCAGTTGGAACATCAACATTAAACCAGAGATTGGTACCAAAAATAGCTACTAGATCCCAAGTAAACGGGCAACGTGGAAGAATGGACTTCTTCTGGACAATTTTAAAACCGAATGATGCAATCCATTTCGAGAGTAATGGAAATTTCATTGCTCCAGAATATGCATACAAAATTGTCAAGAAAGGGGACTCAACAATTATGAAAAGTGGAGTGGAATATGGCCACTGCAACACCAAATGTCAAACCCCAGTAGGAGCGATAAACTCTAGTATGCCATTCCACAATATACATCCTCTCACCATCGGGGAATGCCCCAAATACGTGAAGTCAAACAAGTTGGTCCTTGCGACTGGGCTCAGAAATAGTCCTCTAAGAGAAAAGAGAAGAAAGAGAGGGCTGTTTGGAGCTATAGCAGGTTTTATAGAGGGAGGATGGCAGGGAATGGTTGATGGTTGGTATGGGTACCACCATAGCAATGAGCAGGGGAGTGGGTACGCTGCAGACAAAGAATCCACCCAAAAGGCAATAGATGGAGTTACCAATAAGGTCAACTCGATCATTGACAAAATGAACACTCAATTTGAGGCAGTTGGAAGGGAGTTTAATAACTTAGAAAGGAGGATAGAGAATTTGAACAAGAAAATGGAAGATGGATTCCTAGATGTCTGGACCTATAATGCTGAACTTCTAGTTCTCATGGAAAACGAGAGGACTCTAGATTTCCATGACTCAAATGTCAAGAACCTTTACGACAAAGTCAGACTGCAGCTTAGGGATAATGCAAAGGAGCTGGGTAACGGTTGTTTCGAATTCTATCACAAATGTGATAATGAATGTATGGAAAGTGTGAGAAATGGGACGTATTACTACCCTCAGTATTCAGAAGAAGCAAGATTAAAAAGAGAAGAAATAAGCGGAGTGAAATTAGAATCAATAGGAACTTACCAAATACTGTCAATTTATTCAACAGTGGCGAGTTCCCTAGCACTGGCAATCATGGTGGCTGGTCTATCTTTATGGATGTGCTCCAATGGGTCGTTACAGTGCAGAATTTGCATT
		</sequence>
		<sequence>
			<taxon idref="HA|A/blackswan/Germany-BW/R1364/2017|988345|A/blackswan/Germany-BW/R1364/2017|2017-02-12|EPIISL261687"/>
			ATGGAGAACATGGTGCTTCTTCTTGCAATAGTTAGCCTTGTTAAAAGTGATCAGATTTGCATTGGTTACCATGCAAACAACTCGACAGAGCAAGTTGACACGATAATGGAAAAGAACGTCACTGTTACACATGCCCAAGACATACTGGAAAAAACACACAACGGGAAGCTCTGCGATCTAAATGGGGTGAAGCCTCTGATTTTAAAGGATTGTAGTGTAGCTGGATGGCTCCTCGGAAACCCAATGTGCGACGAATTCATCAGAGTGCCGGAATGGTCTTACATAGTGGAGAGGGCTAACCCAGCTAATGACCTCTGTTACCCAGGGAGCCTCAATGACTATGAAGAACTGAAACACCTGTTGAGCAGAATAAATCATTTTGAGAAGATTCAGATCATCCCCAAGAGTTCTTGGCCCAATCATGA--AACATCATTAGGGGTAAGCGCAGCTTGTCCATATCAGGGAACGCCCTCCTTTTTCAGAAATGTGGTATGGCTTATCAAAAAGAACGATGCATACCCAACAATAAAGATAAGCTACAATAATACCAATCGGGAAGATCTCTTGATACTGTGGGGGATTCATCATTCCAACAATGCAGAAGAGCAGACAAATCTCTACAAAAACCCAACCACCTATATTTCAGTTGGAACATCAACATTAAACCAGAGATTGGTACCAAAAATAGCTACTAGATCCCAAGTAAACGGGCAACGTGGAAGAATGGACTTCTTCTGGACAATTTTAAAACCGAATGATGCAATCCACTTCGAGAGTAATGGAAATTTCATTGCTCCAGAATATGCATACAAAATTGTCAAGAAAGGGGACTCAACAATTATGAAAAGTGGAGTGGAATATGGCCACTGCAACACCAAATGTCAAACCCCAGTAGGAGCGATAAACTCTAGTATGCCGTTCCACAATATACATCCTCTCACCATCGGGGAATGCCCCAAATACGTGAAGTCAAACAAGTTGGTCCTTGCGACTGGGCTCAGAAATAGTCCTCTAAGAGAAAAGAGAAGAAAAAGAGGGCTGTTTGGGGCTATAGCAGGTTTTATAGAGGGAGGATGGCAGGGAATGGTAGACGGTTGGTATGGGTACCACCATAGCAATGAGCAGGGGAGTGGGTACGCTGCAGACAAAGAATCCACCCAAAAGGCAATAGATGGAGTTACCAATAAGGTCAACTCGATCATTGACAAAATGAACACTCAATTTGAGGCAGTTGGAAGGGAGTTTAATAACTTAGAAAGGAGGATAGAGAATTTGAACAAGAAAATGGAAGACGGATTCCTAGATGTCTGGACCTATAATGCTGAACTTCTAGTTCTCATGGAAAACGAGAGGACTCTAGATTTCCATGACTCAAATGTCAAGAACCTTTACGACAAAGTCAGACTGCAGCTTAGGGATAATGCAAGGGAGCTGGGTAACGGTTGTTTCGAGTTCTATCACAAATGTGATAATGAATGCATGGAAAGTGTGAGAAATGGGACGTATGACTACCCTCAGTATTCAGAAGAAGCAAGATTAAAAAGAGAAGAAATAGGCGGAGTGAAATTAGAATCAATAGGAACTTACCAAATACTGTCAATTTATTCAACAGTGGCGAGTTCCCTAGCACTGGCAATCATGGTGGCTGGTCTATCTTTATGGATGTGCTCCAATGGGTCGTTACAGTGCAGAATTTGCATT
		</sequence>
		<sequence>
			<taxon idref="HA|A/Chicken/Hungary/1751/2017(HA)|954829|A/Chicken/Hungary/1751/2017|2017-01-17|EPIISL255214"/>
			ATGGAGAACATAGTGCTTCTTCTTGCAATAGTTAGCCTTGTTAAAAGTGATCAGATTTGCATTGGTTACCATGCAAACAACTCGACAGAGCAAGTTGACACGATAATGGAAAAGAACGTCACTGTTACACATGCCCAAGACATACTGGAAAAAACACACAACGGGAAGCTCTGCGATCTAAATGGGGTGAAGCCTCTGATTTTAAAGGATTGTAGTGTAGCTGGATGGCTCCTCGGGAACCCAATGTGCGACGAATTCATCAGAGTGCCGGAATGGTCTTACATAGTGGAGAGGGCTAACCCAGCTAATGACCTCTGTTACCCAGGGAGCCTCAATGACTATGAAGAACTGAAACACCTGTTGAGCAGAATAAATCATTTTGAGAAGATTCTGATCATCCCCAAGAGTTCTTGGCCCAATCATGA--AACATCATTAGGGGTAAGCGCAGCTTGTCCATATCAGGGAACGCCCTCCTTTTTCAGAAATGTGGTATGGCTTATCAAAAAGAACGATGCATACCCAACAATAAAGATAAGCTACAATAATACCAATCGGGAAGATCTCTTGATACTGTGGGGGATTCATCATTCCAACAATGCAGAAGAGCAGACAAATCTCTACAAAAACCCAACCACCTATATTTCAGTTGGAACATCAACATTAAACCAGAGATTGGTACCAAAAATAGCTACTAGATCCCAAGTAAACGGGCAACGTGGAAGAATGGACTTCTTCTGGACAATTTTAAAACCGAATGATGCAATCCACTTCGAGAGTAATGGAAATTTCATTGCTCCAGAATATGCATACAAAATTGTCAAGAAAGGGGACTCAACAATTATGAAAAGTGGAGTGGAATATGGCCACTGCAACACCAAATGTCAAACCCCAGTAGGAGCGATAAACTCTAGTATGCCGTTCCACAATATACATCCTCTCACCATCGGGGAATGCCCCAAATACGTGAAGTCAAACAAGTTGGTCCTTGCGACTGGGCTCAGAAATAGTCCTCTAAGAGAAAAGAGAAGAAAAAGAGGGCTGTTTGGGGCTATAGCAGGTTTTATAGAGGGAGGATGGCAGGGAATGGTTGATGGTTGGTATGGGTACCACCATAGCAATGAGCAGGGGAGTGGGTACGCTGCAGACAAAGAATCCACCCAAAAGGCAATAGATGGAGTTACCAATAAGGTCAACTCGATCATTGACAAAATGAACACTCAATTTGAGGCAGTTGGAAGGGAGTTTAATAACTTAGAAAGGAGGATAGAGAATTTGAACAAGAAAATGGAAGACGGATTCCTAGATGTCTGGACCTATAATGCTGAACTTCTAGTTCTCATGGAAAACGAGAGGACTCTAGATTTCCATGACTCAAATGTCAAGAACCTTTACGACAAAGTCAGACTGCAGCTTAGGGATAATGCAAAGGAGCTGGGTAACGGTTGTTTCGAGTTCTATCACAAATGTGATAATGAATGTATGGAAAGTGTGAGAAATGGGACGTATGACTACCCTCAGTATTCAGAAGAAGCAAGATTAAAAAGAGAAGAAATAGGCGGAGTGAAATTAGAATCAATAGGAACTTACCAAATACTGTCAATTTATTCAACAGTGGCGAGTTCCCTAGCACTGGCAATCATGGTGGCTGGTCTATCTTTATGGATGTGCTCCAATGGGTCGTTACAGTGCAGAATTTGCATT
		</sequence>
		<sequence>
			<taxon idref="HA|A/Duck/Hungary/984/2017(HA)|954655|A/Duck/Hungary/984/2017|2017-01-11|EPIISL255193"/>
			ATGGAGAACATAGTGCTTCTTCTTGCAATAGTTAGCCTTGTTAAAAGTGATCAGATTTGCATTGGTTACCATGCAAACAACTCGACAGAGCAAGTTGACACGATAATGGAAAAGAACGTCACTGTTACACATGCCCAAGACATACTGGAAAAAACACACAACGGGAAGCTCTGCGATCTAAATGGGGTGAAGCCTCTGATTTTAAAGGATTGTAGTGTAGCTGGATGGCTCCTCGGAAACCCAATGTGCGACGAATTCATCAGAGTGCCGGAATGGTCTTACATAGTGGAGAGGGCTAACCCAGCTAATGACCTCTGTTACCCAGGGAGCCTCAATGACTATGAAGAACTGAAACACCTGTTGAGCAGAATAAATCATTTTGAGAAGATTCTGATCATCCCCAAGAGTTCTTGGCCCAATCATGA--AACATCATTAGGGGTAAGCGCAGCTTGTCCATATCAGGGAACGCCCTCCTTTTTCAGAAATGTGGTATGGCTTATCAAAAAGAACGATGCATACCCAACAATAAAGATAAGCTACAATAATACCAATCGGGAAGATCTCTTGATACTGTGGGGGATTCATCATTCCAACAATGCAGAAGAGCAGACAAATCTCTACAAAAACCCAACCACCTATATTTCAGTTGGAACATCAACATTAAACCAGAGATTGGTACCAAAAATAGCTACTAGATCCCAAGTAAACGGGCAACGTGGAAGAATGGACTTCTTCTGGACAATTTTAAAACCGAATGATGCAATCCACTTCGAGAGTAATGGAAATTTCATTGCTCCAGAATATGCATACAAAATTGTCAAGAAAGGGGACTCAACAATTATGAAAAGTGGAGTGGAATATGGCCACTGCAACACCAAATGTCAAACCCCAGTAGGAGCGATAAACTCTAGTATGCCGTTCCACAATATACATCCTCTCACCATCGGGGAATGCCCCAAATACGTGAAGTCAAACAAGTTGGTCCTTGCGACTGGGCTCAGAAATAGTCCTCTAAGAGAAAAGAGAAGAAAAAGAGGGCTGTTTGGGGCTATAGCAGGTTTTATAGAGGGAGGATGGCAGGGAATGGTTGATGGTTGGTATGGGTACCACCATAGCAATGAGCAGGGGAGTGGGTACGCTGCAGACAAAGAATCCACCCAAAAGGCAATAGATGGAGTTACCAATAAGGTCAACTCGATCATTGACAAAATGAACACTCAATTTGAGGCAGTTGGAAGGGAGTTTAATAACTTAGAAAGGAGGATAGAGAATTTGAACAAGAAAATGGAAGACGGATTCCTAGATGTCTGGACCTATAATGCTGAACTTCTAGTTCTCATGGAAAACGAGAGGACTCTAGATTTCCATGACTCAAATGTCAAGAACCTTTACGACAAAGTCAGACTGCAGCTTAGGGATAATGCAAAGGAGCTGGGTAACGGTTGTTTCGAGTTCTATCACAAATGTGATAATGAATGTATGGAAAGTGTGAGAAATGGGACGTATGACTACCCTCAGTATTCAGAAGAAGCAAGATTAAAAAGAGAAGAAATAGGCGGAGTGAAATTAGAATCAATAGGAACTTACCAAATACTGTCAATTTATTCAACAGTGGCGAGTTCCCTAGCACTGGCAATCATGGTGGCTGGTCTATCTTTATGGATGTGCTCCAATGGGTCGTTACAGTGCAGAATTTGCATT
		</sequence>
		<sequence>
			<taxon idref="HA|A/Muteswan/Hungary/119/2017(HA)|954631|A/Muteswan/Hungary/119/2017|2017-01-02|EPIISL255190"/>
			ATGGAGAACATAGTGCTTCTTCTTGCAATAGTTAGCCTTGTTAAAAGTGATCAGATTTGCATTGGTTACCATGCAAACAACTCGACAGAGCAAGTTGACACGATAATGGAAAAGAACGTCACTGTTACACATGCCCAAGACATACTGGAAAAAACACACAACGGGAAGCTCTGCGATCTAAATGGGGTGAAGCCTCTGATTTTAAAGGATTGTAGTGTAGCTGGATGGCTCCTCGGAAACCCAATGTGCGACGAATTCATCAGAGTGCCGGAATGGTCTTACATAGTGGAGAGGGCTAACCCAGCTAATGACCTCTGTTACCCAGGGAGCCTCAATGACTATGAAGAACTGAAACACCTGTTGAGCAGAATAAATCATTTTGAGAAGATTCTGATCATCCCCAAGAGTTCTTGGCCCAATCATGA--AACATCATTAGGGGTAAGCGCAGCTTGTCCATATCAGGGAACGCCCTCCTTTTTCAGAAATGTGGTATGGCTTATCAAAAAGAACGATGCATACCCAACAATAAAGATAAGCTACAATAATACCAATCGGGAAGATCTCTTGATACTGTGGGGGATTCATCATTCCAACAATGCAGAAGAGCAGACAAATCTCTATAAAAACCCAACCACCTATATTTCAGTTGGAACATCAACATTAAACCAGAGATTGGTACCAAAAATAGTTACTAGATCCCAAGTAAACGGGCAACGTGGAAGAATGGACTTCTTCTGGACAATTTTAAAACCGAATGATGCAATCCACTTCGAGAGTAATGGAAATTTCATTGCTCCAGAATATGCATACAAAATTGTCAAGAAAGGGGACTCAACAATTATGAAAAGTGGAGTGGAATATGGCCACTGCAACACCAAATGTCAAACCCCAGTAGGAGCGATAAACTCTAGTATGCCGTTCCACAATATACATCCTCTCACCATCGGGGAATGCCCCAAATACGTGAAGTCAAACAAGTTGGTCCTTGCGACTGGGCTCAGAAATAGTCCTCTAAGAGAAAAGAGAAGAAAAAGAGGGCTGTTTGGGGCTATAGCAGGTTTTATAGAGGGAGGATGGCAGGGAATGGTTGATGGTTGGTATGGGTACCACCATAGCAATGAGCAGGGGAGTGGGTACGCTGCAGACAAAGAATCCACCCAAAAGGCAATAGATGGAGTTACCAATAAGGTCAACTCGATCATTGACAAAATGAACACTCAATTTGAGGCAGTTGGAAGGGAGTTTAATAACTTAGAAAGGAGGATAGAGAATTTGAACAAGAAAATGGAAGACGGATTCCTAGATGTCTGGACCTATAATGCTGAACTTCTAGTTCTCATGGAAAACGAGAGGACTCTAGATTTCCATGACTCAAATGTCAAGAACCTTTACGACAAAGTCAGACTGCAGCTTAGGGATAATGCAAAGGAGCTAGGTAACGGTTGTTTCGAGTTCTATCACAAATGTGATAATAAATGTATGGAAAGTGTGAGAAATGGGACGTATGACTACCCTCAGTATTCAGAAGAAGCAAGATTAAAAAGAGAAGAAATAGGCGGAGTGAAATTAGAATCAATAGGAACTTACCAAATACTGTCAATTTATTCAACAGTGGCGAGTTCCCTAGCACTGGCAATCATGGTGGCTGGTCTATCTTTATGGATGTGCTCCAATGGGTCGTTACAGTGCAGAATTTGCATT
		</sequence>
		<sequence>
			<taxon idref="HA|A/Greylaggoose/Hungary/1941/2017(HA)|954679|A/Greylaggoose/Hungary/1941/2017|2017-01-18|EPIISL255196"/>
			ATGGAGAACATAGTGCTTCTTCTTGCAATAGTTAGCCTTGTTAAAAGTGATCAGATTTGCATTGGTTACCATGCAAACAACTCGACAGAGCAAGTTGACACGATAATGGAAAAGAACGTCACTGTTACACATGCCCAAGACATACTGGAAAAAACACACAACGGGAAGCTCTGCGATCTAAATGGGGTGAAGCCTCTGATTTTAAAGGATTGTAGTGTAGCTGGATGGCTCCTCGGAAACCCAATGTGCGACGAATTCATCAGAGTGCCGGAATGGTCTTACATAGTGGAGAGGGCTAACCCAGCTAATGACCTCTGTTACCCAGGGAGCCTCAATGACTATGAAGAACTGAAACACCTGTTGAGCAGAATAAATCATTTTGAGAAGATTCTGATCATCCCCAAGAGTTCTTGGCCCAATCATGA--AACATCATTAGGGGTAAGCGCAGCTTGTCCATATCAGGGAACGCCCTCCTTTTTCAGAAATGTGGTATGGCTTATCAAAAAGAACGATGCATACCCAACAATAAAGATAAGCTACAATAATACCAATCGGGAAGATCTCTTGATACTGTGGGGGATTCATCATTCCAACAATGCAGAAGAGCAGACAAATCTCTATAAAAACCCAACCACCTATATTTCAGTTGGAACATCAACATTAAACCAGAGATTGGTACCAAAAATAGTTACTAGATCCCAAGTAAACGGGCAACGTGGAAGAATGGACTTCTTCTGGACAATTTTAAAACCGAATGATGCAATCCACTTCGAGAGTAATGGAAATTTCATTGCTCCAGAATATGCATACAAAATTGTCAAGAAAGGGGACTCAACAATTATGAAAAGTGGAGTGGAATATGGCCACTGCAACACCAAATGTCAAACCCCAGTAGGAGCGATAAACTCTAGTATGCCGTTCCACAATATACATCCTCTCACCATCGGGGAATGCCCCAAATACGTGAAGTCAAACAAGTTGGTCCTTGCGACTGGGCTCAGAAATAGTCCTCTAAGAGAAAAGAGAAGAAAAAGAGGGCTGTTTGGGGCTATAGCAGGTTTTATAGAGGGAGGATGGCAGGGAATGGTTGATGGTTGGTATGGGTACCACCATAGCAATGAGCAGGGGAGTGGGTACGCTGCAGACAAAGAATCCACCCAAAAGGCAATAGATGGAGTTACCAATAAGGTCAACTCGATCATTGACAAAATGAACACTCAATTTGAGGCAGTTGGAAGGGAGTTTAATAACTTAGAAAGGAGGATAGAGAATTTGAACAAGAAAATGGAAGACGGATTCCTAGATGTCTGGACCTATAATGCTGAACTTCTAGTTCTCATGGAAAACGAGAGGACTCTAGATTTCCATGACTCAAATGTCAAGAACCTTTACGACAAAGTCAGACTGCAGCTTAGGGATAATGCAAAGGAGCTGGGTAACGGTTGTTTCGAGTTCTATCACAAATGTGATAATAAATGTATGGAAAGTGTGAGAAATGGGACGTATGACTACCCTCAGTATTCAGAAGAAGCAAGATTAAAAAGAGAAGAAATAGGCGGAGTGAAATTAGAATCAATAGGAACTTACCAAATACTGTCAATTTATTCAACAGTGGCGAGTTCCCTAGCACTGGCAATCATGGTGGCTGGTCTATCTTTATGGATGTGCTCCAATGGGTCATTACAGTGCAGAATTTGCATT
		</sequence>
		<sequence>
			<taxon idref="HA|A/HarrisHawk/Hungary/120/2017(HA)|954639|A/HarrisHawk/Hungary/120/2017|2017-01-02|EPIISL255191"/>
			ATGGAGAACATAGTGCTTCTTCTTGCAATAGTTAGCCTTGTTAAAAGTGATCAGATTTGCATTGGTTACCATGCAAACAACTCGACAGAGCAAGTTGACACGATAATGGAAAAGAACGTCACTGTTACACATGCCCAAGACATACTGGAAAAAACACACAACGGGAAGCTCTGCGATCTAAATGGGGTGAAGCCTCTGATTTTAAAGGATTGTAGTGTAGCTGGATGGCTCCTCGGAAACCCAATGTGCGACGAATTCATCAGAGTGCCGGAATGGTCTTACATAGTGGAGAGGGCTAACCCAGCTAATGACCTCTGTTACCCAGGGAGCCTCAATGACTATGAAGAACTGAAACACCTGTTGAGCAGAATAAATCATTTTGAGAAGATTCTGATCATCCCCAAGAGTTCTTGGCCCAATCATGA--AACATCATTAGGGGTAAGCGCAGCTTGTCCATATCAGGGAACGCCCTCCTTTTTCAGAAATGTGGTATGGCTTATCAAAAAGAACGATGCATACCCAACAATAAAGATAAGCTACAATAATACCAATCGGGAAGATCTCTTGATACTGTGGGGGATTCATCATTCCAACAATGCAGAAGAGCAGACAAATCTCTATAAAAACCCAACCACCTATATTTCAGTTGGAACATCAACATTAAACCAGAGATTGGTACCAAAAATAGCTACTAGATCCCAAGTAAACGGGCAACGTGGAAGAATGGACTTCTTCTGGACAATTTTAAAACCGAATGATGCAATCCACTTCGAGAGTAATGGAAATTTCATTGCTCCAGAATATGCATACAAAATTGTCAAGAAAGGGGACTCAACAATTATGAAAAGTGGAGTGGAATATGGCCACTGCAACACCAAATGTCAAACCCCAGTAGGAGCGATAAACTCTAGTATGCCGTTCCACAATATACATCCTCTCACCATCGGGGAATGCCCCAAATACGTGAAGTCAAACAAGTTGGTCCTTGCGACTGGGCTCAGAAATAGTCCTCTAAGAGAAAAGAGAAGAAAAAGAGGGCTGTTTGGGGCTATAGCAGGTTTTATAGAGGGAGGATGGCAGGGAATGGTTGATGGTTGGTATGGGTACCACCATAGCAATGAGCAGGGGAGTGGGTACGCTGCAGACAAAGAATCCACCCAAAAGGCAATAGATGGAGTTACCAATAAGGTCAACTCGATCATTGACAAAATGAACACTCAATTTGAGGCAGTTGGAAGGGAGTTTAATAACTTAGAAAGGAGGATAGAGAATTTGAACAAGAAAATGGAAGACGGATTCCTAGATGTCTGGACCTATAATGCTGAACTTCTAGTTCTCATGGAAAACGAGAGGACTCTAGATTTCCATGACTCAAATGTCAAGAACCTTTACGACAAAGTCAGACTGCAGCTTAGGGATAATGCAAAGGAGCTGGGTAACGGTTGTTTCGAGTTCTATCACAAATGTGATAATAAATGTATGGAAAGTGTGAGAAATGGGACGTATGACTACCCTCAGTATTCAGAAGAAGCAAGATTAAAAAGAGAAGAAATAGGCGGAGTGAAATTAGAATCAATAGGAACTTACCAAATACTGTCAATTTATTCAACAGTGGCGAGTTCCCTAGCACTGGCAATCATGGTGGCTGGTCTATCTTTATGGATGTGCTCCAATGGGTCGTTACAGTGCAGAATTTGCATT
		</sequence>
		<sequence>
			<taxon idref="HA|A/GreatBlack-backedGull/Netherlands/1/2016|1023566|A/GreatBlack-backedGull/Netherlands/1/2016|2016-11-23|EPIISL269597"/>
			NNNNNNNNNNNNNNNNNNNTTCTTGCAATAGTTAGCCTTGTTAAAAGTGATCAGATTTGCATTGGTTACCATGCAAACAACTCGACAGAGCAAGTTGACACGATAATGGAAAAGAACGTCACTGTTACACATGCCCAAGACATACTGGAAAAAACACACAACGGGAAGCTCTGCGATCTAAATGGGGTGAAGCCTCTGATTTTAAAGGATTGTAGTGTAGCTGGATGGCTCCTCGGAAACCCAATGTGCGACGAATTCATCAGAGTGCCGGAATGGTCTTACATAGTGGAGAGGGCTAATCCAGCTAATGACCTCTGTTACCCAGGGAGCCTCAATAACTATGAAGAACTGAAACACCTGTTGAGCAGAATAAATCATTTTGAGAAGATTCTGATCATCCCCAAGAGTTCTTGGCCCAATCATGA--AACATCATTAGGGGTGAGCGCAGCCTGTCCATACCAGGGAACGCCCTCCTTTTTCAGAAATGTGGTATGGCTTATCAAAAAGAACGATGCATACCCAACAATAAAGATAAGCTACAATAATACCAATCGGGAAGATCTCTTGATACTGTGGGGAATTCATCATTCCAACAATGCAGAAGAGCAGACAAATCTCTATAAAAACCCAACCACCTATATTTCAGTTGGAACATCAACATTAAACCAGAGATTGGTACCAAAAATAGCTACTAGATCCCAAGTAAACGGGCAACGTGGAAGAATGGACTTCTTCTGGACAATTTTAAAACCGAATGATGCAATCCATTTCGAGAGTAATGGAAATTTCATTGCTCCAGAATATGCATACAAAATTGTCAAGAAAGGGGACTCAACAATTATGAAAAGTGGAGTGGAATATGGCCACTGCAACACCAAATGTCAAACCCCAGTAGGAGCGATAAACTCTAGTATGCCGTTCCACAATATACATCCTCTCACCATCGGGGAATGCCCCAAATACGTGAAGTCAAACAAGTTGGTCCTTGCGACTGGGCTCAGAAATAGTCCTCTAAGAGAAAAGAGAAGAAAGAGAGGGCTGTTTGGAGCTATAGCAGGTTTTATAGAGGGAGGATGGCAGGGAATGGTTGATGGTTGGTATGGGTACCACCATAGCAATGAGCAGGGGAGTGGGTACGCTGCAGACAAAGAATCCACCCAAAAGGCAATAGATGGAGTTACCAATAAGGTCAACTCGATCATTGACAAAATGAACACTCAATTTGAGGCAGTTGGAAGGGAGTTTAATAACTTAGAAAGGAGGATAGAGAATTTGAACAAGAAAATGGAAGACGGATTCCTAGATGTCTGGACCTATAATGCTGAACTTCTAGTTCTCATGGAAAACGAGAGGACTCTAGATTTCCATGACTCAAATGTCAAGAACCTTTACGACAAAGTCAGACTGCAGCTTAGGGATAATGCAAAGGAGCTGGGTAACGGTTGTTTCGAATTCTATCACAAATGTGATAATGAATGTATGGAAAGTGTGAGAAATGGGACGTATTACTACCCTCAGTATTCAGAAGAAGCAAGATTAAAAAGAGAAGAAATAAGCGGAGTGAAATTAGAATCAATAGGAACTTACCAAATACTGTCAATTTATTCAACAGTGGCGAGTTCCCTAGCACTGGCAATCATGGTGGCTGGTCTATCTTTATGGATGTGCTCCAATGGGTCGTTACAGNNNNNNNNNNNNNNN
		</sequence>
		<sequence>
			<taxon idref="HA|A/Chicken/Sweden/SVA161122KU0453/SZ0209321/2016|863857|A/Chicken/Sweden/SVA161122KU0453/SZ0209321/2016|2016-11-21|EPIISL238896"/>
			ATGGAGAACATAGTGCTTCTTCTTGCAATAGTTAGCCTTGTTAAAAGTGATCAGATTTGCATTGGTTACCATGCAAACAACTCGACAGAGCAAGTTGACACGATAATGGAAAAGAACGTCACTGTTACACATGCCCAAGACATACTGGAAAAAACACACAACGGGAAGCTCTGCGATCTAAATGGGGTGAAGCCTCTGATTTTAAAGGATTGTAGTGTAGCTGGATGGCTCCTCGGAAACCCAATGTGCGACGAATTCATCAGAGTGCCGGAATGGTCTTACATAGTGGAGAGGGCTAATCCAGCTAATGACCTCTGTTACCCAGGGAGCCTCAATAACTATGAAGAACTGAAACACCTGTTGAGCAGAATAAATCATTTTGAGAAGATTCTGATCATCCCCAAGAGTTCTTGGCCCAATCATGA--AACATCATTAGGGGTGAGCGCAGCCTGTCCATACCAGGGAACGCCCTCCTTTTTCAGAAATGTGGTATGGCTTATCAAAAAGAACGATGCATACCCAACAATAAAGATAAGCTACAATAATACCAATCGGGAAGATCTCTTGATACTGTGGGGAATTCATCATTCCAACAATGCAGAAGAGCAGACAAATCTCTATAAAAACCCAACCACCTATATTTCAGTTGGAACATCAACATTAAACCAGAGATTGGTACCAAAAATAGCTACTAGATCCCAAGTAAACGGGCAACGTGGAAGAATGGACTTCTTCTGGACAATTTTAAAACCGAATGATGCAATCCATTTCGAGAGTAATGGAAATTTCATTGCTCCAGAATATGCATACAAAATTGTCAAGAAAGGGGACTCAACAATTATGAAAAGTGGAGTGGAATATGGCCACTGCAACACCAAATGTCAAACCCCAGTAGGAGCGATAAACTCTAGTATGCCGTTCCACAATATACATCCTCTCACCATCGGGGAATGCCCCAAGTACGTGAAGTCAAACAAGTTGGTCCTTGCGACTGGGCTCAGAAATAGTCCTCTAAGAGAAAAGAGAAGAAAGAGAGGGCTGTTTGGAGCTATAGCAGGTTTTATAGAGGGAGGATGGCAGGGAATGGTTGATGGTTGGTATGGGTACCACCATAGCAATGAGCAGGGGAGTGGGTACGCTGCAGACAAAGAATCCACCCAAAAGGCAATAGATGGAGTTACCAATAAGGTCAACTCGATCATTGACAAAATGAACACTCAATTTGAGGCAGTTGGAAGGGAGTTTAATAACTTAGAAAGGAGGATAGAAAATTTGAACAAGAAAATGGAAGACGGATTCCTAGATGTCTGGACCTATAATGCTGAACTTCTAGTTCTCATGGAAAACGAGAGGACTCTAGATTTCCATGACTCAAATGTCAAGAACCTTTACGACAAAGTCAGACTGCAGCTTAGGGATAATGCAAAGGAGCTGGGTAACGGTTGTTTCGAATTCTATCACAAATGTGATAATGAATGTATGGAAAGTGTGAGAAATGGAACGTATTACTACCCTCAGTATTCAGAAGAAGCAAGATTAAAAAGAGAAGAAATAAGCGGAGTGAAATTAGAATCAATAGGAACTTACCAAATACTGTCAATTTATTCAACAGTGGCGAGTTCCCTAGCACTGGCAATCATGGTGGCTGGTCTATCTTTATGGATGTGCTCCAATGGGTCGTTACAGTGCAGAATTTGCATT
		</sequence>
		<sequence>
			<taxon idref="HA|A/duck/Vietnam/LBM752/2014|596580|A/duck/Vietnam/LBM752/2014|2014-10-13|EPIISL181128"/>
			ATGGAGAAAATAGTGCTTCTTCTTGCAGTGGTTAGCCTTGTTAAAAGTGATCAGATTTGCATTGGTTACCATGCAAACAACTCGACAGAGCAGGTTGACACGATAATGGAAAAGAACGTCACTGTTACACATGCCCAAGACATACTGGAAAAGACACACAACGGGAGGCTCTGCGATCTGAATGGGGTGAAACCTCTGATTTTAAAGGATTGTAGTGTAGCTGGATGGCTTCTTGGAAACCCAATGTGCGACGAGTTCATCAGAGTGCCGGAATGGTCTTACATAGTGGAGAGGGCTAACCCAGCCAATGACCTCTGTTACCCAGGGAACCTCAATGACTATGAAGAACTGAAACACCTATTGAGCAGAATAAATCATTTTGAGAAGACTCTGATCATCCCCAAGAGTTCTTGGCCCAATCATGA--AACATCATTAGGGGTGAGCGCAGCATGTCCATACCAGGGAATGCCCTCCTTTTTCAGAAATGTGGTATGGCTTACCAAGAAGAACGATGCATACCCAACAATAAAGATGAGCTACAATAATACCAATAGGGAAGATCTTTTGATACTGTGGGGGATTCATCATTCCAACAATGCAGCAGAGCAGACAAATCTCTATAAAAACCCAACCACCTATGTTTCCGTTGGGACATCAACATTAAACCAGAGATTGGTGCCAAAAATAGCTACTAGATCCCAAGTAAACGGGCAACGTGGAAGAATGGATTTCTTCTGGACAATTTTAAAACCGAATGATGCAATCCACTTCGAGAGTAATGGAAATTTTATTGCTCCAGAATATGCATACAAAATTGTCAAGAAAGGGGACTCAACAATTATGAAAAGTGAAATGGAATATGGCCACTGCAACACCAAATGTCAAACTCCAATAGGGGCGATAAACTCTAGTATGCCATTCCACAATATACACCCTCTCACTATCGGGGAGTGCCCCAAATACGTGAAATCAAACAAATTAGTCCTTGCGACTGGGCTCAGAAATAGTCCTCTAAGAGAAAGAAGAAGAAAAAGAGGACTATTTGGAGCTATAGCAGGGTTCATAGAGGGAGGATGGCAAGGAATGGTAGATGGTTGGTATGGGTACCACCATAGCAATGAACAGGGGAGTGGGTACGCTGCAGACAGAGAATCCACCCAAAAGGCAATAGATGGAGTTACCAATAAGGTCAACTCGATAATTGACAAAATGAACACTCAATTTGAGGCCGTTGGAAGGGAGTTTAATAAATTAGAACGGAGAATAGAGAATTTAAATAAGAAAATGGAAGACGGATTCCTAGATGTCTGGACTTACAATGCTGAACTTTTAGTTCTCATGGAAAATGAGAGAACTCTAGATTTCCATGATTCAAATGTCAAGAACCTTTATGACAAAGTCCGACTACAGCTTAGGGATAATGCAAAGGAGCTGGGTAATGGTTGTTTCGAGTTCTATCACAAATGTGATAATGAATGTATGGAAAGTGTAAGAAATGGGACGTATGACTACCCCCAGTATTCAGAAGAATCAAGATTAAAGAGGGAAGAAATAAGCGGAGTGAAATTGGAATCAATAGGAACTTACCAAATACTGTCAATTTATTCAACGGTGGCGAGTTCCCTAGCACTGGCAATCATTGTGGCTGGTCTATCTTTATGGATGTGCTCCAATGGGTCGTTACAATGCAGAATTTGCATT
		</sequence>
		<sequence>
			<taxon idref="HA|A/turkey/Germany-NI/R10523/2016|876474|A/turkey/Germany-NI/R10523/2016|2016-12-13|EPIISL240892"/>
			ATGGAGAACATAGTGCTTCTTCTTGCAATAGTTAGCCTTGTTAAAGGTGATCAGATTTGCATTGGTTACCATGCAAACAACTCGACAGAGCAAGTTGACACGATAATGGAAAAGAACGTCACTGTTACACATGCCCAAGACATACTGGAAAAAACACACAACGGGAAGCTCTGCGATCTAAATGGGGTGAAGCCTCTGATTTTAAAGGATTGTAGTGTAGCTGGATGGCTCCTCGGAAACCCAATGTGCGACGAATTCATCAGAGTGCCGGAATGGTCTTACATAGTGGAGAGGGCTAATCCAGCTAATGACCTCTGTTACCCAGGGAGCCTCAATAACTATGAAGAACTGAAACACCTGTTGAGCAGAATAAATCATTTTGAGAAGATTCTGATCATCCCCAAGAGTTCTTGGCCCAATCATGA--AACATCATTAGGGGTGAGCGCAGCCTGTCCATACCAGGGAACGCCCTCCTTTTTCAGAAATGTGGTATGGCTTATCAAAAAGAACGATGCATACCCAACAATAAAGATAAGCTACAATAATACCAATCGGGAAGATCTCTTGATACTGTGGGGAATTCATCATTCCAACAATGCAGAAGAGCAGACAAATCTCTATAAAAACCCAACCACCTATATTTCAGTTGGAACATCAACATTAAACCAGAGATTGGTACCAAAAATAGCTACTAGATCCCAAGTAAACGGGCAACGTGGAAGAATGGACTTCTTCTGGACAATTTTAAAACCGAATGATGCAATCCATTTCGAGAGTAATGGAAATTTCATTGCTCCAGAATATGCATACAAAATTGTCAAGAAAGGGGACTCAACAATTATGAAAAGTGGAGTGGAATATGGCCACTGCAACACCAAATGTCAAACCCCAGTAGGAGCGATAAACTCTAGTATGCCGTTCCACAATATACATCCTCTCACCATCGGGGAATGCCCCAAATACGTGAAGTCAAACAAGTTGGTCCTTGCGACTGGGCTCAGAAATAGTCCTCTAAGAGAAAAGAGAAGAAAGAGAGGGCTGTTTGGAGCTATAGCAGGTTTTATAGAGGGAGGATGGCAGGGAATGGTTGATGGTTGGTATGGGTACCACCATAGCAATGAGCAGGGGAGTGGGTACGCTGCAGACAAAGAATCCACCCAAAAGGCAATAGATGGAGTTACCAATAAGGTCAACTCGATCATTGACAAAATGAACACTCAATTTGAGGCAGTTGGAAGGGAGTTTAATAACTTAGAAAGGAGGATAGAGAATTTGAACAAGAAAATGGAAGACGGATTCCTAGATGTCTGGACCTATAATGCTGAACTTCTAGTTCTCATGGAAAACGAGAGGACTCTAGATTTCCATGACTCAAATGTCAAGAACCTTTACGACAAAGTCAGACTGCAGCTTAGGGATAATGCAAAGGAGCTGGGTAACGGTTGTTTCGAGTTCTATCACAAATGTGATAATGAATGTATGGAAAGTGTGAGAAATGGGACGTATGACTACCCTCAGTATTCAGAAGAAGCAAGATTAAAAAGAGAAGAAATAAGCGGAGTGAAATTAGAATCAATAGGAACTTACCAAATACTGTCAATTTATTCAACAGTGGCGAGTTCCCTAGCACTGGCAATCATGGTGGCTGGTCTATCTTTATGGATGTGCTCCAATGGGTCGTTACAGTGCAGAATTTGCATT
		</sequence>
		<sequence>
			<taxon idref="HA|A/stork/Germany-MV/R24/2015|555126|A/stork/Germany-MV/R24/2015|2014-12-XX|EPIISL169851"/>
			ATGGAGAAAACAGTGCTTCTTCTTGCAGTGGTTAGCCTTGTTAAAAGTGATCAGATTTGCATTGGTTACCATGCAAACAACTCAACAAAACAGGTTGACACAATAATGGAAAAAAACGTCACTGTTACACATGCCCAAGACATACTGGAAAAGACACACAACGGGAAGCTCTGCGATCTTAATGGAGTGAAGCCCCTGATTCTAAAGGATTGTAGCGTAGCTGGGTGGCTCCTTGGAAATCCAATGTGCGACGAGTTCATCAGGGTGCCGGAATGGTCTTACATCGTGGAGAGGGCTAACCCAGCCAACGACCTCTGTTACCCAGGGACCCTCAATGACTATGAGGAACTGAAACACCTACTGAGCAGAATAAATCATTTTGAGAAAACTCTGATCATCCCCAAGAGTTCTTGGCCCAATCATGA--AACATCATTAGGGGTGAGCGCAGCATGTCCATACCAGGGAGCATCCTCATTTTTCAGAAATGTGGTATGGCTCATCAAAAAGAACGATGCATACCCGACAATAAAGATAAGCTACAATAATACCAATCGGGAAGATCTTTTGATACTGTGGGGGATTCATCATTCCAACAATGCAAAAGAGCAGACAAATCTCTATAAAAACCCAGACACTTATGTTTCCGTTGGGACATCAACATTAAACCAGAGATTGGTGCCAAAAATAGCTACTAGATCCCAAGTAAACGGGCAACGTGGAAGAATGGATTTCTTCTGGACAATTTTAAAACCGAATGATGCAATCCACTTTGAGAGTAATGGAAATTTCATTGCTCCAGAATATGCCTACAAAATTGTCAAGAAAGGGGACTCAACAATTATGAAAAGTGAAGTGGAGTATGGCCACTGCAACACCAAATGTCAAACCCCAATAGGGGCGATAAACTCTAGCATGCCATTCCACAATATACACCCTCTCACCATCGGGGAATGCCCCAAATACGTGAAGTCAAACAAATTAGTCCTTGCGACTGGGCTCAGAAATAGTCCTCTAAGGGAAAGAAGAAGAAAAAGAGGACTATTTGGAGCTATAGCAGGGTTTATAGAGGGAGGATGGCAGGGAATGGTAGACGGTTGGTATGGGTACCACCATAGCAATGAGCAGGGGAGTGGGTACGCTGCAGACAAAGAATCCACCCAAAAGGCAGTAGATGGAGTTACCAATAAGGTCAACTCAATAATTGACAAAATGAACACTCAATTTGAGGCCGTTGGAAGGGAATTTAATAACTTAGAAAGGAGAATAGAGAATTTAAACAAGAAAATGGAAGACGGATTCCTAGATGTCTGGACTTATAATGCTGAACTTTTAGTTCTCATGGAAAATGAGAGAACTCTAGATTTCCATGACTCAAATGTCAAGAACCTTTACGACAAAGTCCGACTACAGCTTAGGGATAATGCAAAGGAGCTGGGTAATGGTTGTTTCGAGTTCCATCACAAATGTGATAACGAATGTATGGAAAGCGTAAGAAATGGGACGTATGACTACCCTAAGTATTCAGAAGAAGCAAGATTAAAAAGAGAAGAAATAAGCGGAGTGAAATTAGAATCAATAGGAACTTACCAAATACTGTCAATTTATTCAACAGTGGCGAGTTCCCTAGCACTGGCAATCATAGTGGCTGGTCTATCTTTATGGATGTGCTCTAATGGGTCGCTACAATGCAGAATTTGCATC
		</sequence>
		<sequence>
			<taxon idref="HA|A/chicken/Netherlands/14015766/2014|573163|A/chicken/Netherlands/14015766/2014|2014-11-19|EPIISL174349"/>
			ATGGAGAAAATAGTGCTTCTTCTTGCAGTGGTTAGCCTTGTTAAAAGTGATCAGATTTGCATTGGTTACCATGCAAACAACTCAACAAAACAGGTTGACACAATAATGGAAAAAAACGTCACTGTTACACATGCCCAAGACATACTGGAAAAGACACACAACGGGAAGCTCTGCGATCTTAATGGAGTGAAGCCCCTGATTCTAAAGGATTGTAGCGTAGCTGGGTGGCTCCTTGGAAATCCAATGTGCGACGAGTTCATCAGGGTGCCGGAATGGTCTTACATCGTGGAGAGGGCTAACCCAGCCAACGACCTCTGTTACCCAGGGACCCTCAATGACTATGAGGAACTGAAACACCTACTGAGCAGAATAAATCATTTTGAGAAAACTCTGATCATCCCCAAGAGTTCTTGGCCCAATCATGA--AACATCATTAGGGGTGAGCGCAGCATGTCCATACCAGGGAGCATCCTCATTTTTCAGAAATGTGGTATGGCTCATCAAAAAGAACGATGCATACCCGACAATAAAGATAAGCTACAATAATACCAATCGGGAAGATCTTTTGATACTGTGGGGGATTCATCATCCCAACAATGCAGAAGAGCAGACAAATCTCTATAAAAACCCAGACACTTATGTTTCCGTTGGGACATCAACATTAAACCAGAGATTGGTGCCAAAAATAGCTACTAGATCCCAAGTAAACGGGCAACGTGGAAGAATGGATTTCTTCTGGACAATTTTAAAACCGAATGATGCAATCCACTTTGAGAGTAATGGAAATTTCATTGCTCCAGAATATGCCTACAAAATTGTCAAGAAAGGGGACTCAACAATTATGAAAAGTGAAGTGGAGTATGGCCACTGCAACACCAAATGTCAAACCCCAATAGGGGCGATAAACTCTAGCATGCCATTCCACAATATACACCCTCTCACCATCGGGGAATGCCCCAAATACGTGAAGTCAAACAAATTAGTCCTTGCGACTGGGCTCAGAAATAGTCCTCTAAGGGAAAGAAGAAGAAAAAGAGGACTATTTGGAGCTATAGCAGGGTTTATAGAGGGAGGATGGCAGGGAATGGTAGACGGTTGGTATGGGTACCACCATAGCAATGAGCAGGGGAGTGGGTACGCTGCAGACAAAGAATCCACCCAAAAGGCAGTAGATGGAGTTACCAATAAGGTCAACTCAATCATTGACAAAATGAACACTCAATTTGAGGCCGTTGGAAGGGAATTTAATAATTTAGAAAGGAGAATAGAGAATCTAAACAAGAAAATGGAAGACGGATTCCTAGATGTCTGGACTTATAATGCTGAACTTTTAGTTCTCATGGAAAATGAGAGAACTCTAGATTTCCATGACTCAAATGTCAAGAACCTTTACGACAAAGTCCGACTACAGCTTAGGGATAATGCAAAGGAGCTGGGTAATGGTTGTTTCGAGTTCTATCACAAATGTGATAACGAATGTATGGGAAGCGTAAGAAATGGGACGTATGACTACCCTAAGTATTCAGAAGAAGCAAGGTTAAAAAGAGAAGAAATAAGCGGAGTGAAATTAGAATCAATAGGAACTTACCAAATACTGTCAATTTATTCAACAGTGGCGAGTTCCCTAGCACTGGCAATCATAGTGGCTGGTCTATCTTTATGGATGTGCTCTAATGGGTCGCTACAATGCAGAATTTGCATC
		</sequence>
		<sequence>
			<taxon idref="HA|A/duck/Netherlands/14015898/2014|573179|A/duck/Netherlands/14015898/2014|2014-11-21|EPIISL174351"/>
			ATGGAGAAAATAGTGCTTCTTCTTGCAGTGGTTAGCCTTGTTAAAAGTGATCAGATTTGCATTGGTTACCATGCAAACAACTCAACAAAACAGGTTGACACAATAATGGAAAAAAACGTCACTGTTACACATGCCCAAGACATACTGGAAAAGACACACAACGGGAAGCTCTGCGATCTTAATGGAGTGAAGCCCCTGATTCTAAAGGATTGTAGCGTAGCTGGGTGGCTCCTTGGAAATCCAATGTGCGACGAGTTCATCAGGGTGCCGGAATGGTCTTACATCGTGGAGAGGGCTAACCCAGCCAACGACCTCTGTTACCCAGGGACCCTCAATGACTATGAGGAACTGAAACACCTACTGAGCAGAATAAATCATTTTGAGAAAACTCTGATCATCCCCAAGAGTTCTTGGCCCAATCATGA--AACATCATTAGGGGTGAGCGCAGCATGTCCATATCAGGGAGCATCCTCATTTTTCAGAAATGTGGTATGGCTCATCAAAAAGAACGATGCATACCCGACAATAAAGATAAGCTACAATAATACCAATCGGGAAGATCTTTTGATACTATGGGGGATTCATCATTCCAACAATGCAGAAGAGCAGACAAATCTCTATAAAAACCCAGACACTTATGTTTCCGTTGGGACATCAACATTAAACCAGAGATTGGTGCCAAAAATAGCTACTAGATCCCAAGTAAACGGGCAACGTGGAAGAATGGATTTCTTCTGGACAATTTTAAAACCGAATGATGCAATCCACTTTGAGAGTAATGGAAATTTCATTGCTCCAGAATATGCCTACAAAATTGTCAAGAAAGGGGACTCAACAATTATGAAAAGTGAAGTGGAGTATGGCCACTGCAACACCAAATGTCAAACCCCAATAGGGGCGATAAACTCTAGCATGCCATTCCACAATATACACCCTCTCACCATCGGGGAATGCCCCAAATACGTGAAGTCAAACAAATTAGTCCTTGCGACTGGGCTCAGAAATAGTCCTCTAAGGGAAAGAAGAAGAAAAAGAGGACTATTTGGAGCTATAGCAGGGTTTATAGAGGGAGGATGGCAGGGAATGGTAGACGGTTGGTATGGGTACCACCATAGCAATGAGCAGGGGAGTGGGTACGCTGCAGACAAAGAATCCACCCAAAAGGCAGTAGATGGAGTTACCAATAAGGTCAACTCAATCATTGACAAAATGAACACTCAATTTGAGGCCGTTGGAAGGGAATTTAATAACTTAGAAAGGAGAATAGAGAATTTAAACAAGAAAATGGAAGACGGATTCCTAGATGTCTGGACTTATAATGCTGAACTTTTAGTTCTCATGGAAAATGAGAGAACTCTAGATTTCCATGACTCAAATGTCAAGAACCTTTACGACAAAGTCCGACTACAGCTTAGGGATAATGCAAAGGAGCTGGGTAATGGTTGTTTCGAGTTCTATCACAAATGTGATAACGAATGTATGGAAAGCGTAAGAAATGGGACGTATGACTACCCTAAGTATTCAGAAGAAGCAAGATTAGAAAGAGAAGAAATAAGCGGAGTGAAATTAGAATCAATAGGAACTTACCAAATACTGTCAATTTATTCAACAGTGGCGAGTTCCCTAGCACTGGCAATCATAGTGGCTGGTCTATCTTTATGGATGTGCTCTAATGGGTCGCTACAATGCAGAATTTGCATT
		</sequence>
		<sequence>
			<taxon idref="HA|A/Chicken/Netherlands/14015824/2014|573171|A/Chicken/Netherlands/14015824/2014|2014-11-20|EPIISL174350"/>
			ATGGAGAAAATAGTGCTTCTTCTTGCAGTGGTTAGCCTTGTTAAAAGTGATCAGATTTGCATTGGTTACCATGCAAACAACTCAACAAAACAGGTTGACACAATAATGGAAAAAAACGTCACTGTTACACATGCCCAAGACATACTGGAAAAGACACACAACGGGAAGCTCTGCGATCTTAATGGAGTGAAGCCCCTGATTCTAAAGGATTGTAGCGTAGCTGGGTGGCTCCTTGGAAATCCAATGTGCGACGAGTTCATCAGGGTGCCGGAATGGTCTTACATCGTGGAGAGGGCTAACCCAGCCAACGACCTCTGTTACCCAGGGACCCTCAATGACTATGAGGAACTGAAACACCTACTGAGCAGAATAAATCATTTTGAGAAAACTCTGATCATCCCCAAGAGTTCTTGGCCCAATCATGA--AACATCATTAGGGGTGAGCGCAGCATGTCCATATCAGGGAGCATCCTCATTTTTCAGAAATGTGGTATGGCTCATCAAAAAGAACGATGCATACCCGACAATAAAGATAAGCTACAATAATACCAATCGGGAAGATCTTTTGATACTATGGGGGATTCATCATCCCAACAATGCAGAAGAGCAGACAAATCTCTATAAAAACCCAGACACTTATGTTTCCGTTGGGACATCAACATTAAACCAGAGATTGGTGCCAAAAATAGCTACTAGATCCCAAGTAAACGGGCAACGTGGAAGAATGGATTTCTTCTGGACAATTTTAAAACCGAATGATGCAATCCACTTTGAGAGTAATGGAAATTTCATTGCTCCAGAATATGCCTACAAAATTGTCAAGAAAGGGGACTCAACAATTATGAAAAGTGAAGTGGAGTATGGCCACTGCAACACCAAATGTCAAACCCCAATAGGGGCGATAAACTCTAGCATGCCATTCCACAATATACACCCTCTCACCATCGGGGAATGCCCCAAATACGTGAAGTCAAACAAATTAGTCCTTGCGACTGGGCTCAGAAATAGTCCTCTAAGGGAAAGAAGAAGAAAAAGAGGACTATTTGGAGCTATAGCAGGGTTTATAGAGGGAGGATGGCAGGGAATGGTAGACGGTTGGTATGGGTACCACCATAGCAATGAGCAGGGGAGTGGGTACGCTGCAGACAAAGAATCCACCCAAAAGGCAGTAGATGGAGTTACCAATAAGGTCAACTCAATCATTGACAAAATGAACACTCAATTTGAGGCCGTTGGAAGGGAATTTAATAACTTAGAAAGGAGAATAGAGAATTTAAACAAGAAAATGGAAGACGGATTCCTAGATGTCTGGACTTATAATGCTGAACTTTTAGTTCTCATGGAAAATGAGAGAACTCTAGATTTCCATGACTCAAATGTCAAGAACCTTTACGACAAAGTCCGACTACAGCTTAGGGATAATGCAAAGGAGCTGGGTAATGGTTGTTTCGAGTTCTATCACAAATGTGATAACGAATGTATGGAAAGCGTAAGAAATGGGACGTATGACTACCCTAAGTATTCAGAAGAAGCAAGATTAGAAAGAGAAGAAATAAGCGGAGTGAAATTAGAATCAATAGGAACTTACCAAATACTGTCAATTTATTCAACAGTGGCGAGTTCCCTAGCACTGGCAATCATAGTGGCTGGTCTATCTTTATGGATGTGCTCTAATGGGTCGCTACAATGCAGAATTTGCATT
		</sequence>
		<sequence>
			<taxon idref="HA|A/chicken/Netherlands/14016437/2014|573187|A/chicken/Netherlands/14016437/2014|2014-11-29|EPIISL174352"/>
			ATGGAGAAAATAGTGCTTCTTCTTGCAGTAGTTAGCCTTGTTAAAAGTGATCAGATTTGCATTGGTTACCATGCAAACAACTCAACAAAACAGGTTGACACAATAATGGAAAAAAACGTCACTGTTACACATGCCCAAGACATACTGGAAAAGACACACAACGGGAAGCTCTGCGATCTTAATGGAGTGAAGCCCCTGATTCTAAAGGATTGTAGCGTAGCTGGGTGGCTCCTTGGAAATCCAATGTGCGACGAGTTCATCAGGGTGCCGGAATGGTCTTACATCGTGGAGAGGGCTAACCCAGCCAACGACCTCTGTTACCCAGGGACCCTCAATGACTATGAGGAACTGAAGCACCTACTGAGCAGAATAAATCATTTTGAGAAAACTCTGATCATCCCCAAGAGTTCTTGGCCCAATCATGA--AACATCATTAGGGGTGAGCGCAGCATGTCCATACCAGGGAGCATCCTCATTTTTCAGAAATGTGGTATGGCTCATCAAAAAGAACGATGCATACCCGACAATAAAGATAAGCTACAATAATACCAATCGGGAAGATCTTTTGATACTATGGGGGATTCATCATCCCAACAATGCAGAAGAGCAGACAAATCTCTATAAAAACCCAGACACTTATGTTTCCGTTGGGACATCAACATTAAACCAGAGATTGGTGCCAAAAATAGCTACTAGATCCCAAGTAAACGGGCAACGTGGAAGAATGGATTTCTTCTGGACAATTTTAAAACCGAATGATGCAATCCACTTTGAGAGTAATGGAAATTTCATTGCTCCAGAATATGCCTACAAAATTGTCAAGAAAGGGGACTCAACAATTATGAAAAGTGAAGTGGAGTATGGCCACTGCAACACCAAATGTCAAACCCCAATAGGGGCGATAAACTCTAGCATGCCATTCCACAATATACACCCTCTCACCATCGGGGAATGCCCCAAATACGTGAAGTCAAACAAATTAGTCCTTGCGACTGGGCTCAGAAATAGTCCTCTAAGGGAAAGAAGAAGAAAAAGAGGACTATTTGGAGCTATAGCAGGGTTTATAGAGGGAGGATGGCAGGGAATGGTAGACGGTTGGTATGGGTACCACCATAGCAATGAGCAGGGGAGTGGGTACGCTGCAGACAAAGAATCCACCCAAAAGGCAGTAGATGGAGTTACCAATAAGGTCAACTCAATCATTGACAAAATGAACACTCAATTTGAGGCCGTTGGAAGGGAATTTAATAACTTAGAAAGGAGAATAGAGAATTTAAACAAGAAAATGGAAGACGGATTCCTAGATGTCTGGACTTATAATGCTGAACTTTTAGTTCTCATGGAAAATGAGAGAACTCTAGATTTCCATGACTCAAATGTCAAGAACCTTTACGACAAAGTCCGACTACAGCTTAGGGATAATGCAAAGGAGCTGGGTAATGGTTGTTTCGAGTTCTATCACAAATGTGATAACAAATGTATGGAAAGCGTAAGAAATGGGACGTATGACTACCCTAAGTATTCAGAAGAAGCAAGATTAAAAAGAGAAGAAATAAGCGGAGTGAAATTAGAATCAATAGGAACTTACCAAATACTGTCAATTTATTCAACAGTGGCGAGTTCCCTAGCACTGGCAATCATAGTGGCTGGTCTATCTTTATGGATGTGCTCTAATGGGTCGCTACAATGCAGAATTTGCATC
		</sequence>
		<sequence>
			<taxon idref="HA|A/Ch/Netherlands/14015526|547678|A/Chicken/Netherlands/14015526/2014|2014-11-14|EPIISL167905"/>
			ATGGAGAAAATAGTGCTTCTTCTTGCAGTGGTTAGCCTTGTCAAAAGTGATCAGATTTGCATTGGTTACCATGCAAACAACTCAACAAAACAGGTTGACACAATAATGGAAAAAAACGTCACTGTTACACATGCCCAAGACATACTGGAAAAGACACACACCGGGAAGCTCTGCGATCTTAATGGAGTGAAGCCCCTGATTCTAAAGGATTGTAGCGTAGCTGGGTGGCTCCTTGGAAATCCAATGTGCGACGAGTTCATCAGGGTGCCGGAATGGTCTTACATCGTGGAGAGGGCTAACCCAGCCAACGACCTCTGTTACCCAGGGACCCTCAATGACTATGAGGAACTGAAACACCTACTGAGCAGAATAAATCATTTTGAGAAAACTCTGATCATCCCCAAGAGTTCTTGGCCCAATCATGA--AACATCATTAGGGGTGAGCGCAGCATGTCCATACCAGGGAGCATCCTCATTTTTCAGAAATGTGGTATGGCTCATCAAAAAGAACGATGCATACCCGACAATAAAGATAAGCTACAATAATACCAATCGGGAAGATCTTTTGATACTGTGGGGGATTCATCATCCCAACAATGCAGAAGAGCAGACAAATCTCTATAAAAACCCAGACACTTATGTTTCCGTTGGGACATCAACATTAAACCAGAGATTGGTGCCAAAAATAGCTACTAGATCCCAAGTAAACGGGCAACGTGGAAGGATGGATTTCTTCTGGACAATTTTAAAACCGAATGATGCAATCCACTTTGAGAGTAATGGAAATTTCATTGCTCCAGAATATGCCTACAAAATTGTCAAGAAAGGGGACTCAACAATTATGAAAAGTGAAGTGGAGTATGGCCACTGCAACACCAAATGTCAAACCCCAATAGGGGCGATAAACTCTAGCATGCCATTCCACAATATACACCCTCTCACCATCGGGGAATGCCCCAAATACGTGAAGTCAAACAAATTAGTCCTTGCGACTGGGCTCAGAAATAGTCCTCTAAGGGAAAGAAGAAGAAAAAGAGGACTATTTGGAGCTATAGCAGGGTTTATAGAGGGAGGATGGCAGGGAATGGTAGACGGTTGGTATGGGTACCACCATAGCAATGAGCAGGGGAGTGGGTACGCTGCAGACAAAGAATCCACCCAAAAGGCAGTAGATGGAGTTACCAATAAGGTCAACTCAATCATTGACAAAATGAACACTCAATTTGAGGCCGTTGGAAGGGAATTTAATAACTTAGAAAGGAGAATAGAGAATTTAAACAAGAAAATGGAAGACGGATTCCTAGATGTCTGGACTTATAATGCTGAACTTTTAGTTCTCATGGAAAATGAGAGAACTCTAGATTTCCATGACTCAAATGTCAAGAACCTTTACGACAAAGTCCGACTACAGCTTAGGGATAATGCAAAGGAGCTGGGTAATGGTTGTTTCGAGTTCTATCACAAATGTGATAACGAATGTATGGAAAGCGTAAGAAATGGGACGTATGACTACCCTAAGTATTCAGAAGAAGCAAGATTAAAAAGAGAAGAAATAAGCGGAGTGAAATTAGAATCAATAGGAACTTACCAAATACTGTCAATTTATTCAACAGTGGCGAGTTCCCTAGCACTGGCAATCATAGTGGCTGGTCTATCTTTATGGATGTGCTCTAATGGGTCGCTACAATGCAGAATTTGCATC
		</sequence>
		<sequence>
			<taxon idref="HA|A/chicken/Netherlands/14015531|548623|A/chicken/Netherlands/14015531/2014|2014-11-15|EPIISL168075"/>
			ATGGAGAAAATAGTGCTTCTTCTTGCAGTGGTTAGCCTTGTCAAAAGTGATCAGATTTGCATTGGTTACCATGCAAACAACTCAACAAAACAGGTTGACACAATAATGGAAAAAAACGTCACTGTTACACATGCCCAAGACATACTGGAAAAGACACACACCGGGAAGCTCTGCGATCTTAATGGAGTGAAGCCCCTGATTCTAAAGGATTGTAGCGTAGCTGGGTGGCTCCTTGGAAATCCAATGTGCGACGAGTTCATCAGGGTGCCGGAATGGTCTTACATCGTGGAGAGGGCTAACCCAGCCAACGACCTCTGTTACCCAGGGACCCTCAATGACTATGAGGAACTGAAACACCTACTGAGCAGAATAAATCATTTTGAGAAAACTCTGATCATCCCCAAGAGTTCTTGGCCCAATCATGA--AACATCATTAGGGGTGAGCGCAGCATGTCCATACCAGGGAGCATCCTCATTTTTCAGAAATGTGGTATGGCTCATCAAAAAGAACGATGCATACCCGACAATAAAGATAAGCTACAATAATACCAATCGGGAAGATCTTTTGATACTGTGGGGGATTCATCATCCCAACAATGCAGAAGAGCAGACAAATCTCTATAAAAACCCAGACACTTATGTTTCCGTTGGGACATCAACATTAAACCAGAGATTGGTGCCAAAAATAGCTACTAGATCCCAAGTAAACGGGCAACGTGGAAGGATGGATTTCTTCTGGACAATTTTAAAACCGAATGATGCAATCCACTTTGAGAGTAATGGAAATTTCATTGCTCCAGAATATGCCTACAAAATTGTCAAGAAAGGGGACTCAACAATTATGAAAAGTGAAGTGGAGTATGGCCACTGCAACACCAAATGTCAAACCCCAATAGGGGCGATAAACTCTAGCATGCCATTCCACAATATACACCCTCTTACCATCGGGGAATGCCCCAAATACGTGAAGTCAAACAAATTAGTCCTTGCGACTGGGCTCAGAAATAGTCCTCTAAGGGAAAGAAGAAGAAAAAGAGGACTATTTGGAGCTATAGCAGGGTTTATAGAGGGAGGATGGCAGGGAATGGTAGACGGTTGGTATGGGTACCACCATAGCAATGAGCAGGGGAGTGGGTACGCTGCAGACAAAGAATCCACCCAAAAGGCAGTAGATGGAGTTACCAATAAGGTCAACTCAATCATTGACAAAATGAACACTCAATTTGAGGCCGTTGGAAGGGAATTTAATAACTTAGAAAGGAGAATAGAGAATTTAAACAAGAAAATGGAAGACGGATTCCTAGATGTCTGGACTTATAATGCTGAACTTTTAGTTCTCATGGAAAATGAGAGAACTCTAGATTTCCATGACTCAAATGTCAAGAACCTTTACGACAAAGTCCGACTACAGCTTAGGGATAATGCAAAGGAGCTGGGTAATGGTTGTTTCGAGTTCTATCACAAATGTGATAACGAATGTATGGAAAGCGTAAGAAATGGGACGTATGACTACCCTAAGTATTCAGAAGAAGCAAGATTAAAAAGAGAAGAAATAAGCGGAGTGAAATTAGAATCAATAGGAACTTACCAAATACTGTCAATTTATTCAACAGTGGCGAGTTCCCTAGCACTGGCAATCATAGTGGCTGGTCTATCTTTATGGATGTGCTCTAATGGGTCGCTACAATGCAGAATTTGCATC
		</sequence>
		<sequence>
			<taxon idref="HA|A/Cygnusatratus/Hubei/2Z2-O/2016|1159817|A/Cygnusatratus/Hubei/2Z2-O/2016|2016-12-28|EPIISL295493"/>
			ATGGAGAACATAGTGCTTCTTCTTGCAATAGTTAGCCTTGTTAAAAGTGATCAGATTTGCATTGGTTACCATGCAAACAACTCGACAGAGCAAGTTGACACGATAATGGAAAAGAACGTCACTGTTACACATGCCCAAGACATACTGGAAAAAACACACAACGGGAAGCTCTGCGATCTAAATGGGGTGAAACCCCTGATTTTAAAGGATTGTAGTGTAGCTGGATGGCTCCTCGGAAACCCAATGTGCGACGAATTCATCAGAGTGCCGGAATGGTCTTACATAGTGGAGAGGGCTAACCCAGTTAATGACCTCTGTTACCCAGGGAGCCTCAATGACTATGAAGAACTGAAACACCTGTTGAGCAGAATAAATCATTTTGAGAAGATTCTGATCATCCCCAAGAGTTCTTGGCCCAATCATGA--AACATCATTAGGGGTGAGCGCAGCTTGTCCATACCAGGGAACGCCCTCCTTTTTCAGAAATGTGGTATGGCTTATCAAAAAGAACGATGCATACCCAACAATAAAGATAAGCTACAATAATACCAATCGGGAAGATCTCTTGATACTGTGGGGGATTCATCATTCCAACAATGCAGAAGAGCAGACAAATCTCTATAAAAACCCAACCACCTATATTTCAGTTGGAACATCAACATTAAACCAGAGATTGGTACCAAAAATAGCTACTAGATCCCAAGTAAACGGGCAACGTGGAAGAATGGACTTCTTCTGGACAATTTTAAAACCGAATGATGCAATCCATTTCGAGAGTAATGGAAATTTCATTGCTCCAGAATATGCATACAAAATTGTCAAGAAAGGGGACTCAACAATTATGAAAAGTGAAGTGGAATATGGCCACTGCAACACCAAATGTCAAACCCCAGTAGGAGCGATAAACTCTAGTATGCCATTCCACAATATACATCCTCTCACCATCGGGGAATGCCCCAAATACGTGAAGTCAAACAAGTTGGTCCTTGCGACTGGGCTCAGAAATAGTCCTCTAAGAGAAAAGAGAAGAAAAAGAGGGCTGTTTGGGGCTATAGCAGGTTTTATAGAGGGAGGATGGCAGGGAATGGTTGACGGTTGGTATGGGTACCACCATAGCAATGAGCAGGGGAGTGGGTACGCTGCAGACAAAGAATCCACCCAAAAGGCAATAGATGGAGTTACCAATAAGGTCAACTCGATCATTGACAAAATGAACACTCAATTTGAGGCAGTTGGAAGGGAGTTTAATAACTTAGAAAGGAGGATAGAGAATTTGAACAAGAAAATGGAAGACGGATTCCTAGATGTCTGGACCTATAATGCTGAACTTCTAGTTCTCATGGAAAACGAGAGGACTCTAGATTTCCATGACTCAAATGTCAAGAACCTTTACGACAAAGTCAGACTGCAGCTTAGGGATAATGCAAAGGAGCTGGGTAACGGTTGTTTCGAGTTCTATCACAAATGTGATAATGAATGTATGGAAAGTGTGAAAAATGGGACGTATGACTACCCTCAGTATTCAGAAGAAGCAAGATTAAAAAGAGAAGAAATAAGCGGAGTGAAATTAGAATCAATAGGAACTTACCAAATACTGTCAATTTATTCAACAGTGGCGAGTTCCCTAGCACTGGCAATCATGGTGGCTGGTCTATCTTTATGGATGTGTTCCAATGGGTCGTTACAGTGCAGAATTTGCATT
		</sequence>
		<sequence>
			<taxon idref="HA|A/commonpochard/Germany-BY/AR09-L02421/2017|1139714|A/commonpochard/Germany-BY/AR09-18-L02421/2017|2017-12-28|EPIISL291109"/>
			ATGGAGAACATAGTGCTTCTTCTTGCAATAGTTAGCCTTGTTAAAAGTGATCAGATTTGCATTGGTTACCATGCAAACAACTCGACAGAGCAAGTTGACACGATAATGGAAAAGAACGTCACTGTTACACATGCCCAAGACATACTGGNAAAANCACACAACGGGAAGCTCTGCGATCTAAATGGAGTGAAGNCTCTGATTTTAAAGGATTGTAGTGTAGCTGGATGGCTCCTCGGAAACCCAATGTGCGACGAATTCATCAGAGTGCCGGAATGGTCTTACATAGTGGAGAGGGATAATCCAGCTAATGACCTCTGTTACCCAGGGAGCCTCAATGACTATGAAGAACTGAAACACCTGTTGAGCAGAATAAATCATTTTGAGAAGATTCTGATCATCCCCAAGAGTTCTTGGCCCAATCATGA--AACATCATTAGGGGTGAGCACAGCTTGTCCATACCAGGGAACGCCCTCCTTTTTCAGAAATGTGGTATGGCTTATCAAAAAGAACGATGCATACCCCACAATAAAGATAAGCTACAATAATACCAATCGGGAAGATCTCTTGATACTGTGGGGGATTCATCATTCCAACAATGCAGAAGAGCAGACAAATCTCTATAAAAACCCAACCACCTATATTTCAGTTGGAACATCAACATTAAACCAGAGATTGGTACCAAAAATAGCTACTAGATCCCAAGTAAACGGGCAACGTGGAAGAATGGACTTCTTCTGGACAATTTTAAAACCGAATGATGCAATCCATTTCGAGAGTAATGGAAATTTCATTGCTCCAGAATATGCATACAAAATTGTCAAGAAAGGGGACTCAACAATTATGAAAAGTGGAGTGGAATATGGCCACTGCAACACCAAATGTCAAACCCCAGTAGGAGCGATAAACTCTAGTATGCCGTTCCACAATATACATCCTCTCACCATTGGGGAATGCCCCAAATACGTGAAGTCAAACAAGTTGGTCCTTGCGACTGGGCTTAGAAATAGTCCTCTAAGAGAAAAGAGAAGAAAAAGAGGGCTGTTTGGGGCGATAGCAGGTTTTATAGAGGGAGGATGGCAGGGAATGGTTGATGGTTGGTATGGCTACCACCATAGCAATGAGCAGGGGAGTGGGTACGCTGCAGACAAAGAGTCCACCCAAAAGGCAATAGATGGAGTTACCAATAAGGTCAACTCGATCATTGACAAAATGAACACTCAATTTGAGGCAGTTGGAAGGGAGTTTAATAACTTAGAAAGGAGGATAGAGAATTTGAACAAGAAAATGGAAGACGGATTCCTAGATGTCTGGACCTATAATGCTGAACTTCTAGTTCTCATGGAAAACGAGAGGACTCTAGATTTCCATGACTCAAATGTCAAGAACCTTTACGACAAAGTCAGACTGCAGCTTAGGGATAATGCAAAGGAGCTGGGTAACGGTTGTTTCGAATTCTATCACAAATGTGATAATGAATGTATGGAAAGTGTGAGAAATGGGACGTATGACTACCCTCAGTACTCAGAAGAAGCAAGATTAAAAAGAGAAGAAATAAGCGGAGTTAAATTAGAATCAATAGGAACTTACCAAATACTGTCAATTTATTCAACAGTGGCGAGTTCCCTAGCACTGGCAATCATGGTGGCTGGTCTATCTTTATGGATGTGCTCCAATGGGTCGTTACAGTGCAGAATTTGCATT
		</sequence>
		<sequence>
			<taxon idref="HA|A/muteswan/Netherlands/17017377-001/2017(H5N6HP)HAH5|1123245|A/MuteSwan/Netherlands/17017377-001/2017|2017-12-09|EPIISL288410"/>
			ATGGAGAACATAGTGCTTCTTCTTGCAATAGTTAGCCTTGTTAAAAGTGATCAGATTTGCATTGGTTACCATGCAAACAACTCGACAGAGCAAGTTGACACGATAATGGAAAAGAACGTCACTGTTACACATGCCCAAGACATACTGGAAAAAACACACAACGGGAAGCTCTGCGATCTAAATGGAGTGAAGCCTCTGATTTTAAAGGATTGCAGTGTAGCTGGATGGCTCCTCGGAAACCCAATGTGCGACGAATTCATCAGAGTACCGGAATGGTCTTACATAGTGGAGAGGGATAATCCAGCTAATGACCTCTGTTACCCAGGGAGCCTCAATGACTATGAAGAACTGAAACACCTGTTGAGCAGAATAAATCATTTTGAGAAGATTCTGATCATCCCTAAGAGTTCTTGGCCCAATCATGA--AACATCATTAGGGGTGAGCACAGCTTGTCCATACCAGGGAACGCCCTCCTTTTTCAGAAATGTGGTATGGCTTATCAAAAAGAACGATGCATACCCCACAATAAAGATAAGCTACAATAATACCAATCGGGAAGATCTCTTGATACTGTGGGGGATTCATCATTCCAACAATGCAGAAGAGCAGACAAATCTCTATAAAAACCCAACCACCTATATTTCAGTTGGAACATCAACATTAAACCAGAGATTGGTACCAAAAATAGCTACTAGATCCCAAGTAAACGGGCAACGTGGAAGAATGGACTTCTTCTGGACAATTTTAAAACCGAATGATGCAATCCATTTCGAGAGTAATGGAAATTTCATTGCTCCAGAATATGCATACAAAATTGTCAAGAAAGGGGACTCAACAATTATGAAAAGTGGAGTGGAATATGGCCACTGCAACACCAAATGTCAAACCCCAGTAGGAGCGATAAACTCTAGTATGCCGTTCCACAATATACATCCTCTCACCATTGGGGAATGCCCCAAATACGTGAAGTCAAACAAGTTGGTCCTTGCGACTGGGCTTAGAAATAGTCCTCTAAGAGAAAAGAGAAGAAAAAGAGGGCTGTTTGGGGCGATAGCAGGTTTTATAGAGGGAGGATGGCAGGGAATGGTTGATGGTTGGTATGGCTACCACCATAGCAATGAGCAGGGGAGTGGGTACGCTGCAGACAAAGAGTCCACCCAAAAGGCAATAGATGGAGTTACCAATAAGGTCAACTCGATCATTGACAAAATGAACACTCAATTTGAGGCAGTTGGAAGGGAGTTTAATAACTTAGAAAGGAGGATAGAGAATTTGAACAAGAAAATGGAAGACGGATTCCTAGATGTCTGGACCTATAATGCTGAACTTCTAGTTCTCATGGAAAACGAGAGGACTCTAGATTTTCATGACTCAAATGTCAAGAACCTTTACGACAAAGTCAGACTGCAGCTTAGGGATAATGCAAAGGAGCTGGGTAACGGTTGTTTCGAATTCTATCACAAATGTGATAATGAATGTATGGAAAGTGTGAGAAATGGGACGTATGACTACCCTCAGTACTCAGAAGAAGCAAGATTAAAAAGAGAAGAAATAAGCGGAGTTAAATTAGAATCAATAGGAACTTACCAAATACTGTCAATTTATTCAACAGTGGCGAGTTCCCTAGCACTGGCAATCATGGTGGCTGGTCTATCTTTATGGATGTGCTCCAATGGGTCGTTACAGTGCAGAATTTGCATT
		</sequence>
		<sequence>
			<taxon idref="HA|A/muteswan/Netherlands/17017367-012/2017(H5N6HP)HAH5|1123237|A/MuteSwan/Netherlands/17017367-012/2017|2017-12-09|EPIISL288409"/>
			ATGGAGAACATAGTGCTTCTTCTTGCAATAGTTAGCCTTGTTAAAAGTGATCAGATTTGCATTGGTTACCATGCAAACAACTCGACAGAGCAAGTTGACACGATAATGGAAAAGAACGTCACTGTTACACATGCCCAAGACATACTGGAAAAAACACACAACGGGAAGCTCTGCGATCTAAATGGAGTGAAGCCTCTGATTTTAAAGGATTGCAGTGTAGCTGGATGGCTCCTCGGAAACCCAATGTGCGACGAATTCATCAGAGTACCGGAATGGTCTTACATAGTGGAGAGGGATAATCCAGCTAATGACCTCTGTTACCCAGGGAGCCTCAATGACTATGAAGAACTGAAACACCTGTTGAGCAGAATAAATCATTTTGAGAAGATTCTGATCATCCCTAAGAGTTCTTGGCCCAATCATGA--AACATCATTAGGGGTGAGCACAGCTTGTCCATACCAGGGAACGCCCTCCTTTTTCAGAAATGTGGTATGGCTTATCAAAAAGAACGATGCATACCCCACAATAAAGATAAGCTACAATAATACCAATCGGGAAGATCTCTTGATACTGTGGGGGATTCATCATTCCAACAATGCAGAAGAGCAGACAAATCTCTATAAAAACCCAACCACCTATATTTCAGTTGGAACATCAACATTAAACCAGAGATTGGTACCAAAAATAGCTACTAGATCCCAAGTAAACGGGCAACGTGGAAGAATGGACTTCTTCTGGACAATTTTAAAACCGAATGATGCAATCCATTTCGAGAGTAATGGAAATTTCATTGCTCCAGAATATGCATACAAAATTGTCAAGAAAGGGGACTCAACAATTATGAAAAGTGGAGTGGAATATGGCCACTGCAACACCAAATGTCAAACCCCAGTAGGAGCGATAAACTCTAGTATGCCGTTCCACAATATACATCCTCTCACCATTGGGGAATGCCCCAAATACGTGAAGTCAAACAAGTTGGTCCTTGCGACTGGGCTTAGAAATAGTCCTCTAAGAGAAAAGAGAAGAAAAAGAGGGCTGTTTGGGGCGATAGCAGGTTTTATAGAGGGAGGATGGCAGGGAATGGTTGATGGTTGGTATGGCTACCACCATAGCAATGAGCAGGGGAGTGGGTACGCTGCAGACAAAGAGTCCACCCAAAAGGCAATAGATGGAGTTACCAATAAGGTCAACTCGATCATTGACAAAATGAACACTCAATTTGAGGCAGTTGGAAGGGAGTTTAATAACCTAGAAAGGAGGATAGAGAATTTGAACAAGAAAATGGAAGACGGATTCCTAGATGTCTGGACCTATAATGCTGAACTTCTAGTTCTCATGGAAAACGAGAGGACTCTAGATTTCCATGACTCAAATGTCAAGAACCTTTACGACAAAGTCAGACTGCAGCTTAGGGATAATGCAAAGGAGCTGGGTAACGGTTGTTTCGAATTCTATCACAAATGTGATAATGAATGTATGGAAAGTGTGAGAAATGGGACGTATGACTACCCTCAGTACTCAGAAGAAGCAAGATTAAAAAGAGAAGAAATAAGCGGAGTTAAATTAGAATCAATAGGAACTTACCAAATACTGTCAATTTATTCAACAGTGGCGAGTTCCCTAGCACTGGCAATCATGGTGGCTGGTCTATCTTTATGGATGTGCTCCAATGGGTCGTTACAGTGCAGAATTTGCATT
		</sequence>
		<sequence>
			<taxon idref="HA|A/goose/Taiwan/TNO20/2015|690784|A/goose/Taiwan/TNO20/2015|2015-01-17|EPIISL206489"/>
			ATGGAGAAAATAGTGCTTCTTCTTGCAGTGATTAGCCTTGTTAAAAGTGATCAGATTTGCATTGGTTACCATGCAAACAACTCAACAAAGCAGGTTGACACGATAATGGAGAAAAACGTCACTGTTACACATGCCCAAGACATACTAGAAAAGACACACAACGGGAAGCTCTGCGATCTTAATGGAGTGAAGCCCCTGATTCTAAAGGATTGTAGCGTAGCTGGGTGGCTCCTTGGAAATCCAATGTGCGACGAGTTCATCAGGGTGCCGGAATGGTCTTACATCGTGGAGAGGGCTAACCCAGCCAACGACCTCTGTTACCCAGGGACCCTCAATGACTATGAGGAACTGAAACACCTATTGAGCCGAATAAATCATTTTGAAAAAACTCTGATCATCCCCAGGAGTTCTTGGCCCAATCATGA--AACATCATTAGGGGTGAGCGCAGCATGTCCATACCAGGGAGCATCCTCATTTTTCAGAAATGTGGTATGGCTCATCAAAAAGAACGATGCATACCCGACAATAAAGATAAGCTACAATAATACCAATCGGGAAGATCTTTTGATACTGTGGGGGATTCATCATTCCAACAATGCAGCAGAGCAGACAAATCTCTATAAAAACCCAGACACTTATGTTTCCGTGGGGACATCAACATTAAACCAGAGATTGGTGCCAAAAATAGCTACTAGATCCCAAGTAAACGGGCAAAGTGGAAGAATGGATTTCTTCTGGACAATTTTAAAACCGAATGATGCAATCCACTTTGAGAGTAATGGAAATTTCATTGCTCCAGAATATGCATACAAAATTGTCAAGAAAGGGGACTCAACAATTATGAAAAGTGAAATGGAGTATGGCCACTGCAACACCAAATGTCAAACTCCAATAGGGGCGATAAACTCTAGCATGCCATTCCACAATATACACCCTCTCACCATCGGGGAATGCCCTAAATACGTGAAGTCAAACAAATTAGTCCTTGCGACTGGGCTCAGAAATAGTCCTCTAAGAGAAAGAAGAAGAAAAAGAGGACTTTTTGGAGCTATAGCAGGGTTTATAGAGGGAGGATGGCAGGGAATGGTAGACGGTTGGTATGGGTATCATCATAGCAATGAGCAGGGGAGTGGGTACGCTGCAGACAAAGAATCCACCCAAAAGGCAATAGATGGAGTTACCAATAAGGTCAACTCAATCATTGACAAAATGAACACTCAATTTGAGGCCGTTGGAAGGGAATTTAATAACTTAGAAAGGAGAATAGAGAATTTAAACAAGAAAATGGAAGACGGATTCCTAGATGTCTGGACTTATAATGCTGAACTTTTAGTTCTCATGGAAAATGAGAGAACTCTAGATTTCCATGACTCAAATGTCAAGAACCTTTACGACAAAGTCCGGCTACAGCTTAGGGATAATGCAAAAGAGCTGGGTAATGGTTGTTTCGAGTTCTATCACAAATGTGATAACGAATGTATGGAGAGCGTAAGAAATGGGACGTATGACTACCCTAAGTATTCAGAAGAAGCAATATTAAAAAGAGAAGAAATAAGCGGAGTGAAATTAGAATCAATAGGAACTTACCAAATACTGTCAATTTATTCAACAGTGGCGAGTTCCCTAGCACTGGCAATCATAGTGGCTGGTCTATCTTTATGGATGTGCTCTAATGGGTCGTTACAATGCAGAATTTGCATC
		</sequence>
		<sequence>
			<taxon idref="HA|A/Duck/Netherlands/17017237-001-005/2017|1119870|A/Duck/Netherlands/17017237-001-005/2017|2017-12-07|EPIISL287907"/>
			ATGGAGAACATAGTGCTTCTTCTTGCAATAGTTAGCCTTGTTAAAAGTGATCAGATTTGCATTGGTTACCATGCAAACAACTCGACAGAGCAAGTTGACACGATAATGGAAAAGAACGTCACTGTTACACATGCCCAAGACATACTGGAAAAAACACACAACGGGAAGCTCTGCGATCTAAATGGAGTGAAGCCTCTGATTTTAAAGGATTGCAGTGTAGCTGGATGGCTCCTCGGAAACCCAATGTGCGACGAATTCATCAGAGTGCCGGAATGGTCTTACATAGTGGAGAGGGATAATCCAGCTAATGACCTCTGTTACCCAGGGAGCCTCAATGACTATGAAGAACTGAAACACCTGTTGAGCAGAATAAATCATTTTGAGAAGATTCTGATCATCCCTAAGAGTTCTTGGCCCAATCATGA--AACATCATTAGGGGTGAGCGCAGCTTGTCCATACCAGGGAACGCCCTCCTTTTTCAGAAATGTGGTATGGCTTATCAAAAAGAACGATGCATACCCCACAATAAAGATAAGCTACAATAATACCAATCGGGAAGATCTCTTGATACTGTGGGGGATTCATCATTCCAACAATGCAGAAGAGCAGACAAATCTCTATAAAAACCCAACCACCTATATTTCAGTTGGAACATCAACATTAAACCAGAGATTGGTACCAAAAATAGCTACTAGATCCCAAGTAAACGGGCAACGTGGAAGAATGGACTTCTTCTGGACAATTTTAAAACCGAATGATGCAATCCATTTCGAGAGTAATGGAAATTTCATTGCTCCAGAATATGCATACAAAATTGTCAAGAAAGGGGACTCAACAATTATGAAAAGTGGAGTGGAATATGGCCACTGCAACACCAAATGTCAAACCCCAGTAGGAGCGATAAACTCTAGTATGCCGTTCCACAATATACATCCTCTCACCATTGGGGAATGCCCCAAATACGTGAAGTCAAACAAGTTGGTCCTTGCGACTGGGCTTAGAAATAGTCCTCTAAGAGAAAAGAGAAGAAAAAGAGGGCTGTTTGGGGCGATAGCAGGTTTTATAGAGGGAGGATGGCAGGGAATGGTTGATGGTTGGTATGGCTACCACCATAGCAATGAGCAGGGGAGTGGGTACGCTGCAGACAAAGAGTCCACCCAAAAGGCAATAGATGGAGTTACCAATAAGGTCAACTCGATCATTGACAAAATGAACACTCAATTTGAGGCAGTTGGAAGGGAGTTTAATAACTTAGAAAGGAGGATAGAGAATTTGAACAAGAAAATGGAAGACGGATTCCTAGATGTCTGGACCTATAATGCTGAACTTCTAGTTCTCATGGAAAACGAGAGGACTCTAGATTTCCATGACTCAAATGTCAAGAACCTTTACGACAAAGTCAGACTGCAGCTTAGGGATAATGCAAAGGAGCTGGGTAACGGTTGTTTCGAATTCTATCACAAATGTGATAATGAATGTATGGAAAGTGTGAGAAATGGGACGTATGACTACCCTCAGTACTCAGAAGAAGCAAGATTAAAAAGAGAAGAAATAAGCGGAGTTAAATTAGAATCAATAGGAACTTACCAAATACTGTCAATTTATTCAACAGTGGCGAGTTCCCTAGCACTGGCAATCATGGTGGCTGGTCTATCTTTATGGATGTGCTCCAATGGGTCGTTACAGTGCAGAATTTGCATT
		</sequence>
		<sequence>
[truncated: 480,659 more chars]
